# Supplementary material for: Age and sex influence antibody profiles associated with tuberculosis progression
Source: Nat Microbiol. 2024 Apr 24;9(6):1513–25. doi: 10.1038/s41564-024-01678-x (PMC11153143; doi:10.1038/s41564-024-01678-x)
Supplement: Supplementary file 2 — Summary of demographic information for included subjects from ACS and GC6-74. [file 41564_2024_1678_MOESM2_ESM.xlsx]

## Sheet: ACS demographic information
			total	progressors	non-progressors	p value
	n		140	36	104
	sex	female	94 (67.1%)	24 (75%)	78 (64.4%)	0.2442
	age (years)	mean	15.7	15.7	15.7	0.9914
		SD	2	1.5	1.4
	ethnicity	black	10 (7.1%)	1 (2.8%)	9 (8.7%)	0.238
		coloured	130 (92.9%)	35 (97.2%)	95 (91.3%)
	prior TB	yes	21 (15%)	5 (13.9%)	16 (15.4%)	0.8285
	Supplementary Table 1. Demographics for samples included from the Adolescent Cohort Study. Progressor and non-progressor groups were compared by two-sided Mann-Whitney U test (age) and chi squared test (sex, ethnicity, prior TB). BCG: Bacille Calmette-Guérin, SD: standard deviation.

## Sheet: GC6-74 demographic information
			total	progressors	non-progressors	p value
	n		208	39	169
	sex	female	122 (58.7%)	23 (59.0%)	99 (58.6%)	0.964
	age	mean	27.9	30	27.4	0.3798
		SD	13.5	14.4	13.3
	BCG scar	yes	132 (63.5%)	19 (48.7%)	113 (66.9%)	0.0339
	Supplementary Table 2. Demographics for samples included from the Grand Challenges 6-74 Study. Progressor and non-progressor groups were compared by two-sided Mann-Whitney U test (age) and chi squared test (sex, BCG scar). BCG: Bacille Calmette-Guérin, SD: standard deviation.
