# Supplementary material for: Age and sex influence antibody profiles associated with tuberculosis progression
Source: Nat Microbiol. 2024 Apr 24;9(6):1513–25. doi: 10.1038/s41564-024-01678-x (PMC11153143; doi:10.1038/s41564-024-01678-x)
Supplement: Supplementary file 3 — Statistical source data. [file 41564_2024_1678_MOESM3_ESM.xlsx]

## Sheet: Fig 1B
Sample ID	Group	sex	age	ethnicity	prior TB	school code	VisitType	VisitDate	totalIgG_PPD	totalIgG_ESAT6	totalIgG_Hspx	totalIgG_CFP10	totalIgG_Ag85	totalIgG_Tbad	totalIgG_LAM	IgG1_PPD	IgG1_ESAT6	IgG1_Hspx	IgG1_CFP10	IgG1_Ag85	IgG1_Tbad	IgG1_LAM	IgG2_PPD	IgG2_ESAT6	IgG2_Hspx	IgG2_CFP10	IgG2_Ag85	IgG2_Tbad	IgG2_LAM	IgG3_PPD	IgG3_ESAT6	IgG3_Hspx	IgG3_CFP10	IgG3_Ag85	IgG3_Tbad	IgG3_LAM	IgG4_PPD	IgG4_ESAT6	IgG4_Hspx	IgG4_CFP10	IgG4_Ag85	IgG4_Tbad	IgG4_LAM	IgA1_PPD	IgA1_ESAT6	IgA1_Hspx	IgA1_CFP10	IgA1_Ag85	IgA1_Tbad
07/1115	non-progressor	female	13	coloured	no	E	D180	2007 May 14	3230.5	3356.25	779	5169	2615	2007.5	11031.5	993.5	599.75	434.5	3434.75	658.25	387.25	11276.2	101.25	78.5	84.5	86.75	159	100.5	214.5	816	1042.5	268	502	175.5	732.5	137	95	77.5	81	78	92	110.75	61.75	392	441.5	306	1164.5	1015	373.25
07/1115	non-progressor	female	13	coloured	no	E	D360	2007 Oct 31	3089.75	3404.5	1209	5071.75	2126	1865.5	9776	772.5	509.75	295	3224.25	593.5	363.75	9405.75	84.75	79.25	78.25	99	179.75	107	163.75	1030.25	1376.5	343	658.5	175.5	996.5	185.25	94.25	81.75	84.25	86	83.25	107.25	59	402.5	462	286	1123	1135	331
07/1115	non-progressor	female	13	coloured	no	E	D540	2008 May 19	4459.75	5143.25	2396	7331.5	2889	3125	10908.5	1704.75	1186	751	4902	916.5	836.5	12263.5	90	80.25	81.5	128	183	106.75	181.75	1236	1556.5	463	1182.5	223	1148.75	164.25	99.5	86.5	82.25	85	87	104	65.25	524.5	575.5	401.25	1209	1275.25	414
04/0699	non-progressor	female	14	coloured	no	D	D180	2007 Jan 16	2968.5	3721.25	1041.5	6358.75	1547	1614.5	9308.75	1211	1273.75	583	4454	404.25	602	1345.75	115.75	106	88.75	298.5	140.5	141	3235	980.5	1295.25	299	849.75	299	726	105	102	97	102.25	103	104.25	129.5	80.25	290	516.75	245	849.5	1764	288
04/0699	non-progressor	female	14	coloured	no	D	D540	2008 Jan 08	2276.75	2995	987.5	4876.5	1146.5	1145.75	9790.75	1199	1001.5	636.5	3959	345.5	484.5	1411.5	109.5	105.75	94.75	297	126.25	113.5	4102.5	832.75	1153.75	239	508.5	264.5	580.25	140.75	119.75	91.25	98	102	106.5	114.75	79.5	300.5	319	249.5	780.5	1528.25	317
04/0741	non-progressor	female	14	coloured	yes	D	D180	2007 Jan 16	481	496	193.5	3174.25	508.5	281	3935.5	367.5	327.5	242	4054.5	232.5	217.25	1333.5	102	92.25	86.75	94.25	100.75	118.75	914.5	261.75	235	100.5	185	120	185.25	319.75	100	95.75	84.5	90	90.5	114.75	66.75	192.5	232.5	164	367.75	1341.25	217
04/1037	non-progressor	male	16	coloured	no	D	D540	2008 Feb 22	2505.75	2228	827	3055	6720	996	39583	656.5	346.75	298	479.5	386	306	22600	107.75	128.75	100.25	214	137.25	111.5	8149	621	556.75	135	668.5	2147	398	713.25	97.75	89.25	92.25	85.5	105	114	77	308	846.75	269.5	2631	1679	336
04/0741	non-progressor	female	14	coloured	yes	D	D360	2007 Jul 10	492.75	510.25	232	4345.75	631.5	338.5	4610.75	271.25	305	228	5646.75	180.75	225.5	1445.5	90.5	80.5	90.25	90.25	107	112	1082.5	330.5	239	106	228.25	119	188	324.25	109.25	85	80.5	74.75	95	115.25	64.5	226	234	196	462.5	993.5	220.75
04/0778	non-progressor	female	14	coloured	yes	D	D180	2007 Jan 16	901.5	1341.5	409	1449	546	620.5	17388.8	528.25	482.5	292	818.25	244.5	404.5	11732.5	100.75	90.75	87.5	147	106	113	4008.25	444	478.25	153.5	241.5	148	296.25	290.5	96.75	78	85.25	83	95.5	112.75	65	188	365.75	179.5	443.75	852.25	236.5
04/0778	non-progressor	female	14	coloured	yes	D	D360	2007 Jul 11	623.75	904.5	366	915.5	577	462.75	18316.5	486.5	550.5	339.5	595	246	387.75	14506.8	84.5	97.5	85.5	128	95.5	109	3939.5	337	361	141	229.5	177	262.75	354.25	99.75	86.25	77.25	79.5	81.75	103.5	66.75	215	558	168.75	509.5	819.5	225
04/0843	non-progressor	male	15	coloured	no	D	D360	2007 Jul 23	431	446.5	184	1084	365	294	19917	286.5	222	239	444.75	177.5	220.25	2396.75	101.5	81	91.5	165.25	95.75	103.5	6981.5	210.5	197	109	212.75	130	169.25	791.25	102	85.25	90.5	98	96	110.5	68.5	216.5	360.5	220.5	1207	5497.5	255.25
04/0741	non-progressor	female	14	coloured	yes	D	D540	2008 Jan 15	865.5	1128	306	4851.5	634	531.5	6144	530	711.5	298	5401.75	188.25	390.25	1612.75	90	67.75	82.25	91.25	100	110	1562.25	481	457.25	153.5	248.5	151	291.5	245.25	106.25	82	86.5	81.5	84.75	115.5	66.5	231.75	229.75	169.75	411.5	896	239.75
04/0843	non-progressor	male	15	coloured	no	D	D540	2008 Feb 05	419	388.5	210	983.5	368	293.5	21075.2	256.25	218.5	197	373	167.25	230.5	1801	95.5	80.75	97.5	130	104	106	7157	220.75	199.25	112.5	181.5	104	170.5	1174.75	99.75	88.25	92.25	93	86.75	111.75	71.5	299.5	459.5	269.5	1034	5145.5	302.5
04/1140	non-progressor	male	15	coloured	no	D	D360	2007 Sep 04	1077.5	1753	545.5	4870.5	1412	684.5	20602.2	384.25	858	302	2812	687.5	284.25	9240.5	90	78	92.25	152.75	90.25	108	7693	357.75	446.75	175	1015.5	151	305.5	157.25	93	80.5	100	99.75	90	118	67.25	197.25	234.5	185.75	781.25	570	237.5
04/1140	non-progressor	male	15	coloured	no	D	D540	2008 Mar 04	995.5	1825.75	523	4215.5	1033.5	615.5	19369.5	311.5	837.75	306	2532.25	481	238.75	7433	98.75	86.25	77.25	178.25	94	102	7685.5	397.75	440.75	180.5	950.5	143	369.75	171	100.5	86.75	89	101.5	99	119.75	66.25	213.25	279.5	191.75	856	599.75	245.75
07/0361	non-progressor	male	15	coloured	no	E	D180	2007 Mar 12	1279.5	2230.5	546	1632.25	837	868	8718	254.5	305	234	358.75	144.5	224	2405	104	84.75	88	253.75	98.75	111.5	2836.5	399.75	541.25	176	280	219.5	384.5	404.75	100.75	89.5	84.25	86.5	102.25	120.5	68.5	199.5	220.75	160.75	747.5	725	231.75
07/0361	non-progressor	male	15	coloured	no	E	D540	2008 Mar 06	798	1429.5	385.5	1115.5	534.5	523.5	7111.5	244.5	313.5	219.5	332	166.5	247	1929.5	100.25	82.25	82.25	247	104	108.5	2233.25	336	362.25	132	220.75	173	242.5	514.25	111.25	96.5	96.25	100.75	98.5	112.75	68	182.25	215.5	177	464.75	688	233
07/0369	non-progressor	male	15	coloured	no	E	D180	2007 Mar 12	1308.5	2934.25	353.5	20145.8	14197.5	636.5	41775.5	631	2254.5	275	23611.8	6893	313	29424.8	112.5	100.75	90.75	142.25	108.5	116.75	13863.5	350	410.5	141	292.25	142	275.25	995	100	102.5	84.75	91.5	98.25	110	80.75	249.25	254.75	220.5	600	2041.25	245.25
07/0369	non-progressor	male	15	coloured	no	E	D360	2007 Aug 30	1165.75	2698.75	386	21665.2	15663	561.5	37122.5	588.75	2610.5	381.5	24933	7543.5	317.25	23450	101.5	78	88.5	134	105	105	13498.2	339	413.75	152	245.5	125	271.75	718.75	118	93.75	87.5	87.5	107.25	127	78.25	244	229.25	204.5	551.75	1933.25	242.75
09/0474	non-progressor	female	15	coloured	yes	H	D000	2006 Nov 17	521.75	818.25	194	3463	880	349.25	3585	231.75	542	219.5	2545	244.25	253	492.75	108	103.25	91.5	98	104.5	104.5	1004.25	339.5	342.75	120	461.75	226	283.5	162	100	76.5	81	77	88.75	111.75	64.75	237	294.75	209	13985.8	630	326
04/1037	non-progressor	male	16	coloured	no	D	D000	2006 Aug 29	1618	693	193	2320	2107	330	37434.5	522.25	307.5	237	390.75	175	245	21702.5	110	117.5	107.5	133.75	112.5	109.25	7776.5	471.5	178	87	612	701.5	155.5	565	100	74.75	89.5	73.5	92	114.25	59.5	274.5	804.5	261.5	2121.5	844.5	283.5
04/1037	non-progressor	male	16	coloured	no	D	D180	2007 Mar 02	1785.75	846.5	242.5	2341.75	2945	381	45133	561.25	325.5	212.5	464	257.5	245.5	24526.5	109	103.5	101	163.25	108.5	121.25	11090.5	394.5	184	72	537.25	715.5	164.75	1386	97.25	83.75	82.5	87.75	100.5	109.75	65.5	237.75	692.75	211	1980.25	1147.5	274.25
09/0248	non-progressor	female	16	black	no	H	D000	2006 Nov 8	1039.25	2417	655.5	3491.5	532	777.25	9465.25	599.5	1903	438.5	3499.5	323.5	449.5	2781.25	92.25	83.5	89	308	104.75	101.5	3533.25	403.5	544.25	241	398.75	175.5	329.75	126.25	106	85	92	87	92.75	103.25	64.25	241.75	282.25	202.75	758	11956	242.25
09/0647	non-progressor	female	16	black	no	H	D000	2006 Dec 05	1472.75	1249.75	316	2631.75	1430	467.5	60201.8	647.25	776.25	326	3079.75	490	320.5	27857.5	180.75	80.75	88.25	252	112.25	109.25	23653.2	484	455.25	146	264.75	370	266.5	5693.75	99	81	93	89	87.75	109.5	82	239.5	265.75	190.5	941	1072	233.5
01/0978	non-progressor	female	16	coloured	no	A	D000	2006 Jul 18	649	795	225	1186.5	871	466.25	16719.5	481.5	428.5	240	1170.5	570.25	372.5	5929.5	111.75	98.5	94.75	169.75	105.75	118	5053.5	231.5	275	109.5	237.75	115.5	182.75	164.25	92	82	83	85	89	117	61.75	249.5	253.5	165.5	653.5	2034	346.5
09/0314	progressor	female	16	coloured	no	H	D000	2006 Nov 10	1631.5	2017.5	336	24651.8	1122	826.25	29434.5	839.75	1111.5	348	10241.5	397	498.75	21127	101.5	100.5	92.5	247	120	116.25	7151.25	622.25	588.75	136	10299.8	171	323.5	165	96.75	81.75	78	91	86	109	68.75	248.5	255.5	240	447.75	995.25	256
04/0333	non-progressor	female	17	coloured	no	D	D180	2007 Feb 02	900	1108.25	430	1512.25	939	549.75	22297.8	422.75	466.5	286	956	330	334	15776.5	130.5	150.5	99	268.25	200	109.5	4532	373.75	426.25	210	274.5	261.5	349.75	171.25	96.25	84.25	88.5	88.5	95	106.25	59.75	188.75	203	183	384	606.5	230.75
04/0333	non-progressor	female	17	coloured	no	D	D360	2007 Jul 31	1014.25	1271	424	1723.5	1378	584.5	26751.5	543	517.5	247	1175.25	382.25	327	20092.5	95	122	83.75	229.75	149	112.75	4213.25	418	428	197.5	325.25	353	300.25	1078.75	101.5	75.5	88.5	87	77.5	107	58.5	184	197.25	182	415	532.75	223.5
04/0333	non-progressor	female	17	coloured	no	D	D540	2008 Jan 23	1050	1455.5	443	1719.5	1120	658.5	29782	488.25	609.5	247	1163	389	354.25	19524.8	108	130.25	103.5	246.5	176	108.25	4647.5	491.5	518.5	179	358	316	378.25	4324.25	94	84.5	73	87.75	78.25	103	62	233.25	233	187.25	644	642.25	255.75
04/0333	non-progressor	female	17	coloured	no	D	D630	2008 Apr 15	850.5	1096.75	368	1447.5	887	493.75	28233.8	512	623.5	232.5	1230	380.75	328.5	19031.5	105.75	113.75	90.5	251	136.25	123.5	5884.5	389.75	355.75	161	243.25	244	282.5	3391.75	103.5	77.25	91.5	77	83.5	113.25	66.75	230.5	280.75	236.5	464	588.75	244.75
07/0080	non-progressor	female	17	coloured	no	E	D180	2007 Jan 30	2001.5	1402	343	3847.25	3590.5	554	75914.5	1259	1088	361	5233.5	2165	435	8049.25	101.75	76.5	86.5	168	104	108	357.5	793	304.5	161	508	139	263	30747	92.5	82.25	86.25	79.5	91.75	108.5	71	264.75	313.75	233	519	819	259.25
07/0080	non-progressor	female	17	coloured	no	E	D360	2007 Aug 01	1807	1203.5	319	3879.75	3780	433.75	96941.2	1047.5	970	306.5	4760.75	1951.5	379.75	29330.8	108	85.5	88	293.25	116.5	105.5	235.75	699.5	272.25	126	444.75	129	231.5	31166.5	91.75	83	89.5	77.75	92.75	98.25	72	333.5	283.75	236	538.5	921.5	275
07/0150	progressor	female	17	coloured	no	E	D000	2006 Aug 24	841	1070	292.5	2111.5	1226	517	22940.8	806.5	857	286	1297	492.25	422.75	11645.5	181.75	94.5	84	220.5	106.5	102	6040.5	308.5	309.75	142	301	256	233.5	147	97	84.5	87.5	86.75	89	106.5	59.75	277.75	222.75	207.25	497	888	204.25
04/1033	non-progressor	male	17	coloured	no	D	D540	2008 Feb 15	1554.75	2199.5	550	4723	1415	828.25	14097	543.25	711.5	219	5140.75	509	311	2685	106.25	88	97	232.5	125	107.5	3175	681.75	710.25	212.5	509.75	397	414.75	3799	91.25	84.5	92.75	86	95.5	114.25	75.25	258.25	333.25	260	652.75	2576.75	298
07/0214	non-progressor	female	17	coloured	no	E	D360	2007 Aug 24	674.25	502	178	703	307.5	319.75	32425	288.25	271	186.5	323.75	135.5	215.25	5338.5	149.75	102.5	86.75	254.25	131.75	111	14689	263.5	256	125.5	161	117	197	1089.5	94.75	93	89.25	78.5	90	111.5	66.5	179	254.25	179	634.25	607.75	211.75
07/0262	progressor	female	17	coloured	no	E	D360	2007 Aug 23	646.75	830	248	1737.5	469.5	334.25	24324	686.75	719.5	250	1628	332	313.5	23807.2	131.5	84.75	82	249.5	92	105.5	2629.75	208	253.75	130	216	137	194.75	159	90.75	85.5	97	88.25	96	105.25	65.75	230.25	204.5	203.5	457.5	817.25	264.5
07/0262	progressor	female	17	coloured	no	E	D180	2007 Mar 05	751.5	844.75	203	1282.5	527	369.5	21608	760.25	694.5	232	1177	403.5	329.5	23832.8	93.75	79.5	84.5	236.25	110.25	103.25	1553	225.25	257.25	133.5	215.25	140.5	188.75	158.5	102.5	74.75	77.5	82.5	95.25	127	63.25	225	223	200.5	438.25	1943.75	235
07/0262	progressor	female	17	coloured	no	E	D000	2006 Sep 07	761	955.75	216	1258.25	412	404.5	26990.2	676	617.25	309	1143	954.25	332.75	28732	111.75	84	79.75	251.75	111.75	111.5	1042	248.5	291.5	118.5	214.75	138	175	142.25	92.75	88.5	82	88	101	112	66.25	231.25	227.25	179	562	716	251.25
07/0407	non-progressor	female	17	coloured	no	E	D000	2006 Sep 18	653.75	718.5	188.5	673.25	959	411	28821.2	297	355.5	266	449.75	238.5	270	3121.25	117.75	83	103	149	108	110	9725.75	246	258	105.5	185.25	214.5	237.5	85.75	110.75	87.5	104.75	94	99	118.75	70.5	173.75	230	178.75	373.25	386.5	213
07/0407	non-progressor	female	17	coloured	no	E	D180	2007 Mar 15	786	901.75	244	800.5	732.5	548	32409.5	274	378.25	237	487.25	239.5	285	2856.25	146	105.25	94	217.5	115.75	105.5	13695.2	331.25	368.25	144	198.5	216	312	111.75	109.5	89.75	90	84	89.5	116.5	71.25	192.75	240.5	182.5	436.5	471.25	215
07/0203	non-progressor	female	17	coloured	yes	E	D180	2007 Mar 01	797.75	955.5	357	1322.75	2605.5	505.75	13961	553.25	561.75	280	1243	820.5	345	2440.25	96.5	77.5	83	96.25	88.75	107.5	5157	268	295.25	124	255.25	338	230.75	594.5	86.5	83.5	84	86	96.5	106.25	60.25	247.25	289.25	193.75	510	1201.25	230.5
07/0407	non-progressor	female	17	coloured	no	E	D540	2008 Mar 06	729.5	1045.75	332	1172.25	672.5	660	24654	275.5	299.5	239	444.25	183	246.25	2104	143.5	97	90.25	269.75	142	120.5	10871	356.5	371.25	195	218.25	172	308.5	81.25	96.5	84	100	87	103.5	115.5	65	180.25	203.75	169.25	744.25	523.25	197.75
09/0652	non-progressor	female	18	coloured	yes	H	D000	2006 Dec 05	975.25	1265	220	3715	4609.5	368	10448	1075	381	178	621.5	3360.5	438.5	2826	102.75	82.25	91.75	315.5	102.75	111.25	416	227.75	391.5	104.5	1415	121	183.5	2932.5	89	80.75	80.25	94.5	88.25	108	64.5	230.25	242.25	203.25	775	1354.75	265.5
09/0581	non-progressor	male	17	coloured	no	H	D000	2006 Nov 24	892	3898.5	232	16773	786	425.25	12042	1037.75	3585.5	257.5	10651	307.5	377	8558	93	197.5	80.75	4671.25	99	108	3040.75	202	303.5	96	365.75	162.5	176.5	226.25	90.75	84.5	85.5	78.5	97.5	104.25	60.5	262	370.75	243.25	872.5	939	803.5
07/0167	non-progressor	female	17	coloured	yes	E	D000	2006 Aug 31	538.75	536	142	1010.75	412	292	54548.8	546.5	505.5	288	1084	462	305.5	20905.5	122	145.75	95.25	323.5	124.75	105	19955.2	280.5	152.25	120.5	145.5	119.5	138	2600	95.75	83	81.5	94.25	92.5	112	66	174.5	387	174.5	364.75	557	244.5
07/0167	non-progressor	female	17	coloured	yes	E	D180	2007 Feb 26	723	563.75	171.5	1050.5	681	294	56749	551.5	492.5	236.5	1049	521	294.5	21831.5	108	171.5	80.25	326.5	133.25	113.5	20203	453	177.75	102	175.5	130.5	167.25	5166	109	83.75	87.75	91	82	98.5	60.25	172.25	423.25	190.75	402.25	574	232.75
07/0167	non-progressor	female	17	coloured	yes	E	D360	2007 Aug 20	555	510.5	96.5	992.75	248	247	38736.2	466.5	485	250.5	953.25	496.5	289	18511.5	115.25	131.25	93.25	296	118	116	18349.8	412.25	200.5	109	222	154	170.75	4151.75	99	80	85.5	82.25	92.25	105	61	191	537.5	187.25	876	1181	258.25
07/0167	non-progressor	female	17	coloured	yes	E	D540	2008 Feb 19	596.25	535.75	186	1125.75	625	285.25	60196	495.5	439.5	256	1091.5	399.25	326	21603.5	121	116	106.5	234.75	130.5	122.75	11265	338.25	159.5	110	169.25	127.5	151.25	3495	98	86	95.75	87	92	107.75	70.5	212	350.75	216	371.5	795.25	249.5
07/0203	non-progressor	female	17	coloured	yes	E	D000	2006 Aug 31	671	880.25	316	1452	2622	439	12516	465.75	415.25	228	1615	932.25	296.25	2017.5	103	82.5	94	108.25	102.5	110.25	5142.75	251	267	130.5	226.25	372.5	223	759.75	103	81.5	89.75	72	104	99.75	60	255.25	325.5	206.5	558	1840.75	244.25
07/0407	non-progressor	female	17	coloured	no	E	D360	2007 Sep 06	564.5	642.5	223	683.5	517	373.5	29099.2	225	254.75	171	407	158.75	211.25	3167.75	120.75	85	88.5	206.25	114.75	103.5	12676.5	260.75	271.5	131.5	188.5	145	255.5	86.75	103.75	87.75	90.5	90.5	87.5	113.75	70	174	232	177.25	433.5	541	242.5
07/0203	non-progressor	female	17	coloured	yes	E	D360	2007 Aug 20	812.25	1162	343	1417.75	2407	606	11963.8	427.5	532.75	257	1215.75	736.5	351	1627	111.25	76.5	81.75	109.75	93.5	92.25	5659.75	251.75	254.5	120	207	344.5	184.75	399.25	94	81.5	78.5	85	94.25	114.5	59	233.25	300	230.5	624.25	1191.5	259.25
07/0203	non-progressor	female	17	coloured	yes	E	D540	2008 Feb 18	1023.25	1270	370.5	1770.25	2128.5	702.75	16286	601.5	606.75	291.5	1732.75	562	386.5	2530.75	112	93.25	87	136.75	95.5	111.25	6147.75	247.75	268.75	128	184.5	220.5	203.5	405.5	90	77.25	80.75	81	97.5	110.75	53.5	253	277.25	246.5	549.5	1168.5	257
07/0214	non-progressor	female	17	coloured	no	E	D180	2007 Mar 01	688	513	161	748.25	300	300	34299.5	273.5	256	183	297.5	121.25	201.75	5435.5	146.75	97.5	88.5	240.75	118	110.75	14853.2	307.25	263.5	115.5	169.5	102	185.75	1441.5	91	79.5	80.25	86.25	94	105.75	64.75	180.25	225.5	157	741.75	633	203.75
07/0056	non-progressor	female	18	coloured	no	E	D360	2007 Jul 31	452.25	403.25	202	975.5	323	317.25	47815.8	375.75	343	399	1018	244	287.75	16942	121	102.75	93.5	158.75	119.5	114.25	16918	167	170.5	109	133.75	116	161	74	88	80	92	73	91.75	103.5	65	175.5	420	189	1063	1326.75	226.25
07/0056	non-progressor	female	18	coloured	no	E	D540	2008 Feb 06	483.75	482.75	207	1185	349	303	47930.8	484.75	320.75	318	1111	195.5	263.25	14888	119.5	92	75	165.75	109	107.75	18300.8	202	221	112	156.75	110	178.5	66.5	94.5	77.5	95	76	87.5	116	62	178.75	512.25	173.5	1235	1331.75	224.75
07/0438	non-progressor	male	18	coloured	no	E	D180	2007 Mar 19	1406.75	1372	396.5	4073.5	6929.5	680.75	34066	524.25	475	252	3674.75	2913.25	356	13737	109.25	89.5	81.25	165	121	110.25	9083.5	468.75	391	152	518.25	182	267.75	4163	97.5	93.75	95.75	83.25	104.5	121	73.5	189.75	201.75	188.5	317	955.5	227.5
07/0438	non-progressor	male	18	coloured	no	E	D360	2007 Sep 03	1712.5	2432	570.5	6398	5867	938.25	33763.2	619.75	667.25	292	3991.5	3176	401.75	11728	113	78	85.25	190.75	104.75	110.5	8809.5	600.5	580.5	176	916.25	196	356	5020.25	99	83.75	94	81.5	96.5	118	66.5	214.25	224.5	171.5	557	1244.75	224.5
07/0438	non-progressor	male	18	coloured	no	E	D540	2008 Mar 10	1319.75	1257	380	3676	5087	590	29292	400.75	464	216	2256.5	2455	306.25	10323.5	98.25	92.75	84.5	189.5	110.5	98.5	7117.5	458.75	372	152.5	472.75	203	262.5	3375.75	107.25	89.5	92.5	102	90.75	117.5	73.5	219.75	216	172.75	1302	1013.25	215.25
04/1033	non-progressor	male	17	coloured	no	D	D180	2007 Mar 02	885	1457.5	240.5	4361.75	920	555	15577.5	358	493.25	215	4508.25	423.25	256.25	2440.75	99.25	90	82.75	201.75	121	113	3322.5	423	414.75	134	391.75	231.5	330	3661.75	102.25	84.5	90.75	92.75	102	131.5	74	214.25	249.75	220.25	400	1020.5	266.5
04/1033	non-progressor	male	17	coloured	no	D	D360	2007 Aug 17	2405.5	3170.75	568	4343.25	1166.5	1032	11868	926	1363.75	361	4855.25	490.75	383	2145.5	117	89.5	93	221	106	104	2794	728.25	987.75	215	549.75	304	416.75	2873.5	101.5	84.25	98.75	88.75	101.75	110.75	67	390	615.25	303	714.5	1339	348.5
04/1104	non-progressor	male	17	coloured	no	D	D180	2007 Mar 13	1611.75	2099.25	332	37710	721	697.5	49815.2	414.75	489.75	257	3999.25	226.5	289.5	15323.2	130.5	88.75	89	172.75	117	109	18988	451.5	473.75	143	24439.5	183	305.75	1017	98	91.25	94	90	95	117	75.5	214.5	208.25	176	399.5	727.5	239.75
04/1104	non-progressor	male	17	coloured	no	D	D360	2007 Sep 14	1633	2300.25	479	41726.2	940	804.25	61804.5	456.25	476	219	3730.25	218.25	237.5	17884.2	136.75	92.5	80.75	246.75	119.75	108.75	24185.2	406.5	464	165	25260.8	134	314.75	882	107.75	92	85.25	86.5	102	108.5	76.25	211.5	221.25	190	420	728.5	250
04/1104	non-progressor	male	17	coloured	no	D	D540	2008 Feb 29	1362	2530.75	397	40818.2	743	737.5	53796.5	389.5	456	114.5	3868.5	158	256.5	16419.5	133.75	89.5	95.5	228.75	126.5	105.25	22466.5	491.5	461.75	163	25358.5	162	352	709	107	84.5	88.75	86.75	104	114.5	76.5	221	191.25	192.5	386.5	688	224.25
04/1241	progressor	male	17	coloured	no	D	D000	2006 Oct 03	364.5	449.25	165	1627.25	472	342.5	7295.75	296.25	388.5	258	1546.25	283.5	331.75	3838.75	111	88.5	86.25	294.25	102.25	109.5	2030.25	211.25	193.25	123	223.25	107	184.5	128.25	108.5	85.25	84	87.25	98.75	109.5	68.5	194	212.5	204	540.25	588.5	241
07/0119	non-progressor	male	17	coloured	no	E	D180	2007 Feb 19	2252.25	2742.25	668	3302	650	805	38111.8	1102.25	819.25	249	1725	277.5	326.25	7730.5	135	125	85.25	546.75	110.75	130	19636.5	763	1105	315.5	482.5	186	422.5	96.5	95.5	87	96.5	106.25	111.75	116.5	83.75	256	302.25	238	824	781.25	298.25
07/0119	non-progressor	male	17	coloured	no	E	D360	2007 Aug 07	2420.25	2597	516	4342.25	659	783.75	45402.8	1141.75	1065.5	302	2549.25	441	333.5	11578.2	163	147.75	90.25	678.5	106.5	132.75	23072.5	633.5	794	223	439.5	175	371.75	135	111.75	92	96	99.75	90	124	77.25	267.75	302.25	243.25	847	798.5	284.5
07/0119	non-progressor	male	17	coloured	no	E	D540	2008 Feb 22	1593.5	2249.75	509	3213.5	522	804	36055.5	1042.25	1221.25	378	2109	329	429	10679.2	134	119.5	96.5	730.5	110.75	128.5	19568	586.25	919.5	271	479	183	422.25	130.5	104.75	104.25	95	97.25	103.5	132.25	72	299.25	362.5	251	930	812.25	307.75
07/0200	non-progressor	male	17	coloured	no	E	D360	2007 Aug 20	1234.25	1290.75	283	2191	637	495.75	67503.8	843.5	701.25	217	1884.75	272.5	262.75	22911	117.25	97.25	100.5	152.5	131.25	114.5	24167.2	245.5	281.75	125.5	274.5	150	204.5	3798.25	90.5	80.5	81.25	89	99.25	112.5	114.25	228.75	217.5	164.5	873.75	556.75	212.25
07/0200	non-progressor	male	17	coloured	no	E	D540	2008 Feb 21	1362	1755.5	400.5	2586.5	781.5	536.5	62867.8	811.25	775.75	296	2085.5	353	333.25	24683.2	119.5	92	93.5	153	117	113.25	20413	250.5	391	128	266.5	178	233.5	2972	92.75	79	81.5	81.5	94.5	108.5	90	194.75	196.5	159.75	813	522.5	211.75
07/0276	non-progressor	male	17	coloured	no	E	D180	2007 Mar 08	796.75	1554.75	391	2487.25	1106	830	53399.8	426.75	790	322.5	1017.5	371.5	651.5	17662	179	230	94.75	256	141.5	134	19978	261	328.75	150.5	488.5	194	229.5	166.75	101.25	84	83	80.25	85.5	106	62.5	268.75	425	240.25	2058.75	2442.5	289.5
07/0276	non-progressor	male	17	coloured	no	E	D360	2007 Sep 13	702.5	1469.75	338	2074.5	968	743.75	51814.2	425.5	642.25	315	951.5	384	473	21683.2	162.25	259.5	104	382	147.25	139.75	19331.8	292.75	336.25	151	391.25	166	228.25	189.75	95	75	81.5	82.5	89.75	108.5	64	285.5	492.25	257	2042.25	2372.5	299.75
07/0276	non-progressor	male	17	coloured	no	E	D540	2008 Mar 17	864.25	1571	442	3809.5	1240	759.25	38951	437.5	750.75	394	1958.5	432.75	495.5	8825	136.25	131	97.5	283	132	113	17359.5	269.5	356.5	167	698	184.5	231.5	175.25	112.5	73	82.5	84	93.25	111.75	64	701.75	916.25	429.75	2217	2962.25	490.5
04/1073	non-progressor	female	16	coloured	no	D	D360	2007 Sep 04	616.5	604.5	252	1385.5	589.5	302.25	38020.5	622.25	459	211.5	1301	414.5	250.25	8150.5	156.25	92	89.25	253.25	121.5	110	15175	171	171.25	95	172.75	98	152.25	74.75	101	86.5	89.25	86.75	98.25	113.5	75	234.5	217.5	149.75	485.25	962.25	200.75
04/1073	non-progressor	female	16	coloured	no	D	D540	2008 Feb 25	1163.25	1240	334	2044	684	703.5	40565.5	998.5	877.5	367.5	2258.25	681.75	543.25	11054.5	146	82.75	88.5	286.5	121.75	108.75	18217.5	227.25	263	108	211.75	125.5	218	87.5	99	101.25	88.5	88.25	106.5	120.5	87	281	316.5	193.25	612.5	800	263.75
07/0202	non-progressor	female	16	coloured	no	E	D180	2007 Mar 01	811	713	292	1679.25	840	459.75	17228.5	892.5	724.25	303	1731	233.75	406	6664	104	89	85.25	167.75	110.5	115	5682	188.5	176.75	106.5	153	184	172.25	82.75	91.75	75.5	83	83.75	80.75	101	63.75	255	292.25	231	1084.75	1273.5	299.5
07/0202	non-progressor	female	16	coloured	no	E	D360	2007 Aug 20	751.5	763	351	1548.75	824	441.75	18267	759.75	671.5	298.5	1705.25	251.75	356	6228.5	104.5	73.5	86.5	165.5	96.5	109.25	6785.5	185.25	159.75	115	134	184	177	71	97.5	73.75	86.25	83.5	85.25	103.5	59.25	225.25	266.5	218.5	838	1225.25	285
07/0202	non-progressor	female	16	coloured	no	E	D540	2008 Feb 21	795	724	366	1412	768	454.75	16046	863	895.25	415.5	2004.25	298.5	449	7898.5	102.25	91	82.5	138	98.25	115	2143	171	187.5	101	137.25	208.5	177.5	100.5	91.25	76	85.25	78.5	84.5	107	57.5	207.5	301.75	205	570.25	878.25	272.75
07/0313	non-progressor	female	16	coloured	no	E	D360	2007 Aug 27	548	639.75	267	1192.75	657.5	403.75	7539.25	415.25	386	333	656	337	330.75	1546.25	98	79.25	83.5	146	100.5	106.75	2174	257.5	296.5	91	263	143	190.75	499.5	100	75.75	86.25	81.75	91	117	58.5	203.75	241.75	171.75	459	703.25	221.25
07/0313	non-progressor	female	16	coloured	no	E	D540	2008 Feb 28	565.25	704.75	311	1074.25	638	420.25	9266.5	388.75	354.25	365	523.25	333.5	304.5	1595.25	94	78.5	85.25	146.5	109.5	108	3260	230.5	277.25	94	255.75	132	214.5	616.75	100.5	84.75	80.75	75.75	94.5	108.75	70.25	226.5	212.75	168.5	344.5	609.5	232.25
07/0440	non-progressor	female	16	coloured	no	E	D180	2007 Mar 19	4268	9221	2443.5	10912	2150	2628	39830	1314.25	4964.75	770.5	9523.5	602.5	824.5	10097.8	147.5	106.5	105.25	474.5	160.75	109.75	14645.2	1096	1650	304	422.75	280.5	819.5	116.75	102	75.5	89.25	79	100	109.5	68.5	354.5	549	302.25	871	1074.25	341
07/0440	non-progressor	female	16	coloured	no	E	D360	2007 Sep 06	1542.75	4402.25	839	6444.5	947.5	1070.25	36182	941.25	3563.25	556	7003.5	429.5	569.5	7525	127.5	96.5	94.5	357.75	153.75	108	13237.2	373	449	161	250	140	358.5	129.5	91.75	82	87.25	86.25	95	109.5	64.5	264	335	245.5	683.25	992.25	280.5
07/0561	progressor	female	15	coloured	yes	E	D000	2006 Oct 05	1044.75	641.25	205	2388.5	557	296.5	86806.8	398.25	488.75	261	1127.75	304.5	252	16756.5	313.75	96.5	94.25	326	152	109.75	49443.5	213.5	225.5	139.5	302.25	132	184.25	885	95.5	77.75	89	75.25	97.25	101.5	109	274	308.25	214	804.5	1501.25	249.5
07/0386	progressor	female	17	coloured	yes	E	D000	2006 Sep 18	2731.5	3671	734.5	15730	2142	1006.5	30040.8	627.25	1701	269	16904.2	913	252.75	17795.2	101	86	86.5	860.25	105.25	96.5	7321	786.75	925	228	925.5	203	446.5	6788.5	95.25	84.75	80.5	74.5	84.75	126.5	72.75	338	351.5	235.25	852.5	1213.25	296.25
07/0177	non-progressor	female	16	coloured	no	E	D360	2007 Aug 20	719.75	1299.5	338.5	2503	669	485.5	4365.5	412.5	1107.75	307	2230.5	449.5	284.5	507	111.75	79.5	81.5	87.25	108	109	2385.25	233	322.75	103	432	114	224.25	79.75	101	83.5	94.25	87	97	114	78.75	170.25	184.5	157.25	243.5	624	203.5
07/0214	non-progressor	female	17	coloured	no	E	D000	2006 Sep 04	757.5	554	205.5	716	353	307.5	37819.2	303.25	314.75	208.5	327.5	191.5	244.25	8546	161.75	94.25	86	260.75	157.5	119	15460	305	267	131	213.5	131	211.25	1367	80.25	87.5	79.5	75.5	83.5	100.75	69	201.75	221	185.5	505	511.25	221.5
07/0361	non-progressor	male	15	coloured	no	E	D360	2007 Aug 30	1150.5	1829.5	511	1651.75	772	769.75	8385.75	279.5	308	241	363.25	200.5	237.75	1878.25	101.25	88.75	96.75	254	100.75	113.25	2266.25	416.25	514.25	152	286.75	196	321	456.75	101.25	74.25	81.5	82.5	88.75	109	64.5	211.5	242	212.25	766	791.75	263.5
07/0313	non-progressor	female	16	coloured	no	E	D180	2007 Mar 05	544	681	273	1158.25	610	361.75	6238.5	342.5	358.5	249	686	387.5	264.75	1226.5	102.5	92.25	88.25	139.5	104.5	107.75	1868	246	253.5	78.5	266.75	133	199	270	94	75.5	94.75	80	93	100.25	61.75	189.25	267.75	185.25	355.5	695.25	235
07/0290	non-progressor	female	16	coloured	no	E	D000	2006 Sep 11	512.25	639.5	285	633	1346.5	389.75	6163.5	755.25	778.5	357	774.5	861	489.5	3162	96.5	98.5	85.25	88.25	109.75	135.75	1203.75	207.75	191.75	128	193.5	116	175.5	129.5	97.5	78.5	90	93.75	93.75	103	61.75	210.5	274	213.75	516.75	746.25	284
07/0214	non-progressor	female	17	coloured	no	E	D540	2008 Feb 21	785.5	719.5	287	731	379.5	369.5	33884	328.5	285.5	189	275.75	123.5	222	3716.5	145.25	95.25	100.75	238	130.5	118.75	14914.8	328	297	157	179.5	156	242.75	1173	94.5	75.25	87.5	90.25	95.75	98.25	73.5	236	255.5	169.25	590	535.5	216
04/1125	non-progressor	female	13	coloured	no	D	D180	2007 Mar 13	656	750.5	238	1554.5	744.5	564.5	19786	497.75	668	281.5	2561.75	572.5	612	15627.2	105.5	96.5	95.5	216	100.75	100.25	4326	348.5	273.25	148	191.75	109.5	239.25	746.75	104.75	76	96	95.25	102	114	69.5	177.75	227	170	352.75	533	222
07/0440	non-progressor	female	16	coloured	no	E	D540	2008 Mar 06	2110	4659.25	973	6256.5	1266	1368.5	28790.5	1034	3460.75	465	6935.25	439	485.5	7247	128.75	95.5	99.5	628.5	147.5	115.25	12899	406	595	165.5	264.25	189	313.25	73.75	91	81.5	82	84.5	81	112	65.5	247	368.75	204.25	655	806	252.5
04/1104	non-progressor	male	17	coloured	no	D	D000	2006 Sep 12	1435.5	1796	313	34177.2	755	621.5	43949.5	535	589.25	274	4285.5	320.5	318.5	13981.8	131.5	93.5	85.75	209	116.5	109	16061.2	371.75	327.25	105.5	20767	118	239.5	1356.25	96	85.25	82.25	83.75	90.75	106.75	67	219.75	240	194	375.75	820.75	251
04/1037	non-progressor	male	16	coloured	no	D	D360	2007 Aug 17	1909.25	1464.75	345	2323	7985	572.25	32574.8	620	362	247	512.5	315.25	278.25	21634	111.5	123	94.25	149.75	114.25	123	8230	430.5	331	114	516	3578	194.25	501	93.5	87.75	88.75	91.5	83.25	112	67.5	288.75	744.75	259.75	1894.5	2240.25	298.75
09/0489	non-progressor	female	15	coloured	yes	H	D000	2006 Nov 17	3273.75	4524.75	868.5	5106	1857	1529.25	18868.5	1185.75	1631	353.5	3169.5	346	399.5	3098.75	123	92.25	97	206	114	105.25	6849.75	783	1078.25	155	882	313	434.25	174.5	91	82.25	92.5	74.25	82.5	105.5	63	169.5	214.25	155	383.25	425.5	216.5
07/1153	progressor	female	14	coloured	no	E	D540	2008 May 26	913.75	3066.5	486	3493.25	751	633.25	11937	413.5	2160	424	3650.5	446.25	375	11698.8	97.5	196	92.25	143.5	108.5	113	829.5	308.75	529.25	144.5	383.5	182.5	276.25	382.25	84	80.5	80.25	82	82.75	96.25	52.5	183.75	328.25	187.75	892.25	800.75	191.75
01/0940	non-progressor	female	13	coloured	no	A	D000	2006 Jul 18	489	594.25	214	1424.75	707.5	361	22455.2	448	552	269	1188.75	372.5	331.5	19052.5	93	79.25	90	214.25	91	100.25	875	258.25	218	130	325.25	194.5	210	973.5	95.5	84	81.25	76	85.5	111.5	59.75	141	174.5	145.25	332.5	305.75	186.75
04/0699	non-progressor	female	14	coloured	no	D	D000	2006 Jul 12	2076	2646	990	4694.25	1234	1080	6782.75	1362.25	1315.25	554	4915	390	631.75	1185.25	106	106.5	95.75	260.25	131.5	110.5	3817.5	656.5	926.5	238	435	299.5	473	97.5	97	88	89.25	91	89.75	107.5	56	270.5	299.75	227.25	734	1657.5	283.5
04/0811	non-progressor	female	14	coloured	no	D	D000	2006 Jul 26	1056.25	1548.5	445.5	3650	3937	744.25	25334.5	523	536	280	4438.75	3307.5	310	3544.75	122.75	93.5	92.5	247.25	105.75	109.5	14324.8	337	460.25	159	352	134	305.75	607.5	95.5	90.25	92	83.5	94.75	116.75	67.75	197	208.25	192.5	428	5223.25	242.75
04/0811	non-progressor	female	14	coloured	no	D	D180	2007 Jan 26	875	1300.75	436	2876.75	5045	602.5	26429.5	498	569	273	3965.75	3766	322.25	3650.5	108.75	92	96.5	236.25	124	114	15600.5	359.5	442	149	330.25	141	336.5	598.5	94.5	79.5	77.25	92	87.75	110.5	63.5	225.5	221.25	180	448	3468.25	262.5
04/0843	non-progressor	male	15	coloured	no	D	D000	2006 Jul 27	335.25	414.25	152	872.5	282	305	18826.5	340	279.5	215	499	168	296	2956	112.25	94.5	84.25	178	106	94.5	7691.75	180.25	172	108.5	186.5	95.5	159.5	683.5	109.5	86.5	92.25	89.5	90.25	108	62.75	249	451.5	243.75	1420.75	5271.5	279.25
04/1125	non-progressor	female	13	coloured	no	D	D000	2006 Sep 15	802.75	868.75	251	1973.75	529.5	638.75	20377	523.5	667.75	290.5	2902.25	519.5	552	13866	96.5	88	88	232.5	90.5	102.5	3272.5	417.25	320.25	137	192	145	270	1348.5	92.5	82.75	90	78.25	99	106	70.5	201.75	216	177	328	660.25	210
04/1140	non-progressor	male	15	coloured	no	D	D000	2006 Sep 15	988	2022.75	509	4871.5	963	739.5	13371	369	945.5	273	3016.75	722.5	250.75	6221.25	92	92.5	79.75	166.75	81.5	109.75	6064.25	303.5	428	181	933.5	217	285	125.5	90.5	79.5	83.75	99.75	77.25	105.25	63	192.5	226	165.5	620.75	494	228.25
07/0200	non-progressor	male	17	coloured	no	E	D000	2006 Aug 31	1163.25	1366.25	347	2167.5	680	487.5	58053.2	1083.5	866	275.5	2600.75	381	320	28555.2	137.25	90.75	87.75	146.5	106.5	105.5	25738.2	238	257.25	133	176.5	169	196.75	3182	90.5	80	77.5	81.25	83	110.75	86	192	179.25	158.25	1090.5	550.5	203.5
07/0361	non-progressor	male	15	coloured	no	E	D000	2006 Sep 14	1644	3014.25	865	1580.5	1044	1286.25	4513.25	288.25	356	243	341.5	158	253.25	1411	105	76	94.25	276	92.25	106.5	2011.5	406.5	644	153	238.75	217	362	158.5	103.75	87.75	87	83.5	95	112.5	61	172.75	211.5	170.5	627.25	553.25	222.75
09/0377	non-progressor	male	16	coloured	no	H	D000	2006 Nov 13	496.5	468	152	673	363.5	279	26640.5	351.25	362.5	254.5	743.5	226.5	269.5	13240	99.75	97.5	91.5	94.25	99.5	112.5	7792.75	243.5	184.75	138	135.5	123	163	397.5	97.25	74.25	78.5	78.25	83.25	112.75	63	205.5	436.75	232.75	617.5	1186.75	335
09/0406	non-progressor	male	15	coloured	no	H	D000	2006 Nov 13	1221	1406.5	258	2497.25	460	596.5	19246	429.5	626.75	301.5	1152.75	237.25	354.5	3481	116.25	74	80.5	268.5	143.75	100.75	8374	509	467	171	718.5	160	295.5	113.5	98.25	83	92.5	89.5	92.5	115.5	65.75	243.5	246.25	219.75	473.5	1149.25	249.5
09/0462	non-progressor	male	16	coloured	no	H	D000	2006 Nov 15	1767	3863.5	372	11927.5	1203	746.5	65240.5	974	1957.25	368	4377.5	415.5	409	34539	135	90.5	91.25	614	138.5	105.25	27727.5	524.5	1840.5	146	5378.25	314	345.75	602.5	106.5	89.25	75.25	96	99.75	117.5	69.75	176.5	226.75	171.5	1278	788	236
09/0532	non-progressor	female	17	coloured	no	H	D000	2006 Nov 20	644.25	796	259.5	1177	391	391	6552.5	528.5	490.75	375	1134	282.25	306	3301.25	113.5	87.5	92	206	95	112.5	1916	217	241.25	119.5	152.75	112	199	88.5	79.75	75.5	83	75.5	81.75	98.5	62.75	160.25	191	134	521.5	525.5	183.75
07/0060	progressor	female	18	coloured	no	E	D180	2007 Feb 06	4816.5	3919.5	427	50843.5	54187	706	108018	903	3887.25	248	5371.5	15161.2	222	44983	112.5	102.5	86.75	295.5	136	103.75	104.5	2091.5	530.25	185	640.75	306	344.5	35596	99	80	77.25	91.5	90.5	111.75	100.5	285	220	155.5	1166.75	520.5	214
04/0030	progressor	male	17	coloured	no	D	D180	2006 Aug 15	610.25	651.75	223	2428	537	352.75	61764.2	87	71.5	94	105	48	117.5	639	132.5	83.5	85.5	347.5	109.75	112.25	21977.5	213.75	216.25	122	228.25	119	183.5	793.75	94	79.5	82.75	87	85.75	113.5	71.75	254	255.75	229.5	758	815.5	312
04/0779	progressor	male	15	coloured	no	D	D000	2006 Jul 20	938.25	1031.25	303.5	3416.5	716	458.25	56853	801.25	557.5	262.5	1882.5	341.5	297.5	86600.2	86.75	84.75	77	236.75	94	104.75	340	290.75	342	131	1067	181	227.5	520.75	89.75	86.25	80.5	109.5	83	102.25	59	177.75	258.5	164.25	292	1995	211.25
04/1125	non-progressor	female	13	coloured	no	D	D360	2007 Sep 04	730.5	905	191	1909	657	513.5	22872.5	406.75	625.5	240	2093	590.5	463.75	13941.2	97.5	96.5	88	193.5	97.5	103	4241	345.75	292.75	124	181.5	133.5	229.25	1023.5	97	83.5	83.75	91.5	95.75	106.75	75.5	181.75	249.25	149.75	378.5	518.25	214.5
04/1125	non-progressor	female	13	coloured	no	D	D540	2008 Mar 04	818	897.75	234.5	1944	943	584	19770.5	398	523.5	292.5	1933	618.75	407.5	12747.5	103	97.25	95.5	198	88.5	107	3508.75	403.5	339.75	133	225.5	143	285	672.25	96.5	82.75	83	81.25	91.5	115.5	65.75	157.5	195.75	146	336.5	440.75	223.5
06/0231	non-progressor	female	18	black	no	F	D000	2006 Aug 30	831.75	786	210	1937.5	601	385.5	19173.2	736.75	431	247	1836.25	373.75	289.75	14019.5	99.5	88.75	88	159	110.75	107	1684	341	297.5	116	405.75	135	208	2616.5	91.5	78.5	90.75	82.5	101.25	105.5	63.5	198.5	305.75	186.75	584.5	2158.25	242
06/0231	non-progressor	female	18	black	no	F	D180	2007 Feb 28	1224	891.25	351.5	1777.5	797	682	18205	952	511.5	304	1734.25	391	549	14040.5	95.5	82.25	83.25	168.25	97.5	112	1841	377	342.25	147.5	424.25	174	280.5	2613	97	79.75	76.25	78	82.25	110.5	62.5	230	372	229.75	544.75	2255	650.5
06/0231	non-progressor	female	18	black	no	F	D360	2007 Sep 07	740.5	705.5	261	1550.25	472	413.25	15023.5	646.25	421.25	236	1608.5	366	367.5	13293.5	100.25	80	90.5	154	93.25	100.25	1857.25	314	272.75	112	341.5	124.5	190	2054.75	86	74.75	80.5	78.5	86.5	103.25	63	185	332.25	189.5	935	1761.75	292.25
06/0231	non-progressor	female	18	black	no	F	D540	2008 Feb 20	976.75	862.5	244	1699.5	548	425.25	17760.2	522.5	339.25	259	1159.5	306.5	251.75	12058	93.75	91	80.75	176.25	95.5	106	1509	319.75	272.5	111	368.5	137	193.75	1871.5	85	80.25	79.25	83	92.25	102.75	58	216	327.75	212.75	1228	1661.75	297.75
07/0060	progressor	female	18	coloured	no	E	D000	2006 Aug 11	4404	4311.75	379	2280.25	46351	907	106668	609.25	3130	189	528.5	19389.5	250.75	44012.8	126	108	88.25	210.25	115.5	106	102.75	1482.75	525	134	576	167	362	34969.8	86.75	71.25	85	76.25	91.75	98	165.75	286.5	235.75	158	399.5	600.75	204.5
07/0060	progressor	female	18	coloured	no	E	D360	2007 Aug 10	4647.5	3996	343	30758.8	57772	757.5	102842	1397.5	2989.75	211	14636.8	21635.5	225.5	43099	104	96.25	80.25	289.5	111.75	103.25	206.5	1649.5	490.25	160	572.5	273	349	36475.2	96.25	79.25	74.5	78.75	84.75	114	79.75	309.75	246.5	169	925.5	680.25	231.25
09/0628	non-progressor	male	17	coloured	no	H	D000	2006 Nov 29	840.5	1276.5	238	4411.5	2858	502.25	28899	379.5	500.5	269	1125.75	341	298	1889.5	118	87.5	89.5	91.75	101	98	14501.5	350.5	543.25	155	1904.25	369	272.25	147.5	88.75	68.75	87.5	87.75	83.25	97.75	61.25	219	232.5	229.5	755.5	2108.5	235
07/0074	non-progressor	female	18	coloured	no	E	D180	2007 Feb 27	558.75	676.5	219	4512.5	615.5	397.5	21832	350	589	334	2989.25	287.5	316.5	2014.5	134.75	95.5	89.75	904.75	128.5	100.5	10921	227.5	228.5	121.5	252.5	190	196.5	88.25	99.75	81.5	90	85	91	112	64.5	197	206.75	204.75	497	694	254.5
07/0074	non-progressor	female	18	coloured	no	E	D360	2007 Jul 30	679	841.5	280.5	4255.25	607	437.75	24612.8	357.75	504.75	290	1939	206.5	285.75	4785.25	112.75	114.75	82.25	1011.75	131.25	110	8480.5	312.75	301.75	144	334.75	167.5	252.75	96.25	98	83.25	88.25	84.5	89.75	107.5	75	244.5	312.75	240.5	1120.5	1450.25	345.5
07/0074	non-progressor	female	18	coloured	no	E	D540	2008 Jan 29	509.5	687.25	243.5	3935.75	573	357.5	14217.8	275	404.5	172	2027.5	218.5	249.75	3006.75	133.5	99.5	87	942.25	140.75	103.25	6434	232.75	240.5	121	260.5	169	182.5	148	112.75	90	91.25	88.25	97	115.75	63.5	241	273	239.25	804	933.75	310.5
07/0369	non-progressor	male	15	coloured	no	E	D000	2006 Sep 14	1216.5	2222	387	10601.5	14068	610	43156.5	557	1592.5	236	15418	7042.75	264.25	29962.5	125.75	84.75	86.25	150.25	111.75	108.5	14043	357.5	400	162	253.5	150.5	282.25	750	99	87.25	82	92.5	88.75	111.75	76.25	262.75	282	232.5	703.25	2286.75	255.25
07/0386	progressor	female	17	coloured	yes	E	D360	2007 Sep 03	2567.5	4584.25	761.5	18661	1408	1130.75	25037	821.5	2088.25	271	21011	562	346.5	13812.8	102.75	85.75	80.5	716.25	104.5	101.75	6613.25	520.25	535.5	141	656	159	317	4412.5	93.5	74	86	79	89	118.25	78	349.25	347	229	973.25	1651.75	329.5
07/0386	progressor	female	17	coloured	yes	E	D540	2008 Mar 14	1933.25	2456.75	369	15098.8	731	640	37882.5	664.5	1531.75	200	15631.5	439.75	268.5	14533.5	129.5	88	81.75	913	106	116.25	7681	391.25	352.5	161	568.5	159.5	231.5	6106	98.75	85.75	89.5	80.75	87	104.5	82.25	313.5	269.75	208.75	777.25	1405.5	271.5
07/0438	non-progressor	male	18	coloured	no	E	D000	2006 Sep 18	1255.5	1216.75	319	5366.5	4811	582	32151.5	474.75	513	323.5	4459	3623.5	341	12229.5	109	82.5	88.5	160.75	103.5	103.5	8766.5	460.25	469.25	160	646.75	151	298.25	3055	97.5	90	93.5	82.25	88	107.5	68	197.5	215.5	178.5	501	1070	236.5
07/0663	progressor	male	15	coloured	no	E	D000	2006 Oct 11	9082.5	1524.25	401.5	25900.2	81395	674	89007	8967.75	794.25	402	22532.8	41386.8	389.75	97079	119.75	86	77	985.5	130	108.5	88.5	607.5	509	181	1796.25	257.5	347	5498	93.5	85.5	79.5	92	130	117.25	64.75	364	274	195	1093.75	1042.25	245
07/0663	progressor	male	15	coloured	no	E	D180	2007 Apr 18	9525.75	2025.75	452	36768.5	88105.5	758.5	91977.5	9410	1119	282	33286.8	41404.2	345.5	112550	120.5	96.25	91.5	273	128.5	109.25	81	753.75	484	217.5	2024	272	370.75	3717.25	91.5	79.5	75.75	76	131	116	65.5	315	280	203.25	1162.5	894	249
07/1115	non-progressor	female	13	coloured	no	E	D000	2006 Nov 14	2567.75	2993	1025	5318.75	1240.5	1501	11695.2	905.5	662.25	284	4249	549.5	363.25	13278	86.5	75	82	101.5	197.5	106.75	255.75	817.5	990.5	366	600.75	163	725	170	85.75	76	81.5	70.5	93	105	59	431.5	463	312.5	1062	1223	350.25
07/1153	progressor	female	14	coloured	no	E	D000	2006 Dec 07	805.75	2686	395.5	3059.75	604	507.75	9246	313.25	1872	280	2835.5	313.5	278.25	8877	112.75	218	96.5	136.5	111.75	117	925.5	332	410	164	334.5	143	241.75	521	101.75	81.75	82	77.75	91.25	103.75	64.25	165.75	588.5	171.5	870	503.75	222.5
07/1153	progressor	female	14	coloured	no	E	D180	2007 May 21	948.75	3105	459	3089.25	640	662	10965.8	397.75	2071	357	3060.75	364	352.25	11593.5	92.75	225	98	138	108	118.25	970.25	333.5	474	132.5	380	159	266.5	492.25	101	87.5	88	89.5	83.25	108.25	66.5	174.25	572.5	183.5	978.5	530.5	214.5
07/1153	progressor	female	14	coloured	no	E	D360	2007 Nov 23	801	2852.25	393.5	3322.75	681.5	528.25	9500.5	371.75	1667	324	2573.75	284.25	316.5	10819.2	92.75	194.25	90.25	126	103.25	115.5	919.25	284.5	322	122	280.5	152.5	202.25	322.75	88.5	92.5	74	80	84.5	113.5	65.75	189.25	509	185	1029	608	217.25
09/0226	non-progressor	female	13	coloured	no	H	D000	2006 Nov 08	313.5	1001.75	216	8707.5	425	289.5	11480.8	285.5	972.75	229.5	8602	340.5	253.5	8719.25	96.25	86.75	79.25	273.25	97.25	112.75	1680.25	181.75	172.5	116	170.5	117	174	98	86.5	82.75	91.5	85.5	87	103	63.25	245.75	356.5	210.25	596	961.25	266.5
09/0278	progressor	male	15	coloured	no	H	D000	2006 Nov 10	1714	980.5	281	3038.5	445	372.75	79079.8	915	856.5	282	3846	275	310.75	1999.5	398.25	98	85.5	268.25	142.25	123	28406.2	398.5	263.5	153.5	257.25	133.5	218.25	291.5	98.5	97	89	88	90.75	124	88	578	426.5	292.25	1089.75	2294.5	354
09/0507	progressor	male	16	coloured	no	H	D000	2006 Nov 20	1483	1252.75	351.5	5607.75	15120	501	52716.5	1127.25	671	312	5225.75	7784	310.5	42415.8	128.5	86	84	246	125.5	116	9636.25	434	441	179	385.75	242.5	293.5	1400.5	94.5	79.5	86	89.25	116.75	98.75	74.25	410	632.5	258.25	706.5	2068.75	324.25
09/0721	non-progressor	male	17	coloured	no	H	D000	2007 Feb 20	1372.5	1594.25	329	4316.25	479	698	15309.5	495.75	528.5	216	3152	162.25	298	2453.5	127	80.5	76.5	397.5	110.75	106.25	5949	449	466.5	148	332.5	151	280.75	104.5	103.25	84	88	83.5	93.5	111	176.5	268.25	263.5	209.5	424.5	1010	248
09/0789	progressor	female	17	coloured	no	H	D000	2007 Mar 06	510	602.75	217	1082.5	461	357.75	35343.5	244.25	211.5	168.5	451	164.5	175.75	10348.2	143.25	103.75	92	168.25	128.25	113.75	22398	203.25	192.5	105	176	116	170.5	329.5	113	86	81.5	81	89.75	113.75	76.5	243	389	226	1294.5	1200.75	269
09/0796	non-progressor	male	15	coloured	no	H	D000	2007 Mar 06	580.75	1152.75	286	2504	1786	460.5	30546.5	380.25	778	255.5	2114.75	1171	279.25	20917.2	100.25	85.75	80.5	196	109	102	9773.75	203.75	225.75	127	227.5	143	179.75	242.5	105.25	79.5	85.25	91	99	121	63.75	285.25	253.25	183.75	400.5	2011.25	256.5
04/1073	non-progressor	female	16	coloured	no	D	D000	2006 Sep 05	877	921.75	322	2621.5	876	397.5	46482.8	664.75	681.25	306.5	2500	563	320.25	5440.25	140.75	93.75	94.75	255	116.25	118	20570.5	173.75	186.75	88	266	115.5	155.75	101.5	95	77.5	86.25	84	102	103.75	73.75	237.75	261.5	149.5	543	876	229.25
07/0140	non-progressor	female	16	coloured	no	E	D000	2006 Aug 24	1468.75	1631	704	14747.5	787	809.25	22142	249.5	223.5	170	836.75	152	187.5	1422.5	110	95.75	85.5	175.5	139.25	97.5	10477.8	593.5	700.25	287	9703	172	474	753.75	100.25	83	84.25	73.5	86.75	116.5	77.5	192	301.75	149	368.75	544	207.25
07/0140	non-progressor	female	16	coloured	no	E	D360	2007 Aug 13	853.5	852.75	485.5	7519.5	525	527.5	40789.5	252.75	175	150	549	116.25	197.5	2904.75	108.25	94.25	94.5	164	130.5	108.75	17005.2	534	562.5	279	5786.25	136	405.5	1037.5	94	82.75	81	75.75	83.5	103.75	71.75	154.75	221.75	147.5	221	390.5	193.5
07/0177	non-progressor	female	16	coloured	no	E	D000	2006 Aug 31	970.5	1376.75	304	3180.25	1375	471.25	4944	962.25	1167.5	253.5	2424	1138	278.75	498.75	84.5	81	87	101.25	90.25	106.75	2011.25	211.75	319.5	93	568.5	136	211	62.25	104.75	89	80.25	92.25	100.5	113	63.5	168.5	162	147	246	645.5	198.75
07/0177	non-progressor	female	16	coloured	no	E	D180	2007 Feb 26	882	1479	394.5	2953.75	774.5	633.25	5154	569.5	1007.75	311.5	2165.75	510	320.5	519.5	103	74.25	83.5	103.75	95.25	104	2127.25	273.5	397	121	596	133	302	69.5	100.5	85.25	97.75	84	93.5	119.75	66.5	167	175.5	142.5	243.75	662.75	208.5
07/0177	non-progressor	female	16	coloured	no	E	D540	2008 Feb 25	1773.5	2094	635	3343.5	2018.5	904.25	4901.5	967	1120.5	326	1869	575.5	415.75	397	122.5	89	95.5	118.5	100.5	119	2316.75	281.5	486	126	515.25	204	286	68.75	108.75	85.25	82.25	83	96.25	107.75	67.5	191.75	197.25	161.25	257.25	701.25	235.25
07/0218	non-progressor	female	16	coloured	no	E	D000	2006 Sep 04	1263.5	725.25	295	962	387.5	425	32597	925.75	536	310	1162.75	268	333.5	20974.8	122.25	89	93.5	109.75	102.75	109	10592	287	262.5	145	188.5	124	219.75	173.5	96	76	80.5	90.5	81	116.25	63	413.5	395.75	258.25	507.5	4351	341.5
04/0152	progressor	female	16	coloured	no	D	D180	2006 Sep 05	1968	3406.75	820	5819.75	1932	1086.5	25363.8	787.5	1348.75	333	4422.25	879.5	495.25	30868	110.25	89.5	87	254.75	118.75	115.75	633.5	511	822.5	236	407.5	240	454	107.75	97.25	73.75	82.5	79.5	85	106.75	62.25	198.25	183	167	426	529.5	226
04/0859	progressor	female	16	coloured	no	D	D000	2006 Aug 03	2773.75	2415.5	630	5944.5	1449	854.25	67710.5	1863	725	311	4241.25	466.5	300	69669.8	102	102.25	88.5	176	137.5	114	3042.25	535.75	898.75	211	651	225.5	392.5	259.75	101	77.25	81	75	170.25	104.75	60.5	197.5	216.75	171.25	452.75	809.75	205.5
07/0218	non-progressor	female	16	coloured	no	E	D360	2007 Aug 21	1244	605.25	267.5	1020.75	458	376.5	39617.2	855.5	360.25	229	958.25	247.5	262.25	30402.5	122.5	87.5	77.25	115.75	103.25	107.25	9919.5	306	279.75	152.5	181.5	114	237.5	237	102.25	75.25	79.5	76	82.25	97.5	53.75	374.25	323	210	529.5	2289.25	327
07/0218	non-progressor	female	16	coloured	no	E	D540	2008 Feb 22	1442.25	1195.5	432	1146.5	391	701.5	29471.5	1739.75	952	396	1038	255	562.5	21633.5	110.25	88	90	133.75	98.5	111.25	6631.5	303.25	268.5	133	183	99.5	211.25	186.25	98.25	77.5	81	75.75	85.75	111.75	57.25	364.5	362.5	219.25	513.5	3236	351.25
07/0229	non-progressor	female	16	coloured	no	E	D180	2007 Mar 01	682.25	1243	299.5	5039.5	906	442.25	45064	309.5	715.75	229	5023.5	533.5	291.25	7949.5	115.75	103.25	80	458.5	105.5	105.5	17381.8	286	315.5	144	211.5	128.5	223.75	2723.75	95.75	74	88.5	76.75	85.75	105.5	62.25	243.25	366.75	188.5	562.5	1012.25	228
07/0229	non-progressor	female	16	coloured	no	E	D360	2007 Aug 23	701.25	1324.5	278	5130.5	956	428.25	37917	300.25	757.75	200.5	4476	368.25	232.75	7836.5	112.5	113.75	78	389.25	114.5	115	16242.8	355	382.75	163.5	283	142	274.25	3527.5	91.5	74	79	79	86.25	109.75	64	218.25	370.5	198.25	528.25	833.5	268.25
07/0229	non-progressor	female	16	coloured	no	E	D540	2008 Feb 28	742	1529.5	337	4932.25	1079.5	511.5	35527	312.5	983	232	4329.75	433.5	283	5074.25	107.75	126.75	80.5	402.5	110	98.25	12747.5	320.5	340	164	238.25	137.5	274.25	2276.75	89.5	87.25	86	89.25	91.25	112	64	238.5	331	204.5	478	648.5	244.5
07/0236	non-progressor	female	16	coloured	no	E	D180	2007 Mar 01	1148.75	668	244	1268.5	1699	342	10145.5	237.5	253	165.5	490.5	539	166	334.75	114.75	80.75	77.5	174.5	104.5	104.25	2795.25	283	222.5	120	184	112.5	163.5	107	95.25	79.25	83	90.5	84.5	115	59	201.5	198.25	186	950	532.75	210.5
07/0236	non-progressor	female	16	coloured	no	E	D360	2007 Aug 27	1381.5	776	251	1420.75	1762	368.75	13437	252.25	252.5	163.5	502.75	363.5	186.5	435	113	92.5	91.75	232	112.25	113	3279	335.5	266.75	94.5	164	127	188.75	98	100.75	88	77.75	79	99.5	117.25	70.25	212.25	231.25	190.5	926.5	582.5	223.5
07/0236	non-progressor	female	16	coloured	no	E	D540	2008 Feb 26	1639	958	310	2004	3169	459.75	13563.2	252.5	271	208	558	766	203.75	392	113	85	86.5	250	121	105.75	3367.5	425.75	292.25	122.5	216.75	143	191.25	110	101.5	76.5	88.5	87	86	111	62	195.25	224.5	190.75	889.5	1027	234.25
07/0257	progressor	female	16	coloured	no	E	D000	2006 Sep 07	2978	3523.25	879	5559.25	2590.5	882.5	88323.5	2552	1892	471.5	4030.5	809.25	327.25	100296	117.5	73	79	431	113	113.5	153.75	437	541	215	383.5	393.5	381	164	93.5	78.75	89.5	81.5	91	105.25	61.25	327.5	266.5	223.5	771.25	1542.75	280
07/0290	non-progressor	female	16	coloured	no	E	D180	2007 Mar 08	421.25	517.75	241	741.5	665	343	3011.25	321.5	315.5	236	731.5	353.5	291.5	1562	112	98.5	81.5	96.25	95.25	108.5	876	189	185.25	151	150.5	130.5	181	104	89	82.75	82.5	81.25	98.5	113	56.25	195	234.5	201.5	443.5	623.5	241
07/0290	non-progressor	female	16	coloured	no	E	D360	2007 Aug 27	604.75	669.75	257	792.5	1108	456.75	5793	523.5	605	369	773.5	740.75	360.75	2698.5	103.5	89.75	94	86.75	102	108.25	1061.75	222.75	207.75	120.5	197	128	180	118.25	91.5	80.5	87.25	84	90	107.75	67.5	249.75	273	228.75	600.25	785.25	281.5
07/0290	non-progressor	female	16	coloured	no	E	D540	2008 Mar 10	530.5	654.5	238.5	980.75	1063	389.75	4528	463.25	579.5	284	874	651.25	328	1923	91.75	104	76.25	101	107.75	122	982.75	229.25	208.5	137.5	194.5	100	187.5	133.5	104.75	89.5	86	90.5	86.75	115.5	53	228.5	268.75	231.25	437.25	749	291.5
07/0293	non-progressor	female	16	coloured	no	E	D180	2007 Mar 05	1076	1348.25	454	2036	1738.5	635.25	18747.8	484.25	386.5	224	803.5	434	242.25	5027.5	107.75	85.25	80.25	83	102	104	6954.5	350.25	360	151	582.25	300.5	241.25	815.5	91.5	78	81	80.25	103	113.75	62.25	192	169	154.5	366.25	1593.25	197.25
07/0293	non-progressor	female	16	coloured	no	E	D360	2007 Aug 27	765.5	946.5	370.5	1707	1276.5	524.5	18371.5	351	312.75	217	962.75	264	210.75	4430.5	96	81.5	82.5	90.5	104	106.75	7327	327.75	341	160	541.25	301	261.75	928	93.75	76.5	85.5	80	90.75	110.5	66	172.25	174.25	152.5	383	1003.25	174
07/0293	non-progressor	female	16	coloured	no	E	D540	2008 Mar 03	937.5	1183.5	369	2662	1369	564	22849	448.5	440.75	247	1176.5	314	276.5	6199	113.25	87.25	82.75	88	103	113.5	8959.5	312.5	306	133	763	357	247	888	93	80	83.75	73.5	86.5	100.5	69	168	176	157	404.5	723.5	190.25
07/0390	progressor	female	16	coloured	no	E	D180	2007 Mar 15	1753.25	1932.75	373	4157.75	3787	639.5	68733	522.5	303.25	193	1609	162.5	222.25	42788.5	134.25	117.25	83.25	320	114.5	101	24182.8	518	450.5	171	312.25	161.5	267.75	423.75	104.75	84.75	89	92.5	91.5	115.75	77.75	271.5	384	275.5	752	2948.5	302.75
07/0390	progressor	female	16	coloured	no	E	D360	2007 Sep 03	1673.75	2092	322.5	4838	2768	607.5	56065.8	513.5	364	204	2449.25	202.25	199.25	35096.2	136.5	105.25	82.75	345.25	110.25	100.5	19230.5	504.25	427	133	327.25	155	294.5	484.25	92.25	85	86.5	78.25	107.75	112	75.5	290.75	346.75	276.75	648.75	3194.25	314.75
07/0391	non-progressor	female	16	coloured	no	E	D180	2007 Mar 15	1686.5	2282	470.5	8419.5	3467.5	667.75	40341.5	1033.5	1573	230	7151.5	328.75	258.5	6989.25	131.25	89.75	92	126.75	127.25	124.25	20837	450.75	564.75	208	468.25	611	387.75	546.75	90.75	70.25	86.75	87	84	100.5	70.5	190.25	205	150.5	362	1477.5	204.75
07/0391	non-progressor	female	16	coloured	no	E	D360	2007 Sep 06	1739	2354.5	403	8037.25	2259.5	638	37089.8	926	1591.5	267.5	7046.25	323	240.5	6394.75	124.5	91	85.25	119	112.75	106.75	18543.5	494	518.25	192.5	396.5	377	356	527.5	92.25	74.5	78	78.75	81.25	102	75	237.25	235	163.5	1799	1927	207.5
07/0391	non-progressor	female	16	coloured	no	E	D540	2008 Mar 06	1764.5	2346.25	430	8198.75	2315	735.5	39296	858.5	1040.5	234	5919.5	286.25	204.75	5277	132	94	94.25	159.25	107	100.25	18775.8	378	434	215.5	406	345	328	407	95.75	77.5	94.5	91.5	95.25	114	64.5	154.5	186.25	148.5	976.25	1026	193
07/0392	non-progressor	female	16	coloured	no	E	D180	2007 Mar 15	1209.25	1758	446	3760	3297	1261.25	43265.5	310	306	191.5	2587.75	420.5	626	19047	119	90.5	74.25	163.5	175.75	103.75	13797	274.5	434	168.5	605.25	469	280.25	528.25	94	77.75	85	82.25	84.25	107.25	53.5	304.25	322	227	919.5	4607.75	272.75
07/0392	non-progressor	female	16	coloured	no	E	D360	2007 Sep 03	1275.75	1903.5	539	5313	3725	1395.5	49085.2	340.25	320.75	180	2409.5	463.75	579.5	23368.2	117	85.5	86.5	173	128.75	106.5	15080.8	360.5	581	176.5	1437.5	503	326.25	1547	94	76.5	84	83.75	79.25	101.75	62	295	328.5	235	1303.75	5377	301.5
07/0392	non-progressor	female	16	coloured	no	E	D540	2008 Mar 06	2451.75	4162	1699	4908	5115	2815.25	37124.5	665	930.25	387	2541.5	445.5	957	18271.5	113.5	86.5	83.75	167	121.5	97.5	8595	483.5	764.5	304.5	825	629	453.5	1262	88	87.75	73.75	85.25	74	107.25	62.25	294	393.75	250.25	1149	6813	302
07/0414	progressor	female	16	coloured	no	E	D000	2006 Sep 18	708.25	704.25	219	2357.5	736.5	384.5	43214	96.25	99.5	86	136.5	49	127.25	770.25	104.25	89	80.75	370.5	109.25	105.5	12478	183.5	169.75	111	190	168.5	169.75	98.5	104.75	80.25	85.75	77	89.5	99.5	84.75	188.75	295	192.25	238.75	345.5	235.25
07/0414	progressor	female	16	coloured	no	E	D180	2007 Mar 30	700	579.75	278.5	1553.5	483	480.75	34286	90.5	90.75	88	126.25	42.75	125.75	456.25	98	73.75	86	351.25	109	102.5	11774.2	181.25	152.75	114	150	104.5	175.25	84	94	79	78.5	77	76.75	119	65.5	236.75	262	178.25	231.5	545.75	242.25
07/0424	non-progressor	female	16	coloured	no	E	D360	2007 Sep 03	3433.5	2986.5	1294	2844	1774.5	1001	99377	1160.75	2002.75	500	1859.5	513.5	451.75	19746.8	131.75	79.75	74	225.25	107.75	108.25	29895.2	1232.5	577.25	249	296	164.5	357	19655	94.25	73.5	83	82	81.75	110.5	69.5	268.5	336.5	198	961.75	1244	248
07/0424	non-progressor	female	16	coloured	no	E	D540	2008 Mar 06	3539	3671.75	1355	2631.75	1465	1073.5	86582.8	1123.5	3003.5	440	2182.75	560.25	439.75	21242	141.75	89.5	84.75	212	111.75	100.5	38271.5	1314.75	668.5	423	276.25	241.5	441.5	16281	89.25	76.5	87	75.25	86.5	106	79.75	231.5	353.5	203	1144.75	1201.5	272.25
07/0425	progressor	female	16	coloured	no	E	D000	2006 Sep 18	1905.75	2150.75	1075	2529	1373	1224.5	20595.2	679	514	254	1686	208	373.25	3872.75	101	107	96.75	271	137.5	100.75	10170	539.5	619.5	269	352	168	496	135	97.25	76.25	84	87.25	89.5	106.5	64.5	351.25	436.5	283.5	857.5	796.25	388.5
07/0630	progressor	female	16	coloured	no	E	D000	2006 Oct 11	3589.5	5258.25	1282	6364.5	1793	2084	16488.5	1087.5	2540.25	458	2633	722.25	578.25	13580.2	95.75	88.25	87.25	783.75	113.5	109.5	584.75	506.5	658	260	385.75	173	481	942	109.25	122	97.25	100	98.5	134.25	73	427.75	549	250.25	751.75	940	336.25
01/0934	non-progressor	female	13	coloured	no	A	D000	2006 Jul 11	1023.5	2211.75	334	2305	787	513.75	34693	453	1679.5	317	1721.75	394	340.5	16082	118.75	115.5	84.25	262.5	118.5	100.5	13536.8	327.5	326	114	220	139.5	220.5	247	101	85.5	86.25	89.75	93.25	112	66.75	292.5	387	247.75	780.25	1097.25	297
07/0630	progressor	female	16	coloured	no	E	D180	2007 Apr 18	2045	3123	588	4506	989	913	12900	749.25	2192.5	314	2524.25	521.75	363.25	10081.2	110.5	99.75	103.75	908.5	105.5	109.75	640	346.75	371.5	129	326	129.5	283.25	782	103.25	129	89.5	97.75	92	117	60	331	361.75	238.5	578.5	710.75	262
07/0630	progressor	female	16	coloured	no	E	D360	2007 Oct 01	1484.25	2710	507	4426.75	987.5	820.75	12999.5	658.75	1810.75	237	1961	462.25	295.25	7248	103.5	72.75	72	804	108	111.5	1020.5	280.75	236.25	135.5	262	100	205.5	693	99.75	99	78.25	88	91	124.25	65	378	380.75	223	521	964.25	293.75
07/0630	progressor	female	16	coloured	no	E	D540	2008 Apr 03	1639.75	3340.5	414	8890	606	793.25	12267.8	690.5	2714.75	208	6429.5	376.5	275	6333.5	107.25	86.75	87.5	955	108	102	1921.5	332.25	290.5	129	390.5	122.5	257.25	606.5	99.25	101.5	85	90.5	99	115.5	71	324	322	227.5	472.5	833	277.25
07/1158	non-progressor	female	16	coloured	no	E	D180	2007 May 21	611	712.75	251	3169.5	557.5	477.5	17492.5	348	308.25	189.5	2252.75	237	220	2126	97.25	91.5	90.5	233.75	100.75	99.25	2420	158.75	176.75	83	282.5	92	181	124.25	98.5	77	80.25	76	100	113	64.5	197	228	196.25	548	607.75	214
07/1158	non-progressor	female	16	coloured	no	E	D360	2007 Nov 23	461.25	561.25	231.5	2657	592.5	391.25	18265.5	355.75	295.5	165	2131	246	214.5	2152.5	100.25	90	91	274.75	120.75	113.25	7286.25	174.5	177.75	94.5	245	101	202	103	85.25	73.75	82	82	83.25	105	60	235.5	279	215.25	1092	1291.75	251.5
07/1158	non-progressor	female	16	coloured	no	E	D540	2008 May 26	687	809.75	229	2924	557	524.5	16864	347.5	328	163	2131.75	251.75	240.5	1683	99.5	92	86.75	313	103.75	112.25	6528.75	157	177.5	84	244.5	91	187	101	94.5	67.75	79	77.5	77.25	107	64.5	236.25	271.75	212.5	986.5	1181.5	248.75
01/0935	non-progressor	female	13	coloured	no	A	D000	2006 Jul 11	2968	6002	1225.5	30218.8	2468.5	1774.75	62200.8	1042	4038.25	594	13940.5	787	752	10941.8	169	167.5	88.25	229	134	117.25	29436.8	661.5	737.5	213	9650.5	243.5	374	138.5	92.75	86.5	89.5	88.25	83.75	109.25	67	147.25	185.5	139.25	321	627.25	274.75
04/1003	non-progressor	female	15	coloured	yes	D	D180	2007 Mar 02	881.75	895	281	692.5	417	460.75	46437	983.5	514	256.5	595.5	223.25	313	50981.2	111.25	96.75	91.5	139	127	104	758	216	279.25	139	185.5	119	252.5	102.5	106.5	79.25	91.75	84.75	81.5	103.75	61.5	201.75	222.25	188.25	338.5	1465	232.75
04/1003	non-progressor	female	15	coloured	yes	D	D360	2007 Aug 14	994.5	989.75	373	728.5	525.5	578.25	49561.8	1219.5	723.5	322	593.75	220.25	487.75	52595.5	96	104	85.25	138	113.25	112.5	786	232	285	134	164.25	130	244.25	128	105.75	84.5	75.25	80.75	85	106	69.75	219.75	224	190.75	357.25	1343.5	225
04/1003	non-progressor	female	15	coloured	yes	D	D540	2008 Feb 12	1045	973.5	332	1000.25	438	528.5	49820.5	1148.25	662.75	251	679.5	199.25	380.5	50338	102.25	94.5	81.25	197	109.75	113	881.75	224	272.75	127	174.5	105.5	227.25	117.5	95	76.5	79.25	80.5	96.75	111.25	59	173	202.25	196.25	301	1492.75	222.75
04/1020	non-progressor	male	14	coloured	no	D	D000	2006 Aug 29	977	1229.75	279.5	4171	5675	457.5	16219	237.25	453	139	2894.5	2635.75	176.75	5419.5	88.5	80.5	79.75	85.25	89.25	104.75	4843.5	385.25	264.5	142	236.5	130.5	225.75	98.5	101.5	90.5	79.5	91	91.25	102	60.5	198.25	185.5	173.75	436	903.5	216.5
04/1020	non-progressor	male	14	coloured	no	D	D180	2007 Mar 02	887.25	974	251.5	2610.75	4052	403.25	13993.8	252.75	456.75	130	3194.75	3949.5	183	6671	95.5	81	83.75	82.5	97.75	106.5	5583.5	438.5	382.75	139	300.5	142.5	297.5	97.75	92.75	82	86.25	88.75	92	117.5	66	189.75	203.25	184.25	360	792.5	205
04/1020	non-progressor	male	14	coloured	no	D	D360	2007 Aug 17	1239.5	1182	283	3989.75	8159	534.5	17145.2	275.5	388.5	124	3165	4218.75	169.5	6270	103.5	95.75	77.75	93.25	81.5	97.25	4518	407	366.75	159	338.75	161	266.75	96	106	79	93.5	95.5	89	113.25	75.25	186.25	180.75	163	400.5	798.75	233.75
04/1020	non-progressor	male	14	coloured	no	D	D540	2008 Feb 15	1035.5	1209.5	298.5	3564.5	7937	489.5	16667.2	345.25	379	154	2943.5	4830.75	173	6091	114.25	81.25	83.5	90.5	94.5	111	4089.5	391.5	338.5	140	257.5	153	251.5	114.25	94	83	84.5	86.25	96.25	113.5	71	190.5	180	165.5	416.25	727	202
04/1120	non-progressor	female	14	coloured	yes	D	D000	2006 Sep 15	846.75	1816.75	360	1818	1477.5	462	27503	350.75	1226.75	304	895	679	277	7826	118.5	139	84.75	259	112	118	11551.8	281	290.75	120	212.5	143	231.75	558	89.25	91.5	82.25	75.75	93	104.5	65.5	160	141	116.5	242	391.75	160.75
04/1120	non-progressor	female	14	coloured	yes	D	D180	2007 Mar 13	798	1868.75	329	2414	1292	465.25	26525.2	343.25	1075.25	268	1893	559	273.25	7343.5	112.75	197	91.75	290.5	130	117.75	10705.2	335.25	330.25	147.5	267	158	228.5	441	91.75	78.5	81	80.75	86.75	103.75	62.5	144.25	152	120	226.5	460.75	173.5
04/1120	non-progressor	female	14	coloured	yes	D	D360	2007 Sep 04	644	1379.75	256	1991	1138	378	24752	267	938.75	252	1613.25	603.5	239	6837.5	105.75	123.5	82.5	263	117.5	107	10488	292.75	259.75	145.5	218.75	119	221	431.5	94.5	81.25	77	83.5	78.5	109.5	57.75	145.75	147.25	118	238.75	437.5	174.25
04/1120	non-progressor	female	14	coloured	yes	D	D540	2008 Mar 04	609.75	1446.25	270	1986	882	364.5	18421.5	295	1296.75	230.5	1657.5	461.5	249.75	5166.25	117	104	80.25	273.25	115.25	106.5	6945.75	251	250.25	158	259.25	150	201.75	271.5	107.75	71.5	78.25	87.75	80.5	114.5	64	145.5	151	133.5	282.25	433.5	175
07/0259	progressor	female	15	coloured	yes	E	D000	2006 Sep 07	1862	1753	475	4320.5	1063	770	85204.2	1009.5	379.5	264	3880.75	400	277.25	74202.5	139	76.75	78.75	83	92	105.25	11551.5	643.25	752.5	203	377.25	184	515.5	151	86.5	79	85.25	73	85	96	67	267	418.75	201.75	1223	642.5	254.5
07/0259	progressor	female	15	coloured	yes	E	D180	2007 Mar 05	1594	1483.5	426.5	4419	862	781	80832	1192.5	376.75	205	4400	322.5	256.5	74817.2	125.25	78.25	78	92	91.25	110.75	10341.2	673.5	880.5	215	362.25	185	499.5	158	94.5	77	85.75	81.5	85.5	102	63	270	295	202	656.5	602.75	256.25
07/0308	non-progressor	female	15	coloured	no	E	D000	2006 Sep 11	1127.5	863.25	344	10498.5	643	570	22061.2	329.25	292.5	226	3224	257.75	248.5	8142.25	107.5	96	98.5	101.5	100	109	7821	443	313.25	138	3815.25	154	330.5	1318.5	81.5	82	82.75	88.25	88.25	94.5	62.75	313.25	413.5	247.25	2388.75	2291.5	244
07/0308	non-progressor	female	15	coloured	no	E	D180	2007 Mar 08	873.75	561.75	311	7743	445	397.75	18057	254.75	226	152	2261.5	161.5	204	6123.5	104	94	70	106	92.25	114	8503.5	336.5	244	139	2418.5	127.5	233.75	803.75	93	85.75	86.5	72.5	91	101.5	56	368.5	410	219.5	2824	1801.25	274.5
07/0308	non-progressor	female	15	coloured	no	E	D360	2007 Aug 27	1048.5	1081	428	11080.2	609	710.25	23548.2	275	314	222.5	2604.25	259.5	217.5	7302.25	111.25	105.5	90	115	107.5	114.75	8702	362.75	351.75	195.5	3205.5	154.5	329	1930.5	91.25	77.25	74.5	74.5	86.5	96.75	61	396	493.75	278.25	3142	2059.25	295.5
07/0308	non-progressor	female	15	coloured	no	E	D540	2008 Feb 28	1084	1015.5	438	10629.5	512.5	606.75	19065.8	317.25	327.5	253	4565.5	200.5	267.5	6667.75	108	101	82	104.25	92.5	102.75	7285.25	361.5	327.75	157	3064.5	133.5	278	1690	83.75	71.5	81.75	77	80.25	108.5	59	388.25	715.5	279.75	3746.5	2069	294.75
09/0350	non-progressor	female	15	coloured	yes	H	D000	2006 Nov 10	1374	1605	510	2884.25	1501.5	743.75	27202	387.5	281.5	161	701.75	137.5	225.5	25523	92	89	83	88.25	82	102.75	688.75	472.25	526.25	226	444.25	242	339	2829.5	93.5	85.25	82.5	81.5	86.75	112.75	62.75	221.5	230	222	344.75	612	251.5
09/0453	progressor	female	14	coloured	no	H	D000	2006 Nov 15	2007.5	2249	632	2448	3751	1100	86841	453	267.75	141	1046.5	647.25	202	6094.25	211	83.5	80	226.5	114.5	106.25	40263	321.5	523.5	132	296.5	317	288	203	93	79.5	88.75	79.25	87	118	109.75	395	486	242.5	1259	2199	442.25
09/0460	non-progressor	female	14	coloured	no	H	D000	2006 Nov 15	828.25	1062	279	2200	464	553.25	29587.5	390.5	493.5	234	1493.25	256.25	302.5	7071.5	110.5	88.5	90	317.5	108.75	99	10039	223	226.75	111.5	274.75	116.5	214.5	271	101.25	72	85.5	79	97	112.25	68	708.75	229.25	196	693.5	910.5	232
09/0745	non-progressor	female	14	coloured	no	H	D000	2007 Feb 27	1409	1947.25	603.5	7098.25	1433	1074.75	17516.8	872.25	736.5	353	6906.5	360.25	419	1679.75	115	97	78.75	315.25	119.25	109.5	6780.75	268.5	350	150	248.5	301	271.75	75.5	93.75	79.75	81.75	77.75	80.25	106	63.5	165.75	247.5	151	388	372.75	205.5
04/0811	non-progressor	female	14	coloured	no	D	D360	2007 Jul 17	898.75	1346.5	362	3351.25	4279.5	642.75	31004	341.25	342.75	217	2134	2318.25	227	1970.25	116.5	85	81	229.25	100	100.25	14926	317	435	169	352.5	146	326	629	97.5	79.75	91	92	95.5	112.5	70.75	200.5	178.75	184.5	323.5	3523	229.5
04/0811	non-progressor	female	14	coloured	no	D	D540	2008 Jan 29	1731.25	3192	781	3849.25	3861	1453.5	23822.5	424.75	473	217	3572.5	1480.5	288	1988.75	104	75	84.25	220.75	99.5	94	11899.5	418	874.75	263	396.25	162	451	528.75	91.5	86.75	80	80.75	89.25	118	69.25	189.75	224	189	728.5	3580.5	214.5
07/0140	non-progressor	female	16	coloured	no	E	D180	2007 Feb 26	996	1046.75	413	9447.75	602	528	53083.5	226.25	180.25	179	506.25	130	168.5	2099	112.75	87.25	85.75	156.75	114.25	114.25	20087	415	467.5	216	7164.5	159	277	838.5	90	79.75	85.25	87	87.5	111	72.75	176.5	252.25	134	277.25	420	196.5
07/0140	non-progressor	female	16	coloured	no	E	D540	2008 Feb 29	689.5	790.75	382	8423.75	467	399	23589	244.25	154.75	123.5	2464.25	101	167.25	2266.5	98	91.5	76.75	158.25	118	98	12604.5	317.25	393	267	5537	144.5	283	913.5	92.5	79.75	84.75	80	88.25	98	76	168	221.75	138.25	248	631	201.5
04/0695	progressor	male	14	coloured	no	D	D000	2006 Jul 12	1586.75	1298.75	297	2897	1010.5	492.5	47092	1022.75	578	248	2436	260.25	270.5	10295.5	125	112.25	82	251.25	101.25	103.75	19902.5	260	278.25	106	236.5	192.5	204	92.75	91	92	88.5	76.25	95	104.25	79.5	434	459.5	348.5	1012.5	2953.5	397
04/0910	progressor	female	13	coloured	yes	D	D000	2006 Aug 15	2518	3603	877	5821.75	1790.5	1540.25	14419.5	2081.75	2970.25	845	5676.5	797.25	1325.5	4612.5	103.5	183	97.5	310.5	113	98.75	6193	343.5	402.25	151.5	383	159.5	296	305.75	95	78.5	87.5	78	92.75	112.5	63	601.75	366.25	234.75	3516	2155.75	311
04/1056	progressor	female	15	coloured	no	D	D000	2006 Sep 01	852.25	828	307.5	1988.25	558	435.5	11804.8	430	272.5	206	805	183	226.75	411.5	125	84.5	89.75	296.25	98	101.25	5206.75	415	376.5	231	236.75	155.5	315.25	174.75	90.5	80	80.25	77	90.75	117	81.25	251	287.5	201.5	901	1110.75	267.5
07/0390	progressor	female	16	coloured	no	E	D000	2006 Sep 18	1645.5	1950.5	331	3965.75	2783	571.75	38031.8	632	291.25	161.5	1312	155.5	223.5	20328.5	113.25	92.25	90.5	334.5	124.75	112	13614.8	326.5	358.5	154	278.75	139	261.25	347.75	103.75	92.75	94.5	91	107.75	122	89.5	324.5	354	266.75	654	3277.75	296.25
04/1119	non-progressor	female	14	coloured	no	D	D180	2007 Mar 13	2679	3476.5	964.5	4303.75	2641	1278.25	9989.5	1091.25	1108	354	2382	458	530.25	3305.25	101	130.25	85.75	300	118.75	108	3360.5	805.75	1185.5	321	860.5	840	586	91	90.25	75.75	88.5	77.75	89.75	100.5	60	235.5	415.5	191	1300.75	1092	240.25
04/1119	non-progressor	female	14	coloured	no	D	D360	2007 Sep 04	1830.25	1944.5	524	3107.75	846	770.75	9164.5	1294.5	832	255	2388	215.5	475.5	2795.5	122.75	127.25	89.25	258	110	120	3014.25	470.5	676.5	193.5	445.5	216	395.25	84	89.75	79.75	84.25	89	95	102.75	60.25	227	462.75	210	647.5	650.5	260.5
04/1119	non-progressor	female	14	coloured	no	D	D540	2008 Mar 04	1052.5	1207	290.5	2681	536	461.75	7739	875.5	794	220.5	2116.75	244	327.75	2354	104	119.25	89.25	231.5	139.75	118.75	1725.5	286.75	403.25	162.5	449	151	245	103	96.25	78.5	85.5	89	87.75	105.75	71.5	230.25	256.25	213	491.5	494	221.5
07/0360	non-progressor	female	15	coloured	no	E	D000	2006 Sep 14	1160.5	2090.25	334	2409.25	1906	597.25	22525	496	1394.25	236	1590.5	879.25	302	14663.2	108.5	101	83	196.5	92.5	113.5	6098	338	290	120	243	130.5	218.25	368.25	94	80	88.75	79.5	97	111.5	116.5	182.75	261.5	194	461	644.75	233.75
07/0360	non-progressor	female	15	coloured	no	E	D180	2007 Mar 12	1024.25	1813	297	2116.5	1506	486.25	22075.5	395	1378	213	1515	642.75	282.25	13008	98.25	93.25	78.25	202.5	90.5	98	6192.5	290.75	263.25	129	236.75	135	220	370	87.75	79.75	79.75	78.5	88.5	108.5	89.25	197.5	250.5	187.75	461.25	562.5	207.75
07/0360	non-progressor	female	15	coloured	no	E	D360	2007 Aug 30	809.5	1672.25	316	2074.75	1518	510.5	22548.2	472.5	1366	253	1505	791	288.25	16358	99.25	95	88	205.5	96.75	103.5	7127.5	290.5	266.75	120	255.75	129.5	210	371.5	102	76.75	88.75	88.25	91	111.75	221.5	214.5	301.75	193.25	518.5	715.5	242.75
07/0360	non-progressor	female	15	coloured	no	E	D540	2008 Mar 06	1000	2013.25	319.5	2297	2108.5	589.5	28528	501.5	1401.5	290	1520.25	971.25	281.5	21934.5	128.25	94.25	94.5	222	102.75	100.75	6216	305.75	309	120	290.25	118	249.5	382.25	99.75	78	83.75	84.75	89.75	113	64	209	299.5	204.5	503.25	744.5	238
07/0692	progressor	female	14	coloured	no	E	D000	2006 Oct 12	2068.75	3176	789	8420.75	1186.5	1047.25	47252.8	845.25	933.75	701.5	3868	408.5	473.5	9197.5	144.5	96.75	87	243.25	121.5	113.25	19585.2	419	808.5	156	1814	156.5	324.5	112	100	85.25	82	108	94	126	94.25	212.75	200.5	192.75	437.75	981	235
07/0692	progressor	female	14	coloured	no	E	D180	2007 Apr 18	1640.5	2688	621.5	7443.75	978	804.75	43409.5	805.25	942	522	3486	391.5	358.25	10344.8	140.25	98.5	83.5	242.5	128	109.75	20196.5	358.5	671.5	142	1595.5	123.5	327	104.75	88.5	81.5	75.75	93.75	97	114	138.75	215.25	204.5	180.5	407.5	1047.75	242.25
07/1112	non-progressor	female	14	coloured	no	E	D000	2006 Nov 14	638	1082.25	285.5	3428.25	1257.5	424	5413.5	236.75	335	168	1381	179.5	183.5	268.5	101.75	85	84	139.5	104	101.5	2436	273.25	277	150.5	601.25	165	243.75	114.25	91	74.5	76	72.75	71.5	105.75	54.5	217.25	281.75	200.25	385.25	724.5	239
07/1112	non-progressor	female	14	coloured	no	E	D180	2007 May 14	555.5	817.75	245	2000.75	1224	358.5	6268.5	210.75	315.5	171	1156.5	192.75	191	321.5	93	83.75	91.75	137.25	91.5	101.25	2994	245.25	246.5	157.5	228	142	198	122.25	92.5	71.75	89	79	82.75	106.5	63	217.75	247	207.5	336.75	682.5	248.75
07/1112	non-progressor	female	14	coloured	no	E	D360	2007 Oct 31	552.5	823.75	222	2110.75	966.5	386	6174.75	212	273.25	177.5	1195.25	190.5	168.25	338	97.5	88.5	93	138.75	100	95.25	2988.25	236.5	253	121	205.75	138	215	142.25	90	85	80.75	76.75	90.25	111.75	61.25	203.5	250.75	189	329.5	800.5	246.5
07/1112	non-progressor	female	14	coloured	no	E	D540	2008 May 19	610.5	908	244	2374	1102	405.5	5913	232	321.75	140	1435.25	180.5	175	313.75	94	74	79.25	142.5	85.75	107.25	2688.75	312.5	315.75	141	263.25	156	262	141	90.5	77.5	90.75	103	80	119.25	136.25	229.75	299	210.75	390.25	809	246.25
07/1132	non-progressor	female	13	coloured	yes	E	D000	2006 Nov 23	1250.5	1515	549	3376.5	1465	707	24148	1253	1498.75	982	2754.25	1127.5	833	8641.5	94.5	86.25	88.5	224.25	638.25	99.5	6054.75	398.25	406.5	207	746	242	291.75	1433.5	93	82	84.25	76.25	79	103	64.5	210.5	204.5	170.5	434	1365.75	244.75
07/1132	non-progressor	female	13	coloured	yes	E	D180	2007 May 10	5949.25	11090.5	5572.5	6209.75	3940.5	5913.5	27397.8	4783	8112.75	2785	3932.25	822.25	5245.5	13129.8	101	101.25	91.5	253	317.75	106.25	6862	672	1233	376	719	266	682.25	3274	100.5	75	81	79.25	85.5	100	68.75	265.5	345.75	233	464.5	1009.5	298.5
07/1132	non-progressor	female	13	coloured	yes	E	D360	2007 Nov 27	1850.25	1635	531	3334.25	1527.5	901	47459.2	1200.75	1267	406	2159	456.5	678.5	17617.5	117.5	94.75	82.25	217.5	291.5	108	13703.8	439.25	441	178	567.5	214.5	346.25	2377.5	95.75	75	77.5	80	82	99.25	57.5	201	187.25	167	378	859.75	225.75
07/1132	non-progressor	female	13	coloured	yes	E	D540	2008 May 19	1563.75	1550	638.5	3003.75	1432.5	801.75	39301.5	949.5	905.5	290.5	2282	365.75	543.5	15796.5	111.5	85	89.5	208.75	248.75	105.75	14514.5	475	429.25	247.5	567.75	338	307.25	2051.5	98.5	74.25	83	82	86.75	114	57	203.5	204.25	171.5	581.75	932.75	236
07/1135	non-progressor	female	14	coloured	no	E	D000	2006 Nov 23	644.75	837	251.5	3490.5	770.5	339.75	10815	557	382	215	796.25	283.75	231	4726	111.25	93.75	105.5	276.25	108	106.5	2699.5	187.5	236.25	119.5	926.75	129	157.5	134	86.75	76.75	83.75	83.25	78.25	103.75	60.5	261.25	308.5	198.5	1000.5	690.5	243.25
07/1135	non-progressor	female	14	coloured	no	E	D180	2007 May 14	878.5	961	272	3608.5	661.5	366	15390.5	697.75	539.5	244	990	331	263.75	8893.5	101	102.25	85.75	277	109	108.5	2898	192.5	209.25	95	757.5	130.5	160.75	102	92.5	77.25	85.5	81	83.25	120.5	59.25	246	376	222	1381.5	793.25	256
07/1135	non-progressor	female	14	coloured	no	E	D360	2007 Nov 09	1348	1786.25	370	3250.75	633	610.75	11489	591.75	415	222	859.25	248	259.5	6648	106.25	90.5	91.5	270.75	116.75	112.5	2496.25	284	382.75	122.5	806.5	131	220	117.75	90	80	83.5	85.75	92.25	98.75	112.25	291.25	481.25	250.5	1417	696	293.75
07/1135	non-progressor	female	14	coloured	no	E	D540	2008 May 19	637.5	738.5	234	2964.25	717	341	11497.5	508.5	356	191	830	293.5	227.25	7518	107.5	87	91	298.5	128.75	109.75	2152	193.5	206.25	99	737.5	120	164.75	115	91	80.75	88.25	80.25	85	91	68.5	250.5	353	218.25	888	750.25	257
07/1147	non-progressor	female	13	coloured	no	E	D000	2006 Nov 23	670.5	830.5	264	3031.75	1534.5	426.75	3566	361.25	476.5	227.5	3652	721.5	268	1190	75.25	93.75	82.25	292.5	92	100.25	915	404	345.75	161	285.25	145	268.5	134.5	94	82	91.5	88.75	89	107.5	63.5	198.5	295.5	205.5	511	698.5	225
09/0818	non-progressor	male	15	black	no	H	D000	2007 Mar 06	977	766.25	237	782.75	1818	352.75	5448	824.5	378.25	166	512.75	367.5	259.75	801	85.75	79.5	82.25	81.75	219.5	96.5	1686.75	252.5	259.5	115	227	146	201.75	77.5	87	87	87	89.75	87	112.5	64.25	153.25	169	156.25	358	2958.5	178.5
09/0397	non-progressor	male	15	coloured	no	H	D000	2006 Nov 13	915.25	703.25	322	1258	872	442.25	25573.5	192.25	194.5	167.5	344	143.5	196	6360.5	106.25	89.25	78	145	125.25	101.75	8433	364.5	279.25	141	241.5	185	216.75	249	108.25	84.5	94.25	83.5	87	114.5	70.5	260.25	188.5	186.75	548.25	4691.5	200
09/0398	non-progressor	male	15	coloured	no	H	D000	2006 Nov 13	3658	2827.5	1016	2174.25	703	1413.25	38307.5	1185.25	516	219	817	313.5	299.5	20055.5	136.25	83.75	84.75	200.5	101.75	105.25	8049	849.5	983	303	444.5	202	622	6157.75	99.75	85.75	87.75	81.5	91	116	65.5	261	349.5	241.5	802.75	1070.5	279.25
09/0520	non-progressor	male	16	coloured	no	H	D000	2006 Nov 20	795.25	2974.5	260	14127	2170	424	28083.5	412.5	1129.75	228	5667.5	4187	244.25	12523.5	113.5	86.5	67.5	116.25	611	110	7583.5	286	648	133	2415.5	163	199.25	434.75	95	81.25	80.25	88	95.75	112	64.5	245.5	299.25	201.5	1012	823.25	248.5
09/0625	non-progressor	female	17	coloured	no	H	D000	2006 Nov 29	632	756.5	327	3560	415	439	28010.8	453.75	740.25	320	4297.25	6196.75	328.5	14115	118.75	89.25	87.25	114.75	93.5	93.5	12106.8	260	214.75	121	272.25	148.5	191	257	95.25	71	88.5	80	87.5	109.25	66	315.5	389.5	209.25	1090.25	1070.75	278.25
03/0711	non-progressor	male	17	black	no	C	D000	2006 Jul 10	1208.75	1387	426	1783	1389.5	712.75	23895.2	447.5	539.25	241	1797.5	3243.75	320.75	12466	108.25	80.25	85	122.5	108	102.75	8482.25	286.25	301.5	117	257	134.5	213	100.25	101	78	84.25	74	84.5	96.5	57	194.5	229	211	715.5	697	268.5
03/0714	non-progressor	male	17	black	no	C	D000	2006 Jul 10	4390.25	4784.25	1441.5	7728.75	1727	1804.75	79516.5	1011	3882.5	526	6327.5	695	490	32017.5	144.5	85	85.5	88.25	137	111.25	23305	1087.25	883.5	277	2030	344	522.75	13636.5	94.25	83.5	87.25	80	92	110.75	56	255	279	244.75	1066	936.5	264
04/0238	progressor	female	13	coloured	no	D	D180	2006 Sep 29	1006	1053.5	232.5	2522	41893	345.5	125856	639.25	1763.75	377	2675.5	13386	307	20609	305.75	95.25	92	204.5	113	129.25	74977.8	184.75	240.25	100	194.75	128	169.75	116.5	96	82	84.5	82.5	90.5	103.75	110.5	216	263.5	208.25	530	1108	360.25
04/0238	progressor	female	13	coloured	no	D	D360	2007 May 11	1499.25	2115	474	5806.5	88484.5	632.5	118318	990.75	2129	678	5069.25	35992.5	474.5	25298.5	190	92.5	97	218.25	113	118.5	33215.2	252.5	304.75	118.5	647.5	125.5	195	107.75	96	83.5	89.25	83.5	93.5	114	133	208	224	185.25	694.5	945	237.25
06/0127	progressor	female	18	black	no	F	D000	2006 Aug 16	2278.5	2822	639	3262	1565	895.5	120680	455.75	999.5	259	2195.5	412	298.5	7720.25	492.5	131.75	89.75	235	184	119.5	59633.5	361.25	650.25	185	356.5	265	358.5	120.5	93.25	76	84.5	80.5	86	109	91.75	369.25	338.75	282.75	1683	2098.75	301.5
06/0127	progressor	female	18	black	no	F	D180	2007 Feb 15	3638.25	3774.25	1028.5	4849.25	14718	1084.75	119059	995	944	255.5	2104.5	4962.5	305.5	5515.25	526	153	122.5	636.5	243	129	64665	488.5	926.25	245	388.75	293	403	123.5	95.5	76.5	80	82.5	84.75	107	125	673.25	489	336.5	1699.25	3271.5	368
06/0129	non-progressor	female	18	black	no	F	D000	2006 Aug 16	2527.75	6774.25	1008.5	5472	1743	1679.25	18814.2	1382.25	5559.5	719	5692	868.5	903.25	6240	109	75.25	79	199.25	93	107.5	7709.5	460	583.5	256.5	392.5	157	502	676	96	78.5	86.5	79.5	87.5	111.25	283	264.25	294.5	247.75	575	834.25	271
07/0135	progressor	male	18	coloured	no	E	D000	2006 Aug 24	3145	5528.5	1172	4657.75	1859.5	1534.25	70008.5	2178	4259	758	4367	766	755	59840	129.5	102.25	88	104.25	102	111	10303.8	511.25	651	265	349	233	398.5	564.75	95.5	83	80	91	94.5	101.5	66.5	395	511	357	2119.25	2361.75	407
07/0157	non-progressor	male	18	coloured	no	E	D000	2006 Aug 24	1618.5	2142.5	628	4391.75	845	766	39743.5	802.5	1131.5	273	4643.5	302	317	23730	108	95.5	80	136.25	133.5	109.5	9123.5	428.25	557.75	295	331	242	355	449.5	103.5	75	80.25	85.5	83	99.75	72	282	1833	326.75	1535.25	1823.75	422
07/0157	non-progressor	male	18	coloured	no	E	D180	2007 Feb 26	1419.5	2184.75	634	4261.75	762.5	735.75	43363	849.75	1171	380.5	5005.5	269	326	26177.2	121.75	83.5	88	135.25	120	111.75	11233.8	432.25	473	250.5	321.25	237	319.75	507.25	92	89	82	81.25	88.25	112	63.5	469.25	1975.5	337.25	1350	1654.5	381.25
07/0157	non-progressor	male	18	coloured	no	E	D360	2007 Aug 20	1182.25	1753	493	3893.5	652	574.75	40456	700	1152.5	293	4360.75	261.5	315.25	22333	107.5	64.5	80.25	116.75	103.75	104.75	12006.8	355.75	510	247	300.5	190	290	382.75	93.25	83	80.5	77.5	87	109.25	58.5	446.75	1715.75	291.25	1187.5	1355.75	334.25
07/0157	non-progressor	male	18	coloured	no	E	D540	2008 Mar 14	1345.25	1737.5	307	3579.75	440	560.25	32482.2	598.5	922.5	225	3485.75	187.5	243	21513	120.5	74	83.25	131	123	104.5	10726.2	385.75	417.75	216	323.25	195	303.5	321.75	91	71.75	82.5	76	82.5	105	63	338.75	1852	274.75	1174	1467.25	336
07/0180	non-progressor	female	17	coloured	yes	E	D000	2006 Aug 31	717.75	1344.25	276	1919	582	439.25	53337	462.5	1008.5	288	1129.5	241.75	305	6902.5	127.5	101	83.5	263.75	136	100.5	23852.5	177.75	233.25	83.5	309.75	103.5	163.5	147.75	91.5	74	84.25	85	97	106	80.75	256.5	268.5	197	398.25	1769.25	269
07/0180	non-progressor	female	17	coloured	yes	E	D180	2007 Feb 26	899.25	1617.75	378	1903	550	601.5	50441	407.5	869.25	287	933.25	180.5	316.5	6417	104.75	92.25	91	273.25	104.5	117	23447.5	208.5	298.25	102.5	250.75	120	185.75	123.5	101.5	85.5	89.25	85.5	98.5	122.25	120.5	290	304.25	203	389.75	1865.25	281.5
07/0180	non-progressor	female	17	coloured	yes	E	D360	2007 Aug 20	898.25	1777	340	2145.25	576.5	522	50958.2	406.75	883.5	281	888	236	294.5	5144.5	100.5	89.25	92.25	241.75	118	104	22491.8	213.25	318	102	286.75	111	169.5	126.25	98	79.25	91	92	85	119.25	86	306.75	314	205	1056	1936	279.5
07/0180	non-progressor	female	17	coloured	yes	E	D540	2008 Feb 18	642.5	1141.5	342	1469.75	500	501.5	43823	340.25	677	204	791.25	192	306.75	4257	120.5	87	83.5	268	116.5	94.5	18960.8	182.75	196.75	113	182.5	91	160.75	100	91.5	77.25	92.25	88.25	101.75	105.75	84	309	294	222	519.5	2920.5	327.75
07/0208	non-progressor	female	17	coloured	yes	E	D000	2006 Aug 31	4193	2936	857	3429	1631.5	1529	108598	706	824	316	1702.25	432	410.75	17687.2	383.25	129.75	97	270	157.25	118.25	57600.5	729	337	163	322.5	199	262	9413.75	100.75	87	84.25	87.5	94.75	104.75	100.75	423	454.5	292.75	1820	3893.75	339.5
07/0282	non-progressor	male	17	coloured	no	E	D000	2006 Sep 11	2364.5	2546	603.5	2874.25	2733	886.75	92885	864.75	1507.5	416.5	2534.5	1436.75	477	30103.8	160.5	82	92.5	266	121	106	35653.2	615	406	209	300.75	207	302.5	13123.5	98.5	80	77.25	82.25	87.5	116.75	77	257.5	302.25	187.75	632.5	1439.25	250.25
07/0282	non-progressor	male	17	coloured	no	E	D180	2007 Mar 08	1785	1924.25	325	2296.25	1789	590.5	89185.2	779	1467.5	317.5	2572.75	1063	306	29834	161.5	87.5	76.75	234.25	113.75	110.25	35167	602.5	435	156	327	178.5	294.75	9696	92	73.75	86.25	79.5	89.5	106.25	82.75	233.75	244.5	169.5	468.5	1201.25	224.75
07/0282	non-progressor	male	17	coloured	no	E	D360	2007 Aug 27	1477.75	1703.5	408	2505.5	2506	561.5	84916.5	604	1081.75	258.5	2220.5	770.75	310.5	23194	178.25	89	83	244	123.25	122.75	39395	575.75	444.25	170	360.5	188.5	288.75	7757	85	72.25	78.5	80.5	87	118.5	76.75	229.5	215.25	155	451.5	943.25	240.5
07/0282	non-progressor	male	17	coloured	no	E	D540	2008 Mar 03	2594.75	2725	792	3004.5	2697	1177.25	101986	961.25	1653.5	848.5	2972.75	1411.5	763	29989	178.25	97	90	242	125.25	119	43727	613.75	536.5	232	357	301.5	360.25	7113	108.5	84.25	95	85.5	106	114.5	85.75	243.25	264.5	200.25	562.75	1084	262.5
07/0355	non-progressor	male	17	coloured	no	E	D000	2006 Sep 14	580.25	1611.25	178	8492	1188	326.25	24108	481.25	1193	589	6750.25	440	469	3210.5	98.5	73.5	87.5	214	95	105	8293.25	212.5	178.25	96.5	193.75	122	180.25	189.5	110.5	95.5	98.75	94	100.5	126.75	85.5	290.75	286	216.5	1164.25	956	246.75
07/0355	non-progressor	male	17	coloured	no	E	D180	2007 Mar 12	644.5	1921	205.5	6996	1330.5	336.5	39037.2	189.75	676.75	220	4320.5	129.5	195	3005	106.75	76.5	84.25	220.75	106.75	103	8473.5	202.5	176	104.5	182	196	166	182	100	97.25	90.75	90.75	95.25	115	85.75	312.25	270	209.75	1422	959.75	247.25
07/0355	non-progressor	male	17	coloured	no	E	D360	2007 Aug 30	726	1874	225	6579	1161	350.25	56898.8	190.25	634.5	161.5	4799.5	145	181.75	3801.5	116.25	87	95	230.25	109.75	109.75	16563.8	191.5	181	124	189.5	182	167.75	211.25	96.25	90	88.5	95	96.75	113.25	81.5	330.25	358	233.5	2367	1736.5	283
07/0355	non-progressor	male	17	coloured	no	E	D540	2008 Mar 06	703.75	1555.75	198	5955	1436	349.25	45477.5	204	611.75	136	3758	220.5	181	2560.5	112.5	86.25	79.5	232.5	134.75	97.25	17126	199.75	172.25	100	172.75	168	163	249.5	100	91.5	97.5	91	97.5	110.25	79.5	300.25	288.75	227.5	1334.5	1491.5	266.25
07/1003	progressor	female	17	coloured	no	E	D000	2006 Oct 31	1028.75	1505.75	325.5	2176.25	1347	546	64884	446.5	853	252.5	2013.75	561.5	269.25	18728	157.25	80.5	76.5	93.75	117	110.25	27943.2	235.25	301.5	133	220.25	119.5	246.5	585.25	101.75	70.75	91.75	82.75	91.5	106.25	82	251	300.25	206.75	534.75	949.5	273.5
07/1003	progressor	female	17	coloured	no	E	D180	2007 May 07	1050.5	1339.25	290	2224	1733	541.5	48631.5	372.75	586.75	230	1859.5	1226.5	214	19654.5	186	99.5	96	100	125	112.5	28743.2	266	327.25	143	332	125	286.25	352.5	90.5	83	77.75	85.75	96.5	107	71.5	249.5	284.5	204.5	486	907.25	358.5
07/1003	progressor	female	17	coloured	no	E	D360	2007 Oct 24	1017	1195.5	346.5	3493	1189.5	529.5	62149.2	383.25	639.5	256	4010	679.75	287	19752.5	154.5	82.25	89	88	134.75	116.5	28426.5	304.5	364.5	147	345.5	152.5	286.5	395	99.25	78	87.25	78.75	82.5	107.25	75.75	233.5	293.25	213.5	421.5	930.25	268.5
07/1003	progressor	female	17	coloured	no	E	D540	2008 May 08	1299.25	1687.5	364	4649.5	6410	651.5	62356.2	528.75	793	345	5430	2472.5	329	23575	145.75	89.25	92	139	146.5	108.5	29505.5	275.5	315.5	166	257	122.5	242.75	577.5	109.25	82.5	94	87.25	104	114.25	77.5	306.5	345	240	535.5	2297.75	286.25
09/0587	non-progressor	male	16	coloured	no	H	D000	2006 Nov 24	900.5	962.5	299	1466.5	1183	387.25	41111	592.5	544.5	234	945.5	389.25	262.5	42019	100.75	86.5	82.5	262.25	94.75	116.5	2624.75	221.75	273	124.5	237.25	153	192.75	281.5	104	85	85.75	76.5	100	105.5	65.25	167	213	145.5	400.75	716.25	194.75
09/0624	progressor	female	17	coloured	no	H	D000	2006 Nov 29	2446.5	2848	474.5	7568.25	982	1056.25	33970.2	674.5	925.5	537	1653.75	305	459	21136.2	88.75	161	77.25	2560.75	101	106.5	666	684.25	376.5	171	306.5	202.5	281.5	7674.75	87.25	79	88.5	80	82.25	113.25	57	288	224.5	164.5	387.25	2400.5	233.25
09/0712	non-progressor	female	17	coloured	no	H	D000	2007 Feb 20	1744	3044	553	4574	1060	789.5	29581.5	474.25	1476	163	5454	438.5	192.5	6830.25	126	108.5	94.5	278	144	111.5	16639	229.5	337.75	145	171.25	128	211	253	98.5	83.5	80.25	76	99.75	113	64.5	339.5	309.25	228.5	1508	2002	289.5
07/0663	progressor	male	15	coloured	no	E	D360	2007 Oct 19	9673.5	1755.25	439	41272	103973	673.5	92379.8	8884.5	535.25	142	34900.8	46121	242.5	121226	102	108	96	185	139	102	91.5	666.5	341	208	1740	524	225.25	2532.25	98	76	78	95.25	132.25	112.5	71.5	350	242.5	189	1113	1156.25	232.75
09/0590	non-progressor	male	18	black	no	H	D000	2006 Nov 24	802.5	1724	281	10148.2	2158	513	18469.5	267.75	1000.25	179	10143	310.5	243.25	8553.5	98.5	95	78	255	111	115	4853	232	371.5	150.5	300.25	555	213.5	798.5	101	78.75	89.25	85.5	89.25	109.75	61.5	181.5	208	182.5	725.75	799.25	225.5
04/1241	progressor	male	17	coloured	no	D	D180	2007 May 11	506.5	548.25	216.5	1913.5	702	369.25	15898.8	237	245	148	1110	171.5	227.25	9670.5	92	84	84.5	304.5	102	103	3581.5	176	158.5	106	169.75	108	141.5	90.25	96.25	75.5	80	76.75	90.5	113	65.5	192.25	196	201	700	854.75	245
07/1147	non-progressor	female	13	coloured	no	E	D180	2007 May 14	1274.5	1230.25	268	4413.5	1924	506.75	3517.75	256.75	366.25	181	2954.5	876.5	195.25	874.5	90.5	104	88.5	239	92.5	79.5	2009	278	277	148	378.75	138	194.25	106	87	74.75	77	76.5	80	109.5	63	232	248.25	203.5	434	928	264.25
07/1147	non-progressor	female	13	coloured	no	E	D540	2008 May 22	1211	1409.5	337.5	3650.5	1738	732.75	5610.5	294	387.75	183	2298.25	782	276	1066.75	88	86	86.5	260	89	91	4271.5	325.5	327.25	170	217	162	232.25	117.25	88.75	72.75	84.75	81.25	81	110.75	64	253.75	295.5	245.25	486.75	987.25	314.25
07/1147	non-progressor	female	13	coloured	no	E	D360	2007 Nov 09	1155.75	1366.75	280.5	4780.5	2392.5	557.5	4071.75	233.5	381.75	194	3275.25	1055.5	209	860	89.5	105	67.5	240	101.5	97	1851	278.75	333.75	146	268.25	176	178.5	92.75	88.75	82.5	78.75	78	80.75	98	61	231.25	250.75	205	409.5	1015	251.5
04/1058	non-progressor	female	14	coloured	no	D	D180	2007 Mar 09	1060	1708	348.5	3616	904	620.5	55537	657	1430.5	282	3050.75	245.5	386.5	30448.5	132	97.5	90	293.5	158.5	95	22523.5	232.5	211.25	120	218	163.5	180.25	1346.5	85	77.5	87.25	93	82	98	68.25	261.75	220.25	163.5	546.75	817.25	229.75
04/1058	non-progressor	female	14	coloured	no	D	D360	2007 Aug 21	2186.25	1966	381.5	3110.25	904	722.75	63533.8	1640.5	1521	272	2403	242.5	445.25	24638.2	138	110	98	328	133.5	123	29931	234	251.5	143	196	152	194.75	878.5	92.75	79	77.5	82	89	104.5	73.5	282.75	226.75	190	602.75	1100.5	250
04/1058	non-progressor	female	14	coloured	no	D	D540	2008 Feb 15	1671.75	1791.25	358	2831.5	1212	641.75	72128.2	1311.75	1305.75	245	2078	339	392	27731.2	125.5	94.5	88	358	140.5	118	35457	219.5	216.25	113.5	171.5	124	179.75	802	101	76.5	79.5	88.25	86.5	107	69.75	317	230	208.25	634	1017.75	244.5
01/0945	non-progressor	male	14	coloured	no	A	D000	2006 Jul 18	1079.5	937.5	275	1846	677	460.5	16427.8	660.75	447.25	280	982	263.25	247.5	10003	104	82	77.5	231	98.5	106	6078	170.75	184	127	137	113.5	169.5	114.25	90.5	78.25	80.5	82.5	84.75	101	60	181	213.25	165.5	558	897.75	201.5
09/0272	non-progressor	male	14	coloured	no	H	D000	2006 Nov 8	768	962.75	253	2327.5	979	338	5305.75	365.5	431.5	184.5	1014.25	177	194.25	252.5	95	104.5	83	345	103	113.5	4043	162.5	214.25	120.5	158.5	149	167	79.5	91.25	79	80.5	75.5	84.75	109	60.25	298	345.25	218.75	799.5	1497.5	313.75
04/1067	non-progressor	female	15	coloured	yes	D	D180	2007 Mar 13	1702	1448.5	292	11450.5	664	504.75	22257.8	1296.75	913.75	223.5	10500	176.25	223.5	7155	102	81.5	83.5	201	100	98	8928	179.75	194	148	178.5	162.5	184.25	78.25	89	70.75	74.5	75.5	85.75	96	61.25	241.5	251.5	244.5	1074	1238.5	246.75
04/1067	non-progressor	female	15	coloured	yes	D	D360	2007 Aug 23	1588.5	1404.5	272.5	9731.5	534.5	462.25	34211.2	940.5	714	226	8218.75	177.5	239.25	14231.2	97	77.5	80	190.5	92	106	12292.5	182.5	186.5	136	178.5	161	162	77	91	74	78.5	71.5	83.5	94.5	64.5	267	237.25	237.25	1038	1107.5	273.75
04/1067	non-progressor	female	15	coloured	yes	D	D540	2008 Feb 22	1333.75	1207.5	347	6151.75	535	621	21232	790	637.5	304	5667	171.25	290.75	9544.5	84	73	79.5	166	89	107	6377	251.75	276	200	181	188	247.75	84.25	95.5	67.5	76.5	82.5	83.75	89.5	60.5	263.5	247	262.5	773	1518.75	296
09/0636	non-progressor	female	15	coloured	yes	H	D000	2006 Dec 01	1299	1887.5	578	3797	6717.5	836.5	10831.5	306.5	378	190	2429.75	2709	251.5	1465.5	111	93	99	300	116	101	5020.5	349	422.25	413.5	402.25	295	303.75	119	97	70.25	79	77	81	111.25	62.5	361.5	268	267.75	816	1028.25	283.75
02/0185	progressor	male	15	coloured	no	B	D000	2007 Mar 19	2181	3528.75	594	2947.5	26783	1075.5	37693	1409.25	2409.5	259	1573.5	11524.5	600.25	30104	126	94	86	444.5	260	108	9041.5	250.25	472.5	248	210.75	1817	252	128.5	94.5	96.5	85.5	90	97.75	107.25	68	344.75	253.25	362.5	358.5	688.75	230
09/0296	non-progressor	male	15	coloured	no	H	D000	2006 Nov 10	1208.25	1299.5	538.5	4661.5	664	517.25	36814	550	487.75	283	3669.25	149	200.75	34274.5	107	107.5	94	196.5	104	93	10014.5	199.5	209.5	141.5	424	136	180	81.75	89	82.75	80.75	74.25	86	107.75	53	235.25	236	178	690.5	693	234.5
09/0345	non-progressor	male	15	coloured	no	H	D000	2006 Nov 10	543.75	1029.75	217	5210.5	759	337.25	14294.5	154.25	390.5	139.5	2575.5	196.5	164.5	2068.5	107.5	89	81	288	91	111	9773	168	193	123	268.75	224	165	80.75	90	77.25	86.75	79.25	87	100.75	64.75	179.25	212.5	186.75	462	511.5	249.5
07/0240	non-progressor	male	16	coloured	no	E	D000	2006 Sep 07	831.75	846.5	201	2445	28978	451	22196.5	244.75	269	145	431	381	237.5	4273	122.5	86	82	215.5	2985	105.5	11609	172.75	182.75	144	292.25	15567	165	111.5	96.5	82	92	93.75	87	119	61	248.25	249.5	185.25	1291.5	1144	283
07/0240	non-progressor	male	16	coloured	no	E	D180	2007 Mar 05	1090.25	776.25	246	2202	26243	411.5	19923.2	273.75	248.5	164.5	356.75	393.5	233.75	3413	119	64.5	77	228	4222	102	10691	192.5	194.25	154	323	14646	151.75	118	95.5	98.25	93	91	103.75	117	68.5	300.5	307.5	219.5	1529	1025.75	293.25
07/0240	non-progressor	male	16	coloured	no	E	D360	2007 Aug 23	720.75	533.5	171	1386.75	12882.5	372.5	16538	198	187	153.5	237	316.5	218.5	3012.25	118	85.5	94	220	3061	107	9812	189.5	170.25	166	221.25	5820	194	116	98.5	93.75	88.5	89	87.5	117.25	68.75	257.25	269	193.75	1147.75	1017	302.25
07/0240	non-progressor	male	16	coloured	no	E	D540	2008 Apr 17	1087	657	207	2499.5	21463	499.5	20933.8	221.5	228.25	128	331	187	228.5	2259.25	118	101.5	84.5	238	3822.5	101	12389	157.25	157.25	133.5	241.5	9858	156.5	97	99.25	87.25	88.5	75.5	95.5	109.5	73	235	237.75	216.5	983.75	795.5	340.75
09/0402	non-progressor	female	16	coloured	no	H	D000	2006 Nov 13	577	2746	237.5	2150	643	434	15315	237	2224	191	1657.5	146	235.5	1127	115	102	95.5	197	258	110	9554	179.75	206.5	130.5	243.25	137.5	176	75.75	93	78	81.5	68	88.25	120.5	60	312	425	229.75	1803	937.75	287.25
07/0143	non-progressor	female	17	coloured	no	E	D000	2006 Aug 24	1104.5	1671.5	543	1705.75	656	711.75	7967.5	232.5	273.25	224	587	186.5	240.5	5342.5	89	68	74.5	86.5	115	105	2696	208.75	251.25	139	159	106	164	59.75	100.5	83.5	84	79.75	89.25	109.25	67	377.5	374.5	379.75	980.25	1206	381.25
07/0143	non-progressor	female	17	coloured	no	E	D180	2007 Mar 28	1148	1524.25	477	1666.25	642	638	10689	255	354	217	684	194	225	6680.5	103	86	85	115.5	115.5	116	2925	225.25	257.5	138	193.75	117	178.5	273.25	106.25	80.5	78	92	95	111.5	61.5	329	355	336.5	681.5	1051.25	338.75
07/0143	non-progressor	female	17	coloured	no	E	D360	2007 Aug 13	1137.25	1575.75	470	1485.5	611	738	10418.2	282.5	295.25	208	491	185	216	6535.5	114	79.5	87	100	108	111	2745	170.75	265	118.5	170.5	167	187.25	466.75	98.5	87	87	84.5	90.5	102	61.25	358	378.75	399.25	670.5	1379	367.25
07/0143	non-progressor	female	17	coloured	no	E	D540	2008 Mar 11	1016.25	1115.75	355.5	1349.5	667	530.75	12315.5	354.5	259.75	175.5	653.75	284.5	196.5	8833.5	97	75	80	125	112	103.5	2127	197.25	210.25	139	175	162	172.5	1135.25	99	83.5	78.75	71	96	115.5	54.5	237.5	447.25	190.75	2551.5	1606.25	233.5
07/0388	non-progressor	male	17	coloured	no	E	D000	2006 Sep 18	1443	3423	463	4394.25	2707.5	934.5	59185.2	512.75	1475.5	263.5	2370.5	1457.5	327.25	20320.8	111	100	89	257	117	96.5	33611	288.5	687.25	256	625.5	298	295.25	133.75	107.75	84.75	88	88.75	99	108	88.5	258.75	908.5	214.75	1712.5	1851.5	295.25
07/0388	non-progressor	male	17	coloured	no	E	D180	2007 May 07	1217.25	3539	391	3802.5	1445	689	63080	590.5	1526.25	265	2635	660.75	303.25	23997.5	120	77	86	276.5	136	92	33623	300	916.5	275	514.5	221.5	323.25	171.5	100.5	91	88	79.25	92.75	109.5	84.25	223.5	1049.75	202.75	1332.5	1866	274.75
07/0388	non-progressor	male	17	coloured	no	E	D360	2007 Sep 10	1468	4419.5	519	5028.5	1439.5	759.5	61523.2	497.25	1256	212	2632.5	406.75	235	21284	97	83	85	251	103	113	25194	254.75	1073.75	232.5	492.5	201.5	253.5	137.75	102	83	87	89.75	98.25	117.5	81.75	232	846	213	963.25	1603.75	238.5
07/0388	non-progressor	male	17	coloured	no	E	D540	2008 Mar 18	1419.75	6297	477	4892.5	1272.5	836.75	69003.2	523.75	1831	261	2062.5	429.5	263.5	25316.2	108	88	97	278	117.5	117	35619	256.25	1379	191.5	625.5	180	270	290	101	87	99	87.5	93.5	116.5	112	237	1393.5	209.75	1314.5	1797.5	256
09/0529	non-progressor	female	18	coloured	yes	H	D000	2006 Nov 20	1511.75	902	180.5	2561.25	567.5	383.25	101962	366	567	232	2193	285	249.5	27487	540	135	102.5	246	128	120.5	57725	161.5	162	101	196.5	132	166	2209.5	96.25	73.25	81.75	82	80.25	117.25	550.75	292.75	398	203.5	431.25	898	258
09/0569	progressor	female	18	coloured	yes	H	D000	2006 Nov 22	1414	1925.5	436	4490	2257.5	768.25	31687.8	278.5	216.5	157	1151.75	877	165.5	2639	103	90	92	276	315	116	21618	234.25	291	187	264.5	305.5	187.5	197.5	106	78.25	84.5	79.75	94.5	106.25	66.75	367.25	382.5	256.75	1324	7084	309
07/0208	non-progressor	female	17	coloured	yes	E	D180	2007 Mar 01	3642.25	2727.25	483	3000.75	1173.5	1326.5	119530	1088.75	1340.25	287	1696	342.5	527.25	28277	335.5	122	107	245	149	131	58978.5	709	301	172	269.5	281.5	235.25	15117.5	104.75	77	95.75	85.75	81	119	107	358	351.5	223.75	1535	3228.5	298
07/0208	non-progressor	female	17	coloured	yes	E	D360	2007 Aug 20	3076	2180.5	501.5	2466.75	998.5	1068.25	120191	1090.5	1418	310.5	1601.5	320.5	514.5	23861.5	256	84	88	213	130.5	121	64772.5	588.25	297.25	160	227.75	258.5	240	14346.5	98.5	86.5	90.25	87.25	93.75	111	237.75	323.75	333.5	230.5	1250.25	2824.75	276.5
07/0208	non-progressor	female	17	coloured	yes	E	D540	2008 Mar 04	2817.5	4573.5	963	3779.5	1539.5	1722	73375	2187.75	3793.25	597	2389.5	314	1255.25	44570	115.5	91	96	172	106	107	19110	243	331.75	193.5	257	137.5	209	163.25	97.5	82	81.5	84.75	78.5	107.5	74	207.5	304.75	182.25	772	597	224
06/0129	non-progressor	female	18	black	no	F	D360	2007 Aug 29	2213.25	6194.5	1385	3514.75	2160.5	1720.5	18257.8	1623	6344.5	771	2962	901.75	1175	7455.5	103	74	95	196	94	111	10621	360.5	452.75	282	285.25	178	374	612.5	91.5	90.5	76.75	83.75	94	108.75	64.5	271.5	263.75	239.75	522.25	767.25	275
06/0129	non-progressor	female	18	black	no	F	D180	2007 Apr 04	1870.75	6518.5	928.5	4780.5	2070	1540.75	18518.8	1309.75	5844	508.5	4562.5	880	823	9865	105.5	91	84	219	102.5	94	6778	303.5	406.75	278	263.5	149	327.25	724.25	91.25	88.25	82.5	77.5	84.25	109.75	64.5	250.5	267.5	240	587.25	928.5	257.5
06/0129	non-progressor	female	18	black	no	F	D540	2008 Feb 08	2657.25	7046.25	1221	4476.5	1432	1933.75	21141.5	1392.5	5250	574.5	3502.25	623	896.5	7208.5	90.5	86	88	189	96	107	11996	323.75	538	301.5	308.5	187	419	620.5	100	77.75	92	89.75	86.75	106.75	61.5	268.25	378.5	256.5	2441.5	12888	298.25
09/0578	non-progressor	female	17	coloured	no	H	D000	2006 Nov 24	787	751	165	5082.25	264	333.25	16168.5	881	727.5	177	4769.5	107.5	265	10954.2	99	70.5	89	134	96	115	4978	152.5	159.5	120.5	139.25	107	171.75	69.25	99	84.5	92.5	83	92.5	114.5	68.5	263.75	290.5	226.25	1002.25	759.75	277.75
04/1058	non-progressor	female	14	coloured	no	D	D000	2006 Sep 01	798	1520	226	5100	495.5	529	43547	685	1500.25	284	5051.25	198.5	392.5	26260.5	111.5	86	86	284	108	113	15935	239.75	207	151	182.5	169	169.5	1616.25	106.5	73.5	85.25	79.5	87.25	106.5	67	184.5	167.25	152.25	397	638	201.25
01/0993	progressor	female	13	coloured	no	A	D000	2006 Jul 18	602.5	800	181	907.25	559.5	300.25	56863.8	441.75	539.25	190	464	202	187	57714.5	122	81	105	166	131	117	12002	174.5	176	160.5	175.5	153.5	195.75	1584.5	101.75	76.75	87.75	80.75	90	112.25	65.25	260.75	166.5	128.25	267.25	487.5	190
03/0697	non-progressor	male	15	black	no	C	D000	2006 Jul 03	1006.5	1267.25	336	2068.5	808	531.5	35343.2	446	680	217	2107.75	283.5	270	12912.5	119	98.5	85	138	116	103	17902.5	251.75	272.75	164.5	166.75	161	192.5	292.5	94.75	82.25	84.75	78.5	89.25	107	70	228.75	203.75	173.25	588.75	633	242.25
04/0695	progressor	male	14	coloured	no	D	D180	2007 Jan 16	1061	1009	191	2065.5	505	397.25	45489	660	433.75	208	1317	210.25	208	12288	113	103.5	76	241	100	106	25960	200.5	203.5	123	181.75	220.5	163.5	88	96.75	86.75	83	88	81.5	107	74.75	433.5	402	339.75	946	2206	378.75
04/0695	progressor	male	14	coloured	no	D	D360	2007 Jun 28	1848.5	1030.5	235	1736	526	430.25	74581.5	1206	349.5	217	1564.75	164.5	226.75	9509	155	108	83	179	102.5	117	44629	214.75	190	110.5	172.5	176	167.75	78	104.75	84.75	80.5	86	96.25	117.25	82.25	648	543.25	456.25	2689	2856	488.5
04/0695	progressor	male	14	coloured	no	D	D540	2008 Jan 10	1479.5	1403.75	267	1933.25	624	609	99474.8	767.25	432	244	1594.5	284.5	246.75	11238.8	170	104	88	195	120	114	60395	197.75	223.5	113	196.25	201.5	170	89.25	97.5	85.25	83	81.5	88.25	111.75	146.75	494.5	460.75	425.75	1319.25	2376.25	422.25
04/0718	progressor	female	12	coloured	no	D	D000	2006 Jul 19	897	1059.5	300	2331.25	1447	1630.25	5426.25	478.5	535.5	235	2383	600	1281.75	1758.5	97.5	87	86	90	79	110	2737	237.25	212	132	155.75	147	223.75	65.5	87	76.5	77.5	71.5	78.25	102.5	64.25	187.5	191.25	155	537	1340.25	222.5
04/0718	progressor	female	12	coloured	no	D	D180	2007 Jan 26	1120	1491.25	386	4191.75	1470.5	2044	5931	431.5	692.5	264	3742.5	566.75	1344.5	1598.5	86	88	96.5	128	100.5	116	2163	222.5	199	159	168.5	176	218.75	76	102.5	75	83	76	84.5	112.25	63.25	221.25	219.75	195.25	667.25	1923.5	245.5
04/0718	progressor	female	12	coloured	no	D	D360	2007 Jul 09	688.5	885	272	2107.5	942.5	1340.5	4002.75	406.25	584.25	239	2379	404	946.5	1598.5	114	95.5	83.5	118	89	104.5	1451.5	201.25	201.5	152.5	130.25	168	222	59.75	86.5	78.75	79.5	78	95.5	107	62.75	211.5	228.5	184.5	606	1867	237
04/0886	non-progressor	female	13	coloured	no	D	D000	2006 Aug 08	1252.75	4400	300	30586.8	859.5	524.25	25204	548	2116.5	325.5	17116.5	217.75	292.5	14959.2	116	84.5	91	109	102	98	773	257.25	296	206	438	219	240	328.5	107.75	79	87.5	72	90	107.75	62.5	219	218.25	169.25	632.25	1212.5	223.75
04/0886	non-progressor	female	13	coloured	no	D	D180	2007 Feb 09	1412.75	5248.5	472	30368	839	645.25	27863.5	690.5	2995.5	288	25174.8	338.5	257	22683.8	101	91	86.5	152.5	95.5	112	1429	210.25	287	190	352	192	239	302.75	98	75.5	83.5	82.75	87.75	104.5	59.75	255.25	259.5	182.5	644.5	940.25	242.25
04/0886	non-progressor	female	13	coloured	no	D	D360	2007 Jul 27	1726	4929.5	593	32413	1047	840.5	29276.5	822.5	2725.75	409	18940	406.25	486.5	17522.2	88	86.5	84	181.5	101	101	1234.5	353.25	387.75	212.5	456.25	223.5	302.25	386.5	87.25	65.5	76.25	71.75	85	109.25	63	294	227	180	681.75	1241.75	230
04/0886	non-progressor	female	13	coloured	no	D	D540	2008 Jan 24	1186	4274.5	555	27116.5	1080.5	620.25	24278.5	751.25	3564	353.5	23475	442.5	332.75	23144.8	98	82	76	98.5	104	113	79.5	229	272	188	391.75	205	210	353.75	89	78	76.75	74.5	89.5	95.5	66	266	240.25	176.25	635.75	1207.75	241.5
04/0910	progressor	female	13	coloured	yes	D	D360	2007 Aug 07	885.25	873.25	300	2898	602.5	468.25	16314.8	411.25	296	265	2363	209	239.5	4322	99	105	88.5	174	98	110.5	1144.5	231	242.25	166	180.75	149.5	243	236	93	71	78.5	74.5	82.75	102.5	60.5	270.75	246	225.75	1258.5	1010	244.75
04/0910	progressor	female	13	coloured	yes	D	D540	2008 Feb 05	988.75	999.75	256	3418.5	544	481.75	17003	436	291.5	185	2328.75	245.25	192.75	4830.75	127	181	118	457	114	114	7706.5	225.75	251.5	160	205	145	191	243.75	83.75	73	79	73	88.25	104.25	66	421.25	282	254.5	3031	2506.75	262.5
04/0979	non-progressor	female	15	coloured	no	D	D000	2006 Aug 22	1263.5	1709	320	4478.5	552	653.5	26174.5	206.5	314.75	160	2653.5	170	173.5	11786.8	110.5	86	86	90	102	105.5	10685.5	279	381.75	179	1046.75	187	222.25	1298	91.5	72.5	85.75	81.5	75.5	98.5	61.75	208.5	159.5	141	230	545.5	185.5
04/0979	non-progressor	female	15	coloured	no	D	D180	2007 Feb 23	895.25	1445.5	301	3948	492	544.25	23267.2	203	296.25	127	1752	158.25	157.75	9161	112	78.5	69	71.5	85	114	10431	211	353.5	150	978	158.5	236.5	1582	95	76	78.25	76.25	88.25	91.75	56	201.5	143	184	186	458	180.5
04/0979	non-progressor	female	15	coloured	no	D	D360	2007 Aug 21	786	1128.25	259	3139	426.5	477	20719.2	198	278.5	172	1772.25	165.5	168	7294.25	89	80	74	74	89	108	7136	225.5	338.25	134.5	786.75	182	197.75	1453.75	90.25	85.25	73.5	78	75.5	101.75	60	143	117	125	156	400.5	183
04/0979	non-progressor	female	15	coloured	no	D	D540	2008 Feb 15	707	1162.75	251	3070.5	490	472.75	24061.5	166.5	256.5	175	1721.25	120.5	179.5	7398.75	105	98	56	82.5	94	91.5	8853.5	255.25	340.25	138	787.5	191	236	1543.25	90.25	75.25	73.5	77.75	83	103.25	60.5	173.5	156	158.5	186.5	434	209.5
04/1056	progressor	female	15	coloured	no	D	D180	2007 Mar 06	897.25	723.25	277	2167.5	498.5	394	10049.5	395	235.5	164	882.5	165	185.25	377	111	91	75.5	335	108.5	109	6704	265.25	271.75	231	174	183	262	130.25	98	68	89.75	73.5	90.5	103	66.5	205.75	218.5	185.75	672.5	998.5	234.5
04/1056	progressor	female	15	coloured	no	D	D360	2007 Aug 21	1043.75	877	305.5	62103.5	795	444	94103	565.5	340.5	189	60747.5	357	239.5	2310.75	126	96	95.5	547	107	110	46347	264.5	246.5	216.5	709.5	185.5	226.25	90.5	93.75	76	88.5	78.5	86.5	107	92	359.25	291.75	215.25	1237	1314.75	282.75
07/0262	progressor	female	17	coloured	no	E	D540	2008 Feb 28	669.5	670.75	228.5	1254.75	655	358.25	31419.2	416.25	446.25	195.5	828	220.5	241.5	26591	108	80	84	236	99	99	8181	217.5	231	172.5	171	176	199.5	106.5	106.5	67.25	89.5	81.25	81.25	106.75	69	221	182	186	413.25	670	220.75
04/0152	progressor	female	16	coloured	no	D	D360	2007 Mar 16	1432.25	2349	488	3192.75	7164	871.5	24569	633	975.5	241	2155	3877.25	353.25	25111	88.5	76	98	219.5	110.5	109.5	473	298.5	496	239	292	283	284	1920.75	102.5	79.5	79.5	80	96.5	92	65.5	202.75	153.5	137.5	373	418	182.5
[truncated: 57 more columns]

## Sheet: Fig 1C
	(Intercept)	Sexmale	AgeAtLastBirthDay	SchoolCodeB	SchoolCodeC	SchoolCodeD	SchoolCodeE	SchoolCodeF	SchoolCodeH	VisitTypeD180	VisitTypeD360	VisitTypeD540	Groupprogressor	pvalue	pvalue.adjust	feature_class	Antigen
totalIgG_PPD	1.70721	1.32192	-0.836484	0.322116	1.40992	-0.0973857	0.97761	1.38219	0.241109	1.15158	-0.123136	0.461059	3.06984	0.00254278	0.0249192	titer	PPD
totalIgG_ESAT6	2.10116	0.406643	-0.702523	0.998383	0.715304	-0.631753	0.103529	1.99814	-0.220031	1.0732	-0.368667	0.854539	0.838098	0.402626	0.646842	titer	ESAT6
totalIgG_Hspx	3.34353	-0.325912	-2.35491	0.629355	1.65376	0.0683587	0.989657	2.13067	0.32987	0.809701	-0.513981	0.602549	-0.0856394	0.931802	0.941408	titer	Hspx
totalIgG_CFP10	0.755618	1.09246	0.0409278	-0.854047	-0.60334	-0.413375	-0.739325	-0.708946	-0.52561	1.03118	1.9025	0.917114	2.0299	0.0441686	0.15459	titer	CFP10
totalIgG_Ag85	1.06017	1.93297	-1.22876	1.60177	0.0604007	0.27844	0.877859	0.695934	0.270251	0.481716	1.83224	0.974326	3.25277	0.00142111	0.0198956	titer	Ag85
totalIgG_Tbad	3.79318	-0.478236	-2.4911	0.987339	1.71168	0.194888	0.990536	2.20289	0.458973	0.95353	-0.595463	0.854972	0.592622	0.553558	0.764066	titer	Tbad
totalIgG_LAM	-0.432569	1.23677	1.81856	-0.975585	0.151862	-0.98711	-0.608033	-0.00113376	-1.1918	0.581721	2.15025	0.897725	5.11903	9.29539720099293e-07	6.07038482001475e-05	titer	LAM
IgG1_PPD	1.71916	1.8597	-1.24728	0.355149	0.0900156	-0.0417683	0.839888	1.01266	0.0751226	1.0948	0.179449	0.615315	2.59526	0.0103214	0.0594997	titer	PPD
IgG1_ESAT6	1.54195	-0.0972281	-0.167383	1.06737	0.667	-1.32103	-0.6724	1.64448	-1.05185	1.27042	-0.264994	0.619436	0.220757	0.825317	0.860436	titer	ESAT6
IgG1_Hspx	3.9389	-0.286493	-2.04276	-0.0612684	0.536266	-0.127613	0.58651	1.62888	-0.287286	-0.17498	-1.24112	-0.478255	-0.470646	0.638321	0.791841	titer	Hspx
IgG1_CFP10	1.64862	1.07978	-1.2182	-0.639858	0.187775	0.216402	0.219088	0.197332	0.197282	0.329643	1.73498	0.578458	2.1668	0.0322029	0.126235	titer	CFP10
IgG1_Ag85	0.928514	1.76814	-1.07502	1.62602	0.308191	0.303867	0.794826	0.615247	0.332002	-0.71222	1.20621	0.0831958	3.07212	0.00253691	0.0249192	titer	Ag85
IgG1_Tbad	3.6755	-0.563133	-2.47423	0.961504	0.498833	0.095226	0.542354	1.87747	0.0713715	0.991479	-0.493628	0.126101	-0.541723	0.588179	0.77156	titer	Tbad
IgG1_LAM	0.529578	2.07665	0.439705	-0.537161	-0.410285	-1.21327	-0.895198	-1.17023	-1.44504	1.68698	1.6831	1.47638	4.94951	2.01761273754084e-06	6.59086827596673e-05	titer	LAM
IgG2_PPD	0.995262	-0.498347	1.09487	-0.309443	0.0571868	-0.484644	-0.29855	2.0874	0.204651	0.191214	-1.08384	-1.24275	2.65861	0.00864386	0.0529436	titer	PPD
IgG2_ESAT6	4.13931	-0.256425	0.273418	-0.483114	-0.866289	-0.72925	-0.864628	-0.296715	-0.731921	1.44778	-0.151099	-0.743878	0.895264	0.371703	0.617405	titer	ESAT6
IgG2_Hspx	12.9988	-1.23684	1.33294	-0.467827	-0.882044	-0.703238	-1.14716	-0.286604	-1.2299	-0.171983	-0.287714	0.377981	0.473027	0.636352	0.791841	titer	Hspx
IgG2_CFP10	-0.960063	0.408921	1.50815	0.104286	-0.704319	-0.354525	-0.377184	-0.452618	0.444707	-0.494086	-0.831349	0.881036	1.34467	0.180163	0.420381	titer	CFP10
IgG2_Ag85	0.754448	1.8082	-0.460009	0.276087	-0.267832	-0.0805114	0.58662	0.34421	0.0845971	1.13727	-0.244218	0.584711	-0.392653	0.694658	0.794982	titer	Ag85
IgG2_Tbad	14.8903	0.0289839	2.02574	-0.551629	-1.09072	-0.549967	-1.19003	-0.8096	-1.01006	1.21905	1.17521	0.321796	1.58874	0.11306	0.276998	titer	Tbad
IgG2_LAM	-0.134338	0.500998	1.05446	-0.637437	0.333768	-0.56224	-0.424554	0.857033	-0.413181	0.827593	1.18227	0.542985	2.22777	0.0271698	0.110943	titer	LAM
IgG3_PPD	1.05684	-0.0716964	0.287844	-0.377555	1.40957	0.166662	0.822198	0.214732	0.185605	1.34942	-0.121879	0.111045	1.0359	0.301231	0.542624	titer	PPD
IgG3_ESAT6	2.16006	1.11415	-1.03042	0.402003	0.890026	0.552374	1.04129	1.42751	0.893564	1.11002	-0.147468	0.791432	0.377641	0.705749	0.794982	titer	ESAT6
IgG3_Hspx	3.87652	0.392672	-1.46833	1.63714	1.31999	0.733793	1.34032	2.05562	0.658608	0.283492	-0.990292	1.15596	0.599796	0.548781	0.764066	titer	Hspx
IgG3_CFP10	-0.256064	0.808801	1.0551	-0.761481	-0.997204	-0.773506	-1.48377	-1.13631	-1.30514	-0.366901	-0.240778	0.121365	-0.25987	0.79499	0.855588	titer	CFP10
IgG3_Ag85	0.371486	1.96417	-0.291053	1.18476	-0.306226	0.219068	0.63488	0.312605	-0.067432	-0.188652	-1.1083	-0.737576	-0.607989	0.543446	0.764066	titer	Ag85
IgG3_Tbad	3.86795	-0.0109101	-1.99657	0.310725	1.47988	1.05805	1.71614	2.04996	0.927309	0.641563	-0.770231	0.467038	0.392622	0.694634	0.794982	titer	Tbad
IgG3_LAM	-2.17521	-1.00471	2.51581	-0.194516	0.885434	-0.334604	0.0980437	-0.877694	-0.480641	0.17948	0.148137	-1.32329	0.35105	0.725628	0.800854	titer	LAM
IgG4_PPD	16.7051	2.25888	2.41371	-0.628107	-0.592135	0.276211	-0.300426	-1.48458	-0.600259	-0.554896	-0.657725	0.629287	0.506085	0.61305	0.790512	titer	PPD
IgG4_ESAT6	13.1798	3.49663	0.26672	1.38612	-0.898671	-0.533944	-0.178133	-0.494686	-0.984575	-0.0256233	-0.392608	-0.0839589	0.4015	0.688329	0.794982	titer	ESAT6
IgG4_Hspx	16.435	1.44779	2.09948	0.0328713	-0.557303	-0.0721544	-0.0449086	-1.08714	-0.50436	-0.417842	-1.76233	-0.125484	-1.73228	0.0846886	0.22431	titer	Hspx
IgG4_CFP10	13.9092	4.66717	0.639082	0.208255	-2.26469	-0.14224	-0.313916	-0.643399	-1.15413	0.679506	-0.0369495	0.943982	0.249317	0.803205	0.855588	titer	CFP10
IgG4_Ag85	8.941	2.64488	1.50012	0.21302	-0.630715	0.655975	0.291291	-0.437934	-0.257028	-0.120555	-0.712538	-0.0168351	2.38721	0.0180125	0.0767489	titer	Ag85
IgG4_Tbad	18.8984	3.33524	0.706654	-0.974662	-1.87487	-1.45967	-0.880212	-1.16885	-0.499687	2.21354	1.14397	1.88829	0.787488	0.433649	0.674565	titer	Tbad
IgG4_LAM	-0.012654	-0.967449	1.80347	0.0355541	-0.278137	0.168491	-0.0137554	0.39844	0.586832	-0.975704	0.155666	-0.436505	0.432902	0.665444	0.794982	titer	LAM
IgA1_PPD	3.28	1.1886	-0.796228	0.80716	0.342413	0.293569	1.24656	2.04744	1.7373	0.292218	1.43574	1.64745	4.03146	8.57502033917568e-05	0.0016807	titer	PPD
IgA1_ESAT6	0.161375	2.40451	1.13346	-0.360085	-0.726614	0.196747	0.967189	0.527224	0.177568	-0.212711	-0.0117286	1.1021	0.265428	0.790696	0.855588	titer	ESAT6
IgA1_Hspx	3.44733	2.38203	0.188572	3.22055	0.890753	1.25474	2.03622	2.53045	1.67011	-0.19594	0.513722	1.5911	2.52108	0.0125254	0.0646048	titer	Hspx
IgA1_CFP10	0.543628	-0.194277	-0.140508	-0.0572171	0.426028	0.391672	0.650371	0.79539	1.2235	-0.33529	1.12409	1.85692	-0.000295299	0.999764	0.999764	titer	CFP10
IgA1_Ag85	0.355743	1.17219	0.505499	-0.516976	-0.477183	0.547353	0.391665	2.3166	0.737785	-0.431209	0.0408549	1.399	1.14682	0.251946	0.467952	titer	Ag85
IgA1_Tbad	3.30705	2.03829	0.664928	-0.857082	-0.315337	-0.540473	0.0133016	1.33652	0.467919	0.960666	0.748218	1.2332	1.79706	0.0739771	0.212883	titer	Tbad
IgA1_LAM	0.481875	1.55665	-0.351918	-0.51927	0.176307	0.585147	0.885592	0.330558	0.965001	-0.162337	1.61225	2.1568	1.77036	0.078202	0.212883	titer	LAM
IgA2_PPD	8.15847	1.43117	0.260088	-0.453507	0.159251	-0.508897	-1.35895	0.183088	-0.134069	1.37079	2.62667	1.14994	2.70223	0.00766572	0.0509952	titer	PPD
IgA2_ESAT6	2.38854	1.00428	1.09986	0.257037	0.0181268	0.161957	-0.00592081	-0.182031	-0.246734	0.89973	0.732157	1.11775	-0.485442	0.627491	0.791841	titer	ESAT6
IgA2_Hspx	9.76216	0.683257	0.113388	1.58463	0.171952	-0.187834	-0.44397	0.948893	0.539252	0.580585	1.95007	1.5291	1.2621	0.207806	0.442716	titer	Hspx
IgA2_CFP10	0.831655	-0.604534	-0.137879	0.309388	0.354606	0.374635	0.25312	0.310489	1.05357	-0.208419	0.85733	1.12775	0.108413	0.91367	0.932705	titer	CFP10
IgA2_Ag85	0.110174	0.108981	0.743792	0.163652	-0.312416	-0.00832989	0.0607574	3.23194	0.408465	-0.183607	0.344977	2.07655	0.899447	0.369011	0.617405	titer	Ag85
IgA2_Tbad	11.9696	1.1887	0.752721	1.44174	-0.742571	-1.28937	-1.74193	-1.01893	-1.33683	1.12498	1.14622	1.22788	1.21621	0.224635	0.467952	titer	Tbad
IgA2_LAM	1.51481	0.38699	-1.45227	0.655125	0.30628	0.60882	1.15404	0.669818	0.703677	-1.22875	0.00878731	0.743906	0.225829	0.821346	0.860436	titer	LAM
IgM_PPD	1.91687	-2.25765	0.142549	0.0302608	0.611043	0.33735	0.433007	-0.476628	0.526522	-0.555469	0.542678	0.219266	1.16818	0.244579	0.467952	titer	PPD
IgM_ESAT6	2.63099	-0.679839	-0.817748	-0.0793403	-0.824051	-0.65947	0.217801	-0.443054	-0.368512	0.569288	1.34774	0.808786	-1.8529	0.066014	0.196042	titer	ESAT6
IgM_Hspx	4.56229	-1.80312	-1.78972	-0.330267	-0.220078	-0.774813	0.0370977	-0.496446	-0.336776	1.58949	0.30478	0.242844	-1.14781	0.253076	0.467952	titer	Hspx
IgM_CFP10	1.07656	-3.35498	0.38849	0.777092	0.396309	0.510765	0.625956	-1.04616	0.863038	0.192384	-0.137432	0.291148	-0.622554	0.533835	0.764066	titer	CFP10
IgM_Ag85	2.95705	-2.01509	0.0499415	-0.827112	-0.137147	-0.361322	-0.0953493	-0.653483	-0.713884	-1.01806	-0.172005	-1.00013	-0.158108	0.874374	0.901986	titer	Ag85
IgM_Tbad	0.258694	-2.38706	1.42523	0.143501	-0.115592	0.235044	-0.200231	-0.562219	-0.0348813	1.44508	1.75967	1.27215	-1.27222	0.204436	0.442716	titer	Tbad
IgM_LAM	2.03467	-1.3743	-0.702753	-0.337832	0.248583	-0.050984	0.561592	0.134805	0.866527	-0.704217	0.455533	0.550669	2.03878	0.0429709	0.15459	titer	LAM
ADCP_PPD	3.32511	-1.02017	1.28536	-0.86848	-0.402596	0.572324	0.793063	1.08801	0.58782	-0.605609	1.64057	-0.0555936	-0.676433	0.499912	0.752525	Function	PPD
ADCP_ESAT6	3.33557	-2.82936	1.67747	-0.270033	0.0311532	-0.700886	-0.446425	-0.0672547	-0.211467	0.15352	0.787238	-0.320647	0.629902	0.529771	0.764066	Function	ESAT6
ADCP_LAM	4.32149	-0.828253	-0.249988	0.656125	-0.461469	-0.151747	0.0155428	0.615174	1.03658	1.87421	2.15496	1.11132	1.28676	0.198743	0.442656	Function	LAM
ADNP_PPD	-0.0123224	2.6204	0.235016	-0.349293	-0.201719	0.387722	0.411802	0.139399	0.144541	-1.04706	-0.175957	-0.320464	1.46938	0.143197	0.342277	Function	PPD
ADNP_ESAT6	2.86163	-0.115577	-1.13092	0.367783	-0.141777	0.432254	0.933916	1.48153	1.0157	-1.12292	1.67497	-0.934726	-0.445599	0.658728	0.794982	Function	ESAT6
ADNP_LAM	2.48256	-0.929771	0.569743	-0.934438	-0.520101	-2.14369	-2.10898	-1.67686	-1.92871	-0.191101	1.52386	-0.21204	2.47973	0.0138547	0.0646553	Function	LAM
FcgR2A_LAM	-0.65001	1.30247	2.64248	-1.04024	0.0792097	-1.24098	-0.871378	-0.159242	-1.22877	-0.344574	-0.141009	-0.594187	5.05323	1.23885404490097e-06	6.07038482001475e-05	FcR	LAM
FcgR2A_ESAT6_CFP10	1.00912	0.948554	-0.366446	0.0120378	0.136856	0.477697	0.393094	0.702696	1.22287	0.38959	0.608301	0.327633	1.18241	0.238602	0.467952	FcR	CFP10
FcgR2A_PPD	1.10645	0.960494	0.187729	-1.03918	0.59424	-0.975789	-0.482861	0.315016	-0.841783	0.0132913	0.136506	-0.902885	2.72874	0.00712286	0.0509952	FcR	PPD
FcgR2A_TbAd	1.77133	-0.380815	-0.212193	0.373991	-0.726654	-1.53947	-1.62021	-0.276297	-1.26189	0.160053	1.37395	0.742759	0.872199	0.38356	0.626481	FcR	PPD
FcgR2A_Hspx	0.709582	-0.800194	-0.23659	-0.161733	-0.0586244	-0.380582	0.144022	0.528788	0.0793272	0.350526	1.14303	0.43473	0.96833	0.333585	0.583773	FcR	Hspx
FcgR2A_Ag85	-0.505657	-0.036573	1.51185	2.52469	0.10175	-0.634681	-0.237615	-0.125806	-0.223685	-0.596775	0.215635	0.310305	3.14385	0.0020132	0.0246616	FcR	Ag85
FcgR2B_LAM	-1.24309	1.41175	3.01558	-0.883691	0.116916	-1.21538	-1.08588	-0.259994	-1.42852	0.904021	0.472077	-0.402324	4.10729	6.52140624379267e-05	0.00159774	FcR	LAM
FcgR2B_ESAT6_CFP10	0.467039	1.16101	-0.0526916	-0.273003	-0.147942	0.081696	-0.0278844	0.0704111	0.747138	1.08621	1.60659	1.23911	0.716306	0.474637	0.726787	FcR	CFP10
FcgR2B_PPD	0.557998	1.34356	0.297412	-0.977558	-0.25169	-1.41522	-0.697636	-0.710635	-1.33833	1.22942	0.843103	0.0712897	1.90007	0.0593207	0.18753	FcR	PPD
FcgR2B_TbAd	0.501692	-0.457127	1.13328	-0.197399	-1.68415	-2.45964	-2.50428	-1.8268	-2.21651	1.57915	1.3566	1.26244	-1.02879	0.304534	0.542624	FcR	PPD
FcgR2B_Hspx	0.450999	-0.756552	-0.0386194	-0.254571	-0.277955	-0.741402	0.00653751	-0.354364	-0.489234	1.48502	0.259476	0.332447	0.53836	0.59048	0.77156	FcR	Hspx
FcgR2B_Ag85	-0.994761	0.0225955	1.56102	2.21791	-0.0584468	-0.675848	-0.262265	-0.464349	-0.0719974	0.979532	1.71346	1.40053	2.69612	0.00780539	0.0509952	FcR	Ag85
FcgR3A_LAM	1.16522	-0.6186	0.470762	-0.154388	-1.4471	-2.15096	-2.13516	-1.25143	-1.98084	0.834422	0.637645	0.415757	-0.42839	0.668487	0.794982	FcR	LAM
FcgR3A_ESAT6_CFP10	1.16021	1.21678	-0.481342	-0.0771757	-0.0714969	0.39493	0.327716	0.331135	1.06166	0.490874	0.195585	0.03207	0.565716	0.572114	0.768044	FcR	CFP10
FcgR3A_PPD	1.23695	0.783659	0.0116573	-0.796426	0.184248	-0.823023	-0.358791	0.0612601	-0.995147	0.305758	-0.644491	-0.894375	1.68316	0.0944844	0.237422	FcR	PPD
FcgR3A_TbAd	-1.17902	1.15921	2.82861	-0.551844	0.352162	-1.37942	-1.00722	-0.0822133	-1.22681	1.49694	0.769628	0.110012	3.6269	0.000388875	0.00635163	FcR	PPD
FcgR3A_Hspx	1.16809	-0.668354	-0.426275	-0.377593	-0.44857	-0.885296	-0.229368	0.0273093	-0.57713	0.41931	0.00457803	0.391632	0.800322	0.423915	0.67006	FcR	Hspx
FcgR3A_Ag85	-0.44891	0.00600444	1.28367	2.55191	-0.0200068	-0.479897	-0.0568301	-0.387344	-0.199349	-0.312278	-0.965583	-0.10901	2.71484	0.00739633	0.0509952	FcR	Ag85
FcgR3B_LAM	1.39589	-0.719836	0.433937	-0.964283	-1.7952	-2.71361	-2.86096	-1.90772	-2.47597	-0.103226	1.24484	0.624678	-0.348782	0.727306	0.800854	FcR	LAM
FcgR3B_ESAT6_CFP10	0.548051	0.787646	-0.312414	-0.316103	-0.152509	0.198448	0.00750213	0.236057	0.806596	0.762123	1.87851	0.898101	0.664953	0.506802	0.752525	FcR	CFP10
FcgR3B_PPD	1.50173	1.60252	-0.786167	-0.942372	-0.867355	-1.52913	-0.692179	-0.516246	-1.24958	0.158821	1.39391	0.106562	2.13937	0.0341028	0.128541	FcR	PPD
FcgR3B_TbAd	-1.95172	0.920741	2.65442	-0.0849424	0.352612	-0.613818	-0.163303	-1.0609	-0.374534	0.127292	-0.19065	-0.860815	2.55981	0.0114049	0.0620932	FcR	PPD
FcgR3B_Hspx	0.406768	-0.676142	-0.122609	-0.141029	-0.0859645	-0.366237	0.258854	-0.152679	-0.215458	0.128709	-0.578466	0.383691	0.577823	0.563608	0.767133	FcR	Hspx
FcgR3B_Ag85	-0.825172	0.399015	1.18974	1.77048	-0.433466	-0.71377	-0.175336	-0.564855	-0.0391138	-0.470586	-0.246275	-0.699851	2.73614	0.00695983	0.0509952	FcR	Ag85
SNA_PPD	-0.600565	-0.201849	1.37772	-0.255802	-1.10356	1.0982	0.0632302	-0.535854	-0.10914	-2.42507	-1.62955	-2.76991	-1.77548	0.0775543	0.212883	Lectin	PPD
SNA_ESAT6 CFP10	0.103227	-1.24834	1.18628	-0.331106	-1.37007	-0.100144	-0.932493	-0.952461	-0.987177	-1.7657	-0.763922	-1.62281	-2.41656	0.0168111	0.0748858	Lectin	ESAT6
SNA_Hspx	-1.31898	0.0518292	2.18218	-0.551012	-1.43289	0.674458	-0.376479	-0.798499	-0.292371	-1.49427	-1.4245	-3.04566	-1.16834	0.243903	0.467952	Lectin	Hspx
SNA_Ag85	-0.0735439	-0.689352	0.88461	-0.274793	-0.914714	0.48835	-0.102234	-0.81707	-0.154967	-0.863275	0.577871	-0.985519	-1.87499	0.0623762	0.191027	Lectin	Ag85
SNA_Tbad	-0.575821	0.872858	1.28088	-0.549309	-1.27173	0.529609	0.08271	-0.723244	0.0626435	-1.50273	-1.39498	-1.52256	-0.952859	0.341826	0.587701	Lectin	Tbad
SNA_LAM	1.78843	-2.04653	-1.34794	0.475304	0.41873	1.04341	1.26952	0.542762	1.42939	-0.45406	-0.58433	-1.76445	-1.95882	0.0516294	0.168656	Lectin	LAM
RCA_PPD	-0.594683	0.296199	1.64051	-0.272587	-0.42079	1.13717	0.663412	0.742135	0.157229	-1.31079	-1.16603	-1.08431	-0.379931	0.704027	0.794982	Lectin	PPD
RCA_ESAT6 CFP10	-0.446418	-1.83906	1.79758	-0.346139	-1.37208	0.0140064	-0.914348	-0.878674	-1.41601	-2.59353	-1.87133	-1.95439	-2.50167	0.0133351	0.0646553	Lectin	ESAT6
RCA_Hspx	-1.55558	-0.0572288	2.31395	-0.431543	-1.25451	1.03473	0.046847	-0.290813	-0.363302	-2.73905	-3.16841	-3.92579	-1.32415	0.186845	0.425832	Lectin	Hspx
RCA_Ag85	-0.13393	-0.298056	0.981841	-0.409013	-1.07228	0.366026	-0.258193	-0.844534	-0.331513	-1.29332	-0.0122648	-1.11831	-1.68548	0.0935011	0.237422	Lectin	Ag85
RCA_Tbad	-0.753268	-0.0548527	1.21954	-0.186936	-0.670762	1.25075	0.871705	-0.0450151	-0.180996	-2.81598	-3.1079	-2.4934	-1.17423	0.24215	0.467952	Lectin	Tbad
RCA_LAM	1.76109	-1.18786	-1.41666	0.355096	0.352761	1.02881	1.29737	0.64551	1.65547	-0.842965	-1.20772	-2.24443	-1.98965	0.0480545	0.162391	Lectin	LAM

## Sheet: Fig 1 D-G
SampleID	Group	TimetoTB	Time	IgG_LAM	FcgR2A_LAM	IgA1_PPD	FcgR3A_TbAd
07/1115	non-progressor	NA	0	11031.5	695652	392	363350
07/1115	non-progressor	NA	181	9776	645061	402.5	356322
07/1115	non-progressor	NA	351	10908.5	690983	524.5	349012
04/0699	non-progressor	NA	0	9308.75	383307	290	55927
04/0699	non-progressor	NA	188	9790.75	397423	300.5	39241
04/0741	non-progressor	NA	364	3935.5	421540	192.5	169570
04/1037	non-progressor	NA	0	39583	1146952	308	681589
04/0741	non-progressor	NA	0	4610.75	445698	226	117092
04/0778	non-progressor	NA	176	17388.8	692310	188	334694
04/0778	non-progressor	NA	0	18316.5	763312	215	395510
04/0843	non-progressor	NA	0	19917	881342	216.5	364414
04/0741	non-progressor	NA	175	6144	465940	231.75	140006
04/0843	non-progressor	NA	361	21075.2	357446	299.5	39772.8
04/1140	non-progressor	NA	0	20602.2	1.14135e+06	197.25	571921
04/1140	non-progressor	NA	354	19369.5	1.11286e+06	213.25	445550
07/0361	non-progressor	NA	539	8718	544748	199.5	80644.5
07/0361	non-progressor	NA	0	7111.5	494890	182.25	152620
07/0369	non-progressor	NA	0	41775.5	1689213	249.25	1.06075e+06
07/0369	non-progressor	NA	179	37122.5	1.56009e+06	244	762686
09/0474	non-progressor	NA	0	3585	287711	237	10379.8
04/1037	non-progressor	NA	185	37434.5	1.06455e+06	274.5	583812
04/1037	non-progressor	NA	353	45133	1.2007e+06	237.75	790731
09/0248	non-progressor	NA	0	9465.25	638966	241.75	118810
09/0647	non-progressor	NA	0	60201.8	2.27651e+06	239.5	1.44588e+06
01/0978	non-progressor	NA	0	16719.5	1.05472e+06	249.5	405973
04/0333	non-progressor	NA	0	22297.8	797156	188.75	366168
04/0333	non-progressor	NA	179	26751.5	916083	184	623704
04/0333	non-progressor	NA	355	29782	1201717	233.25	868641
04/0333	non-progressor	NA	438	28233.8	1.17136e+06	230.5	844218
07/0080	non-progressor	NA	0	75914.5	2.8175e+06	264.75	1.64952e+06
07/0080	non-progressor	NA	183	96941.2	2880463	333.5	1.82708e+06
04/1033	non-progressor	NA	0	14097	1.1337e+06	258.25	778316
07/0214	non-progressor	NA	0	32425	1.62474e+06	179	915186
07/0407	non-progressor	NA	0	28821.2	1.11994e+06	173.75	207951
07/0407	non-progressor	NA	178	32409.5	1.05474e+06	192.75	160690
07/0203	non-progressor	NA	0	13961	702904	247.25	59041.2
07/0407	non-progressor	NA	353	24654	916810	180.25	136106
09/0652	non-progressor	NA	0	10448	894442	230.25	651781
09/0581	non-progressor	NA	0	12042	954954	262	374788
07/0167	non-progressor	NA	0	54548.8	1.63482e+06	174.5	992244
07/0167	non-progressor	NA	179	56749	1.87214e+06	172.25	1.22089e+06
07/0167	non-progressor	NA	354	38736.2	1.40673e+06	191	812214
07/0167	non-progressor	NA	537	60196	1678108	212	1.09416e+06
07/0203	non-progressor	NA	182	12516	778595	255.25	60471
07/0407	non-progressor	NA	535	29099.2	1.06732e+06	174	145041
07/0203	non-progressor	NA	354	11963.8	682849	233.25	30901.5
07/0203	non-progressor	NA	536	16286	852461	253	48936.5
07/0214	non-progressor	NA	178	34299.5	1496946	180.25	912912
07/0056	non-progressor	NA	0	47815.8	1.71006e+06	175.5	845371
07/0056	non-progressor	NA	190	47930.8	1.52005e+06	178.75	872662
07/0438	non-progressor	NA	0	34066	1.68885e+06	189.75	1.13273e+06
07/0438	non-progressor	NA	182	33763.2	1.92188e+06	214.25	1.42213e+06
07/0438	non-progressor	NA	350	29292	1.52948e+06	219.75	1167563
04/1033	non-progressor	NA	168	15577.5	1.28105e+06	214.25	826815
04/1033	non-progressor	NA	350	11868	1.07415e+06	390	767711
04/1104	non-progressor	NA	0	49815.2	1.65515e+06	214.5	988355
04/1104	non-progressor	NA	182	61804.5	1.94111e+06	211.5	1086081
04/1104	non-progressor	NA	367	53796.5	1.66315e+06	221	912193
07/0119	non-progressor	NA	0	38111.8	1.62288e+06	256	596984
07/0119	non-progressor	NA	169	45402.8	1839096	267.75	925016
07/0119	non-progressor	NA	368	36055.5	1.65516e+06	299.25	739205
07/0200	non-progressor	NA	0	67503.8	2.21727e+06	228.75	1.35712e+06
07/0200	non-progressor	NA	354	62867.8	2.04786e+06	194.75	1318175
07/0276	non-progressor	NA	0	53399.8	1.36029e+06	268.75	801282
07/0276	non-progressor	NA	189	51814.2	1.42851e+06	285.5	852956
07/0276	non-progressor	NA	375	38951	1.56488e+06	701.75	891778
04/1073	non-progressor	NA	0	38020.5	1.40282e+06	234.5	650872
04/1073	non-progressor	NA	364	40565.5	1.21026e+06	281	513230
07/0202	non-progressor	NA	0	17228.5	950912	255	267347
07/0202	non-progressor	NA	172	18267	1.00442e+06	225.25	260782
07/0202	non-progressor	NA	357	16046	1.02194e+06	207.5	332140
07/0313	non-progressor	NA	0	7539.25	548346	203.75	170257
07/0313	non-progressor	NA	175	9266.5	682840	226.5	243232
07/0440	non-progressor	NA	0	39830	1.18417e+06	354.5	366152
07/0440	non-progressor	NA	171	36182	1140528	264	335552
07/0177	non-progressor	NA	0	4365.5	228387	170.25	14681.5
07/0214	non-progressor	NA	354	37819.2	1479719	201.75	765058
07/0361	non-progressor	NA	179	8385.75	384846	211.5	74229.5
07/0313	non-progressor	NA	360	6238.5	395340	189.25	87430.2
07/0290	non-progressor	NA	0	6163.5	342267	210.5	117623
07/0214	non-progressor	NA	535	33884	1.57313e+06	236	842292
04/1125	non-progressor	NA	0	19786	1084894	177.75	607548
07/0440	non-progressor	NA	353	28790.5	1.20383e+06	247	471540
04/1104	non-progressor	NA	535	43949.5	1.63867e+06	219.75	914331
04/1037	non-progressor	NA	542	32574.8	1.35405e+06	288.75	558828
09/0489	non-progressor	NA	0	18868.5	682222	169.5	96828.5
01/0940	non-progressor	NA	0	22455.2	1.14351e+06	141	733406
04/0699	non-progressor	NA	545	6782.75	355341	270.5	24253.8
04/0811	non-progressor	NA	0	25334.5	1475185	197	724674
04/0811	non-progressor	NA	184	26429.5	1370716	225.5	522306
04/0843	non-progressor	NA	558	18826.5	823464	249	245517
04/1125	non-progressor	NA	179	20377	905160	201.75	625024
04/1140	non-progressor	NA	536	13371	926568	192.5	307513
07/0200	non-progressor	NA	539	58053.2	2.23178e+06	192	1380672
07/0361	non-progressor	NA	350	4513.25	259878	172.75	22304.8
09/0377	non-progressor	NA	0	26640.5	1.18465e+06	205.5	648049
09/0406	non-progressor	NA	0	19246	730042	243.5	639715
09/0462	non-progressor	NA	0	65240.5	1913287	176.5	1.0028e+06
09/0532	non-progressor	NA	0	6552.5	547348	160.25	109559
04/1125	non-progressor	NA	354	22872.5	82708	181.75	10988
04/1125	non-progressor	NA	536	19770.5	974269	157.5	475324
06/0231	non-progressor	NA	0	19173.2	1202994	198.5	786617
06/0231	non-progressor	NA	182	18205	1.2371e+06	230	788391
06/0231	non-progressor	NA	373	15023.5	1.23905e+06	185	775062
06/0231	non-progressor	NA	539	17760.2	1159300	216	763206
09/0628	non-progressor	NA	0	28899	1.59985e+06	219	579750
07/0074	non-progressor	NA	0	21832	897406	197	49348
07/0074	non-progressor	NA	153	24612.8	772317	244.5	89136
07/0074	non-progressor	NA	336	14217.8	732697	241	105044
07/0369	non-progressor	NA	350	43156.5	1844116	262.75	1016210
07/0438	non-progressor	NA	539	32151.5	1410717	197.5	719050
07/1115	non-progressor	NA	552	11695.2	750566	431.5	401699
09/0226	non-progressor	NA	0	11480.8	664169	245.75	245854
09/0721	non-progressor	NA	0	15309.5	495812	268.25	94725
09/0796	non-progressor	NA	0	30546.5	1511913	285.25	795951
04/1073	non-progressor	NA	538	46482.8	1.44425e+06	237.75	635296
07/0140	non-progressor	NA	0	22142	1.11398e+06	192	518402
07/0140	non-progressor	NA	186	40789.5	1.40417e+06	154.75	1.26338e+06
07/0177	non-progressor	NA	179	4944	195266	168.5	15084.8
07/0177	non-progressor	NA	354	5154	202633	167	16424.5
07/0177	non-progressor	NA	543	4901.5	216952	191.75	13148
07/0218	non-progressor	NA	0	32597	1813596	413.5	557635
07/0218	non-progressor	NA	351	39617.2	2.04022e+06	374.25	1.10885e+06
07/0218	non-progressor	NA	536	29471.5	1.74191e+06	364.5	958616
07/0229	non-progressor	NA	0	45064	1.66311e+06	243.25	932242
07/0229	non-progressor	NA	175	37917	1.76247e+06	218.25	1.0198e+06
07/0229	non-progressor	NA	364	35527	1.43336e+06	238.5	723187
07/0236	non-progressor	NA	0	10145.5	647618	201.5	294168
07/0236	non-progressor	NA	179	13437	738204	212.25	282983
07/0236	non-progressor	NA	362	13563.2	735015	195.25	298453
07/0290	non-progressor	NA	178	3011.25	301319	195	90914
07/0290	non-progressor	NA	350	5793	933434	249.75	36950.2
07/0290	non-progressor	NA	546	4528	365096	228.5	103728
07/0293	non-progressor	NA	0	18747.8	947648	192	368911
07/0293	non-progressor	NA	175	18371.5	950756	172.25	362378
07/0293	non-progressor	NA	364	22849	1012350	168	402254
07/0391	non-progressor	NA	0	40341.5	1.5075e+06	190.25	774538
07/0391	non-progressor	NA	175	37089.8	1450968	237.25	754690
07/0391	non-progressor	NA	357	39296	1.52149e+06	154.5	816416
07/0392	non-progressor	NA	0	43265.5	1.52856e+06	304.25	937868
07/0392	non-progressor	NA	172	49085.2	1959320	295	1.19772e+06
07/0392	non-progressor	NA	357	37124.5	1.48674e+06	294	895020
07/0424	non-progressor	NA	0	99377	2.79075e+06	268.5	1544911
07/0424	non-progressor	NA	185	86582.8	2.47932e+06	231.5	1563604
01/0934	non-progressor	NA	0	34693	1.34333e+06	292.5	763233
07/1158	non-progressor	NA	0	17492.5	1094945	197	542988
07/1158	non-progressor	NA	186	18265.5	898787	235.5	336444
07/1158	non-progressor	NA	371	16864	896667	236.25	340902
01/0935	non-progressor	NA	0	62200.8	1.99307e+06	147.25	886572
04/1003	non-progressor	NA	0	46437	1.567e+06	201.75	780683
04/1003	non-progressor	NA	165	49561.8	1313485	219.75	771974
04/1003	non-progressor	NA	347	49820.5	1.51584e+06	173	740538
04/1020	non-progressor	NA	0	16219	800852	198.25	416546
04/1020	non-progressor	NA	185	13993.8	875236	189.75	417361
04/1020	non-progressor	NA	353	17145.2	908090	186.25	398661
04/1020	non-progressor	NA	535	16667.2	737676	190.5	333591
04/1120	non-progressor	NA	0	27503	1.02934e+06	160	474746
04/1120	non-progressor	NA	179	26525.2	1096051	144.25	511533
04/1120	non-progressor	NA	354	24752	1174657	145.75	515026
04/1120	non-progressor	NA	536	18421.5	937348	145.5	281214
07/0308	non-progressor	NA	0	22061.2	1.48179e+06	313.25	965726
07/0308	non-progressor	NA	178	18057	1.29301e+06	368.5	914190
07/0308	non-progressor	NA	350	23548.2	7517.25	396	2860
07/0308	non-progressor	NA	535	19065.8	1495355	388.25	1.02849e+06
09/0350	non-progressor	NA	0	27202	1.28126e+06	221.5	792529
09/0460	non-progressor	NA	0	29587.5	1.21066e+06	708.75	427236
09/0745	non-progressor	NA	0	17516.8	43337.5	165.75	2805.75
04/0811	non-progressor	NA	356	31004	1.41704e+06	200.5	635179
04/0811	non-progressor	NA	552	23822.5	1259104	189.75	474616
07/0140	non-progressor	NA	354	53083.5	1688253	176.5	885041
07/0140	non-progressor	NA	554	23589	1180534	168	562301
04/1119	non-progressor	NA	0	9989.5	538167	235.5	198828
04/1119	non-progressor	NA	175	9164.5	367756	227	49016
04/1119	non-progressor	NA	357	7739	279456	230.25	33104.2
07/0360	non-progressor	NA	0	22525	832174	182.75	373796
07/0360	non-progressor	NA	179	22075.5	868163	197.5	326664
07/0360	non-progressor	NA	350	22548.2	1.13973e+06	214.5	593466
07/0360	non-progressor	NA	539	28528	902018	209	428456
07/1112	non-progressor	NA	0	5413.5	483148	217.25	43208.5
07/1112	non-progressor	NA	181	6268.5	551599	217.75	65046
07/1112	non-progressor	NA	351	6174.75	511495	203.5	58261.5
07/1112	non-progressor	NA	552	5913	469002	229.75	46498.5
07/1132	non-progressor	NA	0	24148	1.37651e+06	210.5	433427
07/1132	non-progressor	NA	168	27397.8	1.34331e+06	265.5	999307
07/1132	non-progressor	NA	369	47459.2	1.6458e+06	201	988818
07/1132	non-progressor	NA	543	39301.5	1.393e+06	203.5	964518
07/1135	non-progressor	NA	0	10815	836484	261.25	229539
07/1135	non-progressor	NA	172	15390.5	1011655	246	392423
07/1135	non-progressor	NA	351	11489	894374	291.25	319447
07/1135	non-progressor	NA	543	11497.5	995946	250.5	443907
07/1147	non-progressor	NA	0	3566	123608	198.5	557124
09/0818	non-progressor	NA	0	5448	62499	153.25	5943
09/0397	non-progressor	NA	0	25573.5	1.44476e+06	260.25	750926
09/0398	non-progressor	NA	0	38307.5	2.09513e+06	261	1.33524e+06
09/0520	non-progressor	NA	0	28083.5	1.12394e+06	245.5	559294
09/0625	non-progressor	NA	0	28010.8	1.31875e+06	315.5	586523
03/0711	non-progressor	NA	0	23895.2	1.13075e+06	194.5	514498
03/0714	non-progressor	NA	0	79516.5	3.0189e+06	255	1.98884e+06
06/0129	non-progressor	NA	0	18814.2	1.39474e+06	264.25	776787
07/0157	non-progressor	NA	0	39743.5	1.35068e+06	282	918716
07/0157	non-progressor	NA	186	43363	1575825	469.25	973950
07/0157	non-progressor	NA	361	40456	1.35269e+06	446.75	873316
07/0157	non-progressor	NA	568	32482.2	1302087	338.75	826373
07/0180	non-progressor	NA	0	53337	1678885	256.5	1071143
07/0180	non-progressor	NA	179	50441	1605075	290	656938
07/0180	non-progressor	NA	354	50958.2	1506235	306.75	662766
07/0180	non-progressor	NA	536	43823	1.25905e+06	309	449749
07/0208	non-progressor	NA	0	108598	3.48309e+06	423	1.69939e+06
07/0282	non-progressor	NA	0	92885	2.97498e+06	257.5	1.58053e+06
07/0282	non-progressor	NA	178	89185.2	2.71637e+06	233.75	1548252
07/0282	non-progressor	NA	350	84916.5	964372	229.5	535472
07/0282	non-progressor	NA	539	101986	3285864	243.25	1335501
07/0355	non-progressor	NA	0	24108	1.08584e+06	290.75	423392
07/0355	non-progressor	NA	179	39037.2	1.49261e+06	312.25	825402
07/0355	non-progressor	NA	350	56898.8	1.66907e+06	330.25	915108
07-0355	non-progressor	NA	539	45477.5	1276211	300.25	777618
09/0587	non-progressor	NA	0	41111	1.31966e+06	167	685379
09/0712	non-progressor	NA	0	29581.5	2.39469e+06	339.5	1.23944e+06
09/0590	non-progressor	NA	0	18469.5	1056214	181.5	593277
07/1147	non-progressor	NA	172	3517.75	190190	232	20697.5
07/1147	non-progressor	NA	351	5610.5	196491	253.75	18394
07/1147	non-progressor	NA	546	4071.75	194102	231.25	28601.8
04/1058	non-progressor	NA	0	55537	1.74167e+06	261.75	1.00866e+06
04/1058	non-progressor	NA	189	63533.8	1.89971e+06	282.75	1021187
04/1058	non-progressor	NA	532	72128.2	1.99208e+06	317	1135939
01/0945	non-progressor	NA	0	16427.8	669772	181	215920
09/0272	non-progressor	NA	0	5305.75	804532	298	198909
04/1067	non-progressor	NA	0	22257.8	791268	241.5	221946
04/1067	non-progressor	NA	163	34211.2	1.27074e+06	267	553299
04/1067	non-progressor	NA	346	21232	796168	263.5	264521
09/0636	non-progressor	NA	0	10831.5	477284	361.5	46189
09/0296	non-progressor	NA	0	36814	1.56051e+06	235.25	986074
09/0345	non-progressor	NA	0	14294.5	929591	179.25	229300
07/0240	non-progressor	NA	0	22196.5	935364	248.25	235560
07/0240	non-progressor	NA	179	19923.2	983778	300.5	275379
07/0240	non-progressor	NA	350	16538	972312	257.25	251259
07/0240	non-progressor	NA	588	20933.8	892564	235	131421
09/0402	non-progressor	NA	0	15315	642328	312	20461.5
07/0143	non-progressor	NA	0	7967.5	826998	377.5	316052
07/0143	non-progressor	NA	216	10689	848882	329	469482
07/0143	non-progressor	NA	354	10418.2	976245	358	500404
07/0143	non-progressor	NA	565	12315.5	951421	237.5	547872
07/0388	non-progressor	NA	0	59185.2	2124962	258.75	450128
07/0388	non-progressor	NA	231	63080	2.26006e+06	223.5	981405
07/0388	non-progressor	NA	357	61523.2	1769048	232	894152
07/0388	non-progressor	NA	547	69003.2	2377086	237	1.25088e+06
09/0529	non-progressor	NA	0	101962	3078011	292.75	1.31415e+06
07/0208	non-progressor	NA	182	119530	3540992	358	1.77153e+06
07/0208	non-progressor	NA	354	120191	3.41687e+06	323.75	1.84158e+06
07/0208	non-progressor	NA	551	73375	2.0398e+06	207.5	956788
06/0129	non-progressor	NA	231	18257.8	1567250	271.5	768022
06/0129	non-progressor	NA	378	18518.8	1.2916e+06	250.5	749161
06/0129	non-progressor	NA	541	21141.5	1.37557e+06	268.25	751990
09/0578	non-progressor	NA	0	16168.5	60470.5	263.75	2486.5
04/1058	non-progressor	NA	354	43547	1500728	184.5	941875
03/0697	non-progressor	NA	0	35343.2	1.17235e+06	228.75	543859
04/0886	non-progressor	NA	0	25204	1.36649e+06	219	883850
04/0886	non-progressor	NA	185	27863.5	1.39556e+06	255.25	880469
04/0886	non-progressor	NA	353	29276.5	1.43979e+06	294	923552
04/0886	non-progressor	NA	534	24278.5	1394639	266	440100
04/0979	non-progressor	NA	0	26174.5	1.5022e+06	208.5	762119
04/0979	non-progressor	NA	185	23267.2	1.43904e+06	201.5	692522
04/0979	non-progressor	NA	364	20719.2	1253127	143	668256
04/0979	non-progressor	NA	542	24061.5	1.18536e+06	173.5	531914
09/0314	progressor	385	NA	29434.5	1.37538e+06	248.5	725656
07/0150	progressor	256	NA	22940.8	734575	277.75	232722
07/0262	progressor	389	NA	24324	1.73091e+06	230.25	702982
07/0262	progressor	560	NA	21608	1587890	225	608979
07/0262	progressor	739	NA	26990.2	1109523	231.25	769464
04/1241	progressor	461	NA	7295.75	310613	194	77003.5
07/0561	progressor	211	NA	86806.8	2.58499e+06	274	1.3529e+06
07/0386	progressor	894	NA	30040.8	1.80879e+06	338	1.1906e+06
07/1153	progressor	203	NA	11937	617026	183.75	274832
07/0060	progressor	378	NA	108018	3262418	285	2.05717e+06
04/0030	progressor	254	NA	61764.2	2.2487e+06	254	833548
04/0779	progressor	198	NA	56853	1.64851e+06	177.75	763897
07/0060	progressor	557	NA	106668	3.10004e+06	286.5	2.00839e+06
07/0060	progressor	193	NA	102842	3084815	309.75	1.79292e+06
07/0386	progressor	544	NA	25037	1905011	349.25	1348268
07/0386	progressor	351	NA	37882.5	1.89056e+06	313.5	1.3605e+06
07/0663	progressor	600	NA	89007	4.70634e+06	364	1.99014e+06
07/0663	progressor	411	NA	91977.5	3.91333e+06	315	2.24008e+06
07/1153	progressor	739	NA	9246	471858	165.75	196613
07/1153	progressor	574	NA	10965.8	539962	174.25	326812
07/1153	progressor	388	NA	9500.5	563588	189.25	269982
09/0278	progressor	563	NA	79079.8	2316266	578	658844
09/0507	progressor	457	NA	52716.5	1.97405e+06	410	1.26693e+06
09/0789	progressor	280	NA	35343.5	1.88608e+06	243	952020
04/0152	progressor	409	NA	25363.8	1639787	198.25	1.04392e+06
04/0859	progressor	308	NA	67710.5	2.3444e+06	197.5	1.18446e+06
07/0257	progressor	258	NA	88323.5	2.20486e+06	327.5	962035
07/0390	progressor	456	NA	68733	2.08301e+06	271.5	981286
07/0390	progressor	284	NA	56065.8	1.63884e+06	290.75	856689
07/0414	progressor	389	NA	43214	1.17015e+06	188.75	518413
07/0414	progressor	196	NA	34286	726653	236.75	37957
07/0425	progressor	284	NA	20595.2	1.32505e+06	351.25	396622
07/0630	progressor	728	NA	16488.5	1.16366e+06	427.75	760386
07/0630	progressor	539	NA	12900	1.00786e+06	331	639388
07/0630	progressor	373	NA	12999.5	926838	378	563086
07/0630	progressor	188	NA	12267.8	824187	324	534641
07/0259	progressor	554	NA	85204.2	2.11927e+06	267	604755
07/0259	progressor	375	NA	80832	2.03975e+06	270	655076
09/0453	progressor	210	NA	86841	2505444	395	1112503
04/0695	progressor	617	NA	47092	2.20931e+06	434	1.1184e+06
04/0910	progressor	790	NA	14419.5	614930	601.75	197402
04/1056	progressor	391	NA	11804.8	631724	251	56171.2
07/0390	progressor	634	NA	38031.8	1671243	324.5	827078
07/0692	progressor	461	NA	47252.8	1473818	212.75	722679
07/0692	progressor	273	NA	43409.5	1406915	215.25	774542
04/0238	progressor	278	NA	125856	3.51261e+06	216	1234391
04/0238	progressor	54	NA	118318	3.27306e+06	208	1.43077e+06
06/0127	progressor	184	NA	120680	4.42501e+06	369.25	1327956
06/0127	progressor	1	NA	119059	1.78771e+06	673.25	1.85867e+06
07/0135	progressor	91	NA	70008.5	1737905	395	779987
07/1003	progressor	633	NA	64884	1748125	251	811882
07/1003	progressor	445	NA	48631.5	1.99915e+06	249.5	1054110
07/1003	progressor	275	NA	62149.2	1.86219e+06	233.5	868848
07/1003	progressor	78	NA	62356.2	2067007	306.5	486770
09/0624	progressor	733	NA	33970.2	2534191	288	1.67061e+06
07/0663	progressor	227	NA	92379.8	4.71847e+06	350	2.06463e+06
04/1241	progressor	241	NA	15898.8	624182	192.25	210296
02/0185	progressor	268	NA	37693	1.44491e+06	344.75	835294
09/0569	progressor	698	NA	31687.8	2.45791e+06	367.25	1.00338e+06
01/0993	progressor	199	NA	56863.8	2.03779e+06	260.75	968056
04/0695	progressor	429	NA	45489	2480030	433.5	1.34692e+06
04/0695	progressor	266	NA	74581.5	2.2971e+06	648	588076
04/0695	progressor	70	NA	99474.8	3.08809e+06	494.5	1.14227e+06
04/0718	progressor	434	NA	5426.25	222965	187.5	20402.8
04/0718	progressor	243	NA	5931	215676	221.25	18022.5
04/0718	progressor	79	NA	4002.75	173387	211.5	21006.2
04/0910	progressor	433	NA	16314.8	685179	270.75	198286
04/0910	progressor	251	NA	17003	544032	421.25	182574
04/1056	progressor	205	NA	10049.5	569656	205.75	39592.5
04/1056	progressor	37	NA	94103	1.97369e+06	359.25	555460
07/0262	progressor	200	NA	31419.2	1361348	221	772361
04/0152	progressor	217	NA	24569	1.29589e+06	202.75	899316
