# Supplementary material for: Age and sex influence antibody profiles associated with tuberculosis progression
Source: Nat Microbiol. 2024 Apr 24;9(6):1513–25. doi: 10.1038/s41564-024-01678-x (PMC11153143; doi:10.1038/s41564-024-01678-x)
Supplement: Supplementary file 4 — Statistical source data. [file 41564_2024_1678_MOESM4_ESM.xlsx]

## Sheet: Fig 2A
SubjectID	VisitType	group	RISK6	FCGR1B	GBP2	SDR39U1	SERPING1	TRMT2A	TUBGCP6	totalIgG_PPD	totalIgG_ESAT6	totalIgG_Hspx	totalIgG_CFP10	totalIgG_Ag85	totalIgG_Tbad	totalIgG_LAM	IgG1_PPD	IgG1_ESAT6	IgG1_Hspx	IgG1_CFP10	IgG1_Ag85	IgG1_Tbad	IgG1_LAM	IgG2_PPD	IgG2_ESAT6	IgG2_Hspx	IgG2_CFP10	IgG2_Ag85	IgG2_Tbad	IgG2_LAM	IgG3_PPD	IgG3_ESAT6	IgG3_Hspx	IgG3_CFP10	IgG3_Ag85	IgG3_Tbad	IgG3_LAM	IgG4_PPD	IgG4_ESAT6	IgG4_Hspx	IgG4_CFP10	IgG4_Ag85	IgG4_Tbad	IgG4_LAM	IgA1_PPD	IgA1_ESAT6	IgA1_Hspx	IgA1_CFP10	IgA1_Ag85
10934	D000	non-progressor	0.238546	1.75608	8.36171	4.14797	4.48721	5.80832	7.4271	1023.5	2211.75	334	2305	787	513.75	34693	453	1679.5	317	1721.75	394	340.5	16082	118.75	115.5	84.25	262.5	118.5	100.5	13536.8	327.5	326	114	220	139.5	220.5	247	101	85.5	86.25	89.75	93.25	112	66.75	292.5	387	247.75	780.25	1097.25
10935	D000	non-progressor	0.502579	NA	NA	NA	NA	NA	NA	2968	6002	1225.5	30218.8	2468.5	1774.75	62200.8	1042	4038.25	594	13940.5	787	752	10941.8	169	167.5	88.25	229	134	117.25	29436.8	661.5	737.5	213	9650.5	243.5	374	138.5	92.75	86.5	89.5	88.25	83.75	109.25	67	147.25	185.5	139.25	321	627.25
10940	D000	non-progressor	0.277965	2.49279	8.21905	3.63373	4.57096	5.83412	7.2232	489	594.25	214	1424.75	707.5	361	22455.2	448	552	269	1188.75	372.5	331.5	19052.5	93	79.25	90	214.25	91	100.25	875	258.25	218	130	325.25	194.5	210	973.5	95.5	84	81.25	76	85.5	111.5	59.75	141	174.5	145.25	332.5	305.75
10945	D000	non-progressor	0.53492	3.41692	9.31634	4.10106	6.80824	5.70226	7.3142	1079.5	937.5	275	1846	677	460.5	16427.8	660.75	447.25	280	982	263.25	247.5	10003	104	82	77.5	231	98.5	106	6078	170.75	184	127	137	113.5	169.5	114.25	90.5	78.25	80.5	82.5	84.75	101	60	181	213.25	165.5	558	897.75
10945	D720	non-progressor	0.592519	3.05587	9.2925	3.74105	5.49886	5.41246	7.33213	NA	NA	NA	NA	NA	NA	NA	NA	NA	NA	NA	NA	NA	NA	NA	NA	NA	NA	NA	NA	NA	NA	NA	NA	NA	NA	NA	NA	NA	NA	NA	NA	NA	NA	NA	NA	NA	NA	NA	NA
10978	D000	non-progressor	0.707208	4.10166	9.54337	4.30279	7.4221	5.71729	7.52627	649	795	225	1186.5	871	466.25	16719.5	481.5	428.5	240	1170.5	570.25	372.5	5929.5	111.75	98.5	94.75	169.75	105.75	118	5053.5	231.5	275	109.5	237.75	115.5	182.75	164.25	92	82	83	85	89	117	61.75	249.5	253.5	165.5	653.5	2034
10978	D720	non-progressor	0.528095	3.35005	9.10086	4.08588	6.63172	5.5751	7.33552	NA	NA	NA	NA	NA	NA	NA	NA	NA	NA	NA	NA	NA	NA	NA	NA	NA	NA	NA	NA	NA	NA	NA	NA	NA	NA	NA	NA	NA	NA	NA	NA	NA	NA	NA	NA	NA	NA	NA	NA
30697	D000	non-progressor	0.0707224	0.925632	8.05387	4.30943	3.51868	5.51531	7.27068	1006.5	1267.25	336	2068.5	808	531.5	35343.2	446	680	217	2107.75	283.5	270	12912.5	119	98.5	85	138	116	103	17902.5	251.75	272.75	164.5	166.75	161	192.5	292.5	94.75	82.25	84.75	78.5	89.25	107	70	228.75	203.75	173.25	588.75	633
30711	D000	non-progressor	0.197125	1.32609	8.25033	3.81207	3.78411	5.73164	7.20188	1208.75	1387	426	1783	1389.5	712.75	23895.2	447.5	539.25	241	1797.5	3243.75	320.75	12466	108.25	80.25	85	122.5	108	102.75	8482.25	286.25	301.5	117	257	134.5	213	100.25	101	78	84.25	74	84.5	96.5	57	194.5	229	211	715.5	697
30714	D000	non-progressor	0.201421	2.09264	8.29691	4.11455	4.56008	5.97844	7.20102	4390.25	4784.25	1441.5	7728.75	1727	1804.75	79516.5	1011	3882.5	526	6327.5	695	490	32017.5	144.5	85	85.5	88.25	137	111.25	23305	1087.25	883.5	277	2030	344	522.75	13636.5	94.25	83.5	87.25	80	92	110.75	56	255	279	244.75	1066	936.5
40333	D000	non-progressor	0.102436	2.24878	8.80668	4.38946	4.54506	5.8934	7.84784	NA	NA	NA	NA	NA	NA	NA	NA	NA	NA	NA	NA	NA	NA	NA	NA	NA	NA	NA	NA	NA	NA	NA	NA	NA	NA	NA	NA	NA	NA	NA	NA	NA	NA	NA	NA	NA	NA	NA	NA
40333	D180	non-progressor	0.0784778	1.81404	8.40326	4.18951	3.6688	5.77999	7.8568	900	1108.25	430	1512.25	939	549.75	22297.8	422.75	466.5	286	956	330	334	15776.5	130.5	150.5	99	268.25	200	109.5	4532	373.75	426.25	210	274.5	261.5	349.75	171.25	96.25	84.25	88.5	88.5	95	106.25	59.75	188.75	203	183	384	606.5
40333	D360	non-progressor	0.285939	2.50785	8.86701	4.20092	5.03793	5.68484	7.86917	1014.25	1271	424	1723.5	1378	584.5	26751.5	543	517.5	247	1175.25	382.25	327	20092.5	95	122	83.75	229.75	149	112.75	4213.25	418	428	197.5	325.25	353	300.25	1078.75	101.5	75.5	88.5	87	77.5	107	58.5	184	197.25	182	415	532.75
40333	D540	non-progressor	0.0921422	2.65905	8.6242	4.50356	3.89216	6.09935	8.25469	1050	1455.5	443	1719.5	1120	658.5	29782	488.25	609.5	247	1163	389	354.25	19524.8	108	130.25	103.5	246.5	176	108.25	4647.5	491.5	518.5	179	358	316	378.25	4324.25	94	84.5	73	87.75	78.25	103	62	233.25	233	187.25	644	642.25
40333	D630	non-progressor	NA	NA	NA	NA	NA	NA	NA	850.5	1096.75	368	1447.5	887	493.75	28233.8	512	623.5	232.5	1230	380.75	328.5	19031.5	105.75	113.75	90.5	251	136.25	123.5	5884.5	389.75	355.75	161	243.25	244	282.5	3391.75	103.5	77.25	91.5	77	83.5	113.25	66.75	230.5	280.75	236.5	464	588.75
40333	D720	non-progressor	0.259593	2.67897	8.96208	4.18416	5.26324	5.88448	7.81867	NA	NA	NA	NA	NA	NA	NA	NA	NA	NA	NA	NA	NA	NA	NA	NA	NA	NA	NA	NA	NA	NA	NA	NA	NA	NA	NA	NA	NA	NA	NA	NA	NA	NA	NA	NA	NA	NA	NA	NA
40699	D000	non-progressor	0.0868673	1.12863	8.18909	4.1563	4.25268	5.85002	7.29148	2076	2646	990	4694.25	1234	1080	6782.75	1362.25	1315.25	554	4915	390	631.75	1185.25	106	106.5	95.75	260.25	131.5	110.5	3817.5	656.5	926.5	238	435	299.5	473	97.5	97	88	89.25	91	89.75	107.5	56	270.5	299.75	227.25	734	1657.5
40699	D180	non-progressor	NA	NA	NA	NA	NA	NA	NA	2968.5	3721.25	1041.5	6358.75	1547	1614.5	9308.75	1211	1273.75	583	4454	404.25	602	1345.75	115.75	106	88.75	298.5	140.5	141	3235	980.5	1295.25	299	849.75	299	726	105	102	97	102.25	103	104.25	129.5	80.25	290	516.75	245	849.5	1764
40699	D540	non-progressor	NA	NA	NA	NA	NA	NA	NA	2276.75	2995	987.5	4876.5	1146.5	1145.75	9790.75	1199	1001.5	636.5	3959	345.5	484.5	1411.5	109.5	105.75	94.75	297	126.25	113.5	4102.5	832.75	1153.75	239	508.5	264.5	580.25	140.75	119.75	91.25	98	102	106.5	114.75	79.5	300.5	319	249.5	780.5	1528.25
40741	D000	non-progressor	0.170213	2.44463	8.68464	4.52771	5.01881	5.95889	7.55653	NA	NA	NA	NA	NA	NA	NA	NA	NA	NA	NA	NA	NA	NA	NA	NA	NA	NA	NA	NA	NA	NA	NA	NA	NA	NA	NA	NA	NA	NA	NA	NA	NA	NA	NA	NA	NA	NA	NA	NA
40741	D180	non-progressor	NA	NA	NA	NA	NA	NA	NA	481	496	193.5	3174.25	508.5	281	3935.5	367.5	327.5	242	4054.5	232.5	217.25	1333.5	102	92.25	86.75	94.25	100.75	118.75	914.5	261.75	235	100.5	185	120	185.25	319.75	100	95.75	84.5	90	90.5	114.75	66.75	192.5	232.5	164	367.75	1341.25
40741	D360	non-progressor	NA	NA	NA	NA	NA	NA	NA	492.75	510.25	232	4345.75	631.5	338.5	4610.75	271.25	305	228	5646.75	180.75	225.5	1445.5	90.5	80.5	90.25	90.25	107	112	1082.5	330.5	239	106	228.25	119	188	324.25	109.25	85	80.5	74.75	95	115.25	64.5	226	234	196	462.5	993.5
40741	D540	non-progressor	NA	NA	NA	NA	NA	NA	NA	865.5	1128	306	4851.5	634	531.5	6144	530	711.5	298	5401.75	188.25	390.25	1612.75	90	67.75	82.25	91.25	100	110	1562.25	481	457.25	153.5	248.5	151	291.5	245.25	106.25	82	86.5	81.5	84.75	115.5	66.5	231.75	229.75	169.75	411.5	896
40741	D720	non-progressor	0.185737	2.22156	8.68914	4.28668	5.24833	5.90723	7.53353	NA	NA	NA	NA	NA	NA	NA	NA	NA	NA	NA	NA	NA	NA	NA	NA	NA	NA	NA	NA	NA	NA	NA	NA	NA	NA	NA	NA	NA	NA	NA	NA	NA	NA	NA	NA	NA	NA	NA	NA
40778	D000	non-progressor	0.306292	1.75866	6.51876	0.0906375	3.73578	5.24354	5.16579	NA	NA	NA	NA	NA	NA	NA	NA	NA	NA	NA	NA	NA	NA	NA	NA	NA	NA	NA	NA	NA	NA	NA	NA	NA	NA	NA	NA	NA	NA	NA	NA	NA	NA	NA	NA	NA	NA	NA	NA
40778	D180	non-progressor	NA	NA	NA	NA	NA	NA	NA	901.5	1341.5	409	1449	546	620.5	17388.8	528.25	482.5	292	818.25	244.5	404.5	11732.5	100.75	90.75	87.5	147	106	113	4008.25	444	478.25	153.5	241.5	148	296.25	290.5	96.75	78	85.25	83	95.5	112.75	65	188	365.75	179.5	443.75	852.25
40778	D360	non-progressor	NA	NA	NA	NA	NA	NA	NA	623.75	904.5	366	915.5	577	462.75	18316.5	486.5	550.5	339.5	595	246	387.75	14506.8	84.5	97.5	85.5	128	95.5	109	3939.5	337	361	141	229.5	177	262.75	354.25	99.75	86.25	77.25	79.5	81.75	103.5	66.75	215	558	168.75	509.5	819.5
40778	D720	non-progressor	0.306756	1.91414	8.48831	3.42426	3.90213	5.81829	7.71256	NA	NA	NA	NA	NA	NA	NA	NA	NA	NA	NA	NA	NA	NA	NA	NA	NA	NA	NA	NA	NA	NA	NA	NA	NA	NA	NA	NA	NA	NA	NA	NA	NA	NA	NA	NA	NA	NA	NA	NA
40811	D000	non-progressor	0.132511	2.04892	8.68833	3.77172	4.26744	5.6366	7.49324	1056.25	1548.5	445.5	3650	3937	744.25	25334.5	523	536	280	4438.75	3307.5	310	3544.75	122.75	93.5	92.5	247.25	105.75	109.5	14324.8	337	460.25	159	352	134	305.75	607.5	95.5	90.25	92	83.5	94.75	116.75	67.75	197	208.25	192.5	428	5223.25
40811	D180	non-progressor	0.0829033	1.35118	8.4505	3.82987	3.99554	5.48226	7.44729	875	1300.75	436	2876.75	5045	602.5	26429.5	498	569	273	3965.75	3766	322.25	3650.5	108.75	92	96.5	236.25	124	114	15600.5	359.5	442	149	330.25	141	336.5	598.5	94.5	79.5	77.25	92	87.75	110.5	63.5	225.5	221.25	180	448	3468.25
40811	D360	non-progressor	0.0815388	0.947339	8.8243	3.67296	3.98381	5.29083	7.25771	898.75	1346.5	362	3351.25	4279.5	642.75	31004	341.25	342.75	217	2134	2318.25	227	1970.25	116.5	85	81	229.25	100	100.25	14926	317	435	169	352.5	146	326	629	97.5	79.75	91	92	95.5	112.5	70.75	200.5	178.75	184.5	323.5	3523
40811	D540	non-progressor	NA	3.99094	9.49763	3.57366	6.06452	5.26973	7.10822	1731.25	3192	781	3849.25	3861	1453.5	23822.5	424.75	473	217	3572.5	1480.5	288	1988.75	104	75	84.25	220.75	99.5	94	11899.5	418	874.75	263	396.25	162	451	528.75	91.5	86.75	80	80.75	89.25	118	69.25	189.75	224	189	728.5	3580.5
40843	D000	non-progressor	0.0829384	1.74088	8.04159	4.22306	3.25697	5.82597	7.26991	335.25	414.25	152	872.5	282	305	18826.5	340	279.5	215	499	168	296	2956	112.25	94.5	84.25	178	106	94.5	7691.75	180.25	172	108.5	186.5	95.5	159.5	683.5	109.5	86.5	92.25	89.5	90.25	108	62.75	249	451.5	243.75	1420.75	5271.5
40843	D180	non-progressor	NA	1.76051	8.17282	3.61751	3.55278	5.06804	6.744	NA	NA	NA	NA	NA	NA	NA	NA	NA	NA	NA	NA	NA	NA	NA	NA	NA	NA	NA	NA	NA	NA	NA	NA	NA	NA	NA	NA	NA	NA	NA	NA	NA	NA	NA	NA	NA	NA	NA	NA
40843	D360	non-progressor	0.141534	1.90135	8.33805	3.93248	3.14571	5.51745	6.87848	431	446.5	184	1084	365	294	19917	286.5	222	239	444.75	177.5	220.25	2396.75	101.5	81	91.5	165.25	95.75	103.5	6981.5	210.5	197	109	212.75	130	169.25	791.25	102	85.25	90.5	98	96	110.5	68.5	216.5	360.5	220.5	1207	5497.5
40843	D540	non-progressor	0.318676	2.28356	8.84732	3.87619	4.41317	5.74927	7.36524	419	388.5	210	983.5	368	293.5	21075.2	256.25	218.5	197	373	167.25	230.5	1801	95.5	80.75	97.5	130	104	106	7157	220.75	199.25	112.5	181.5	104	170.5	1174.75	99.75	88.25	92.25	93	86.75	111.75	71.5	299.5	459.5	269.5	1034	5145.5
40886	D000	non-progressor	0.204012	NA	NA	NA	NA	NA	NA	1252.75	4400	300	30586.8	859.5	524.25	25204	548	2116.5	325.5	17116.5	217.75	292.5	14959.2	116	84.5	91	109	102	98	773	257.25	296	206	438	219	240	328.5	107.75	79	87.5	72	90	107.75	62.5	219	218.25	169.25	632.25	1212.5
40886	D180	non-progressor	0.0840694	NA	NA	NA	NA	NA	NA	1412.75	5248.5	472	30368	839	645.25	27863.5	690.5	2995.5	288	25174.8	338.5	257	22683.8	101	91	86.5	152.5	95.5	112	1429	210.25	287	190	352	192	239	302.75	98	75.5	83.5	82.75	87.75	104.5	59.75	255.25	259.5	182.5	644.5	940.25
40886	D360	non-progressor	0.431144	1.87501	9.04597	3.86753	7.21351	5.51767	7.53135	1726	4929.5	593	32413	1047	840.5	29276.5	822.5	2725.75	409	18940	406.25	486.5	17522.2	88	86.5	84	181.5	101	101	1234.5	353.25	387.75	212.5	456.25	223.5	302.25	386.5	87.25	65.5	76.25	71.75	85	109.25	63	294	227	180	681.75	1241.75
40886	D540	non-progressor	0.205142	2.12937	8.54675	4.13161	5.38436	5.60822	7.63431	1186	4274.5	555	27116.5	1080.5	620.25	24278.5	751.25	3564	353.5	23475	442.5	332.75	23144.8	98	82	76	98.5	104	113	79.5	229	272	188	391.75	205	210	353.75	89	78	76.75	74.5	89.5	95.5	66	266	240.25	176.25	635.75	1207.75
40979	D000	non-progressor	0.437262	2.43072	8.71501	4.08491	4.51309	5.55257	7.25013	1263.5	1709	320	4478.5	552	653.5	26174.5	206.5	314.75	160	2653.5	170	173.5	11786.8	110.5	86	86	90	102	105.5	10685.5	279	381.75	179	1046.75	187	222.25	1298	91.5	72.5	85.75	81.5	75.5	98.5	61.75	208.5	159.5	141	230	545.5
40979	D180	non-progressor	0.277793	1.72124	8.22495	4.06584	3.8864	5.62049	7.39926	895.25	1445.5	301	3948	492	544.25	23267.2	203	296.25	127	1752	158.25	157.75	9161	112	78.5	69	71.5	85	114	10431	211	353.5	150	978	158.5	236.5	1582	95	76	78.25	76.25	88.25	91.75	56	201.5	143	184	186	458
40979	D360	non-progressor	0.505668	3.31319	8.73054	4.01887	3.95029	5.57566	7.21583	786	1128.25	259	3139	426.5	477	20719.2	198	278.5	172	1772.25	165.5	168	7294.25	89	80	74	74	89	108	7136	225.5	338.25	134.5	786.75	182	197.75	1453.75	90.25	85.25	73.5	78	75.5	101.75	60	143	117	125	156	400.5
40979	D540	non-progressor	0.30065	2.03109	8.30548	4.18737	3.97075	5.72525	7.38426	707	1162.75	251	3070.5	490	472.75	24061.5	166.5	256.5	175	1721.25	120.5	179.5	7398.75	105	98	56	82.5	94	91.5	8853.5	255.25	340.25	138	787.5	191	236	1543.25	90.25	75.25	73.5	77.75	83	103.25	60.5	173.5	156	158.5	186.5	434
41003	D000	non-progressor	0.199948	1.9585	8.37175	4.07398	5.23152	5.74306	7.3063	NA	NA	NA	NA	NA	NA	NA	NA	NA	NA	NA	NA	NA	NA	NA	NA	NA	NA	NA	NA	NA	NA	NA	NA	NA	NA	NA	NA	NA	NA	NA	NA	NA	NA	NA	NA	NA	NA	NA	NA
41003	D180	non-progressor	0.228207	2.53579	8.23284	4.35337	5.33754	5.85052	7.56987	881.75	895	281	692.5	417	460.75	46437	983.5	514	256.5	595.5	223.25	313	50981.2	111.25	96.75	91.5	139	127	104	758	216	279.25	139	185.5	119	252.5	102.5	106.5	79.25	91.75	84.75	81.5	103.75	61.5	201.75	222.25	188.25	338.5	1465
41003	D360	non-progressor	0.231339	1.25469	8.18491	3.92293	5.45837	5.6217	7.31665	994.5	989.75	373	728.5	525.5	578.25	49561.8	1219.5	723.5	322	593.75	220.25	487.75	52595.5	96	104	85.25	138	113.25	112.5	786	232	285	134	164.25	130	244.25	128	105.75	84.5	75.25	80.75	85	106	69.75	219.75	224	190.75	357.25	1343.5
41003	D540	non-progressor	0.277412	2.19807	8.65644	3.90283	5.88306	5.6945	7.25715	1045	973.5	332	1000.25	438	528.5	49820.5	1148.25	662.75	251	679.5	199.25	380.5	50338	102.25	94.5	81.25	197	109.75	113	881.75	224	272.75	127	174.5	105.5	227.25	117.5	95	76.5	79.25	80.5	96.75	111.25	59	173	202.25	196.25	301	1492.75
41020	D000	non-progressor	0.364576	2.44601	8.87707	3.75471	4.97503	5.5631	7.3447	977	1229.75	279.5	4171	5675	457.5	16219	237.25	453	139	2894.5	2635.75	176.75	5419.5	88.5	80.5	79.75	85.25	89.25	104.75	4843.5	385.25	264.5	142	236.5	130.5	225.75	98.5	101.5	90.5	79.5	91	91.25	102	60.5	198.25	185.5	173.75	436	903.5
41020	D180	non-progressor	0.501194	3.86915	9.13887	3.76123	5.00192	5.5317	7.40094	887.25	974	251.5	2610.75	4052	403.25	13993.8	252.75	456.75	130	3194.75	3949.5	183	6671	95.5	81	83.75	82.5	97.75	106.5	5583.5	438.5	382.75	139	300.5	142.5	297.5	97.75	92.75	82	86.25	88.75	92	117.5	66	189.75	203.25	184.25	360	792.5
41020	D360	non-progressor	0.267335	2.1333	8.61339	4.13119	4.45523	5.87847	7.63002	1239.5	1182	283	3989.75	8159	534.5	17145.2	275.5	388.5	124	3165	4218.75	169.5	6270	103.5	95.75	77.75	93.25	81.5	97.25	4518	407	366.75	159	338.75	161	266.75	96	106	79	93.5	95.5	89	113.25	75.25	186.25	180.75	163	400.5	798.75
41020	D540	non-progressor	0.227499	1.93881	8.65729	4.1022	4.77601	5.98	7.96045	1035.5	1209.5	298.5	3564.5	7937	489.5	16667.2	345.25	379	154	2943.5	4830.75	173	6091	114.25	81.25	83.5	90.5	94.5	111	4089.5	391.5	338.5	140	257.5	153	251.5	114.25	94	83	84.5	86.25	96.25	113.5	71	190.5	180	165.5	416.25	727
41033	D000	non-progressor	0.255397	2.66195	8.75173	4.21826	4.07858	5.64213	7.16876	NA	NA	NA	NA	NA	NA	NA	NA	NA	NA	NA	NA	NA	NA	NA	NA	NA	NA	NA	NA	NA	NA	NA	NA	NA	NA	NA	NA	NA	NA	NA	NA	NA	NA	NA	NA	NA	NA	NA	NA
41033	D180	non-progressor	0.0178223	1.0745	7.99461	4.27204	2.50047	5.82473	7.71898	885	1457.5	240.5	4361.75	920	555	15577.5	358	493.25	215	4508.25	423.25	256.25	2440.75	99.25	90	82.75	201.75	121	113	3322.5	423	414.75	134	391.75	231.5	330	3661.75	102.25	84.5	90.75	92.75	102	131.5	74	214.25	249.75	220.25	400	1020.5
41033	D360	non-progressor	0.207251	2.68919	8.66729	3.94462	5.05884	5.68539	7.55522	2405.5	3170.75	568	4343.25	1166.5	1032	11868	926	1363.75	361	4855.25	490.75	383	2145.5	117	89.5	93	221	106	104	2794	728.25	987.75	215	549.75	304	416.75	2873.5	101.5	84.25	98.75	88.75	101.75	110.75	67	390	615.25	303	714.5	1339
41033	D540	non-progressor	NA	1.11113	7.9808	4.27204	2.66887	5.92952	7.70072	1554.75	2199.5	550	4723	1415	828.25	14097	543.25	711.5	219	5140.75	509	311	2685	106.25	88	97	232.5	125	107.5	3175	681.75	710.25	212.5	509.75	397	414.75	3799	91.25	84.5	92.75	86	95.5	114.25	75.25	258.25	333.25	260	652.75	2576.75
41033	D720	non-progressor	0.0715902	1.40454	7.97188	4.127	2.25254	5.71998	7.64419	NA	NA	NA	NA	NA	NA	NA	NA	NA	NA	NA	NA	NA	NA	NA	NA	NA	NA	NA	NA	NA	NA	NA	NA	NA	NA	NA	NA	NA	NA	NA	NA	NA	NA	NA	NA	NA	NA	NA	NA
41037	D000	non-progressor	0.391089	2.12521	8.98786	3.36419	4.49086	5.35488	7.06234	1618	693	193	2320	2107	330	37434.5	522.25	307.5	237	390.75	175	245	21702.5	110	117.5	107.5	133.75	112.5	109.25	7776.5	471.5	178	87	612	701.5	155.5	565	100	74.75	89.5	73.5	92	114.25	59.5	274.5	804.5	261.5	2121.5	844.5
41037	D180	non-progressor	NA	NA	NA	NA	NA	NA	NA	1785.75	846.5	242.5	2341.75	2945	381	45133	561.25	325.5	212.5	464	257.5	245.5	24526.5	109	103.5	101	163.25	108.5	121.25	11090.5	394.5	184	72	537.25	715.5	164.75	1386	97.25	83.75	82.5	87.75	100.5	109.75	65.5	237.75	692.75	211	1980.25	1147.5
41037	D360	non-progressor	NA	NA	NA	NA	NA	NA	NA	1909.25	1464.75	345	2323	7985	572.25	32574.8	620	362	247	512.5	315.25	278.25	21634	111.5	123	94.25	149.75	114.25	123	8230	430.5	331	114	516	3578	194.25	501	93.5	87.75	88.75	91.5	83.25	112	67.5	288.75	744.75	259.75	1894.5	2240.25
41037	D540	non-progressor	NA	NA	NA	NA	NA	NA	NA	2505.75	2228	827	3055	6720	996	39583	656.5	346.75	298	479.5	386	306	22600	107.75	128.75	100.25	214	137.25	111.5	8149	621	556.75	135	668.5	2147	398	713.25	97.75	89.25	92.25	85.5	105	114	77	308	846.75	269.5	2631	1679
41037	D720	non-progressor	0.210476	1.7086	8.48181	3.4108	4.75645	5.54777	7.35748	NA	NA	NA	NA	NA	NA	NA	NA	NA	NA	NA	NA	NA	NA	NA	NA	NA	NA	NA	NA	NA	NA	NA	NA	NA	NA	NA	NA	NA	NA	NA	NA	NA	NA	NA	NA	NA	NA	NA	NA
41058	D000	non-progressor	0.501287	3.09092	9.0724	3.8052	7.18781	5.8349	7.6029	798	1520	226	5100	495.5	529	43547	685	1500.25	284	5051.25	198.5	392.5	26260.5	111.5	86	86	284	108	113	15935	239.75	207	151	182.5	169	169.5	1616.25	106.5	73.5	85.25	79.5	87.25	106.5	67	184.5	167.25	152.25	397	638
41058	D180	non-progressor	0.493228	NA	NA	NA	NA	NA	NA	1060	1708	348.5	3616	904	620.5	55537	657	1430.5	282	3050.75	245.5	386.5	30448.5	132	97.5	90	293.5	158.5	95	22523.5	232.5	211.25	120	218	163.5	180.25	1346.5	85	77.5	87.25	93	82	98	68.25	261.75	220.25	163.5	546.75	817.25
41058	D360	non-progressor	0.712386	NA	NA	NA	NA	NA	NA	2186.25	1966	381.5	3110.25	904	722.75	63533.8	1640.5	1521	272	2403	242.5	445.25	24638.2	138	110	98	328	133.5	123	29931	234	251.5	143	196	152	194.75	878.5	92.75	79	77.5	82	89	104.5	73.5	282.75	226.75	190	602.75	1100.5
41058	D540	non-progressor	0.270886	2.33889	8.675	4.21626	5.50349	5.80555	7.58283	1671.75	1791.25	358	2831.5	1212	641.75	72128.2	1311.75	1305.75	245	2078	339	392	27731.2	125.5	94.5	88	358	140.5	118	35457	219.5	216.25	113.5	171.5	124	179.75	802	101	76.5	79.5	88.25	86.5	107	69.75	317	230	208.25	634	1017.75
41067	D000	non-progressor	0.133308	2.22793	8.60642	4.04938	4.22517	5.57497	7.53741	NA	NA	NA	NA	NA	NA	NA	NA	NA	NA	NA	NA	NA	NA	NA	NA	NA	NA	NA	NA	NA	NA	NA	NA	NA	NA	NA	NA	NA	NA	NA	NA	NA	NA	NA	NA	NA	NA	NA	NA
41067	D180	non-progressor	0.263974	NA	NA	NA	NA	NA	NA	1702	1448.5	292	11450.5	664	504.75	22257.8	1296.75	913.75	223.5	10500	176.25	223.5	7155	102	81.5	83.5	201	100	98	8928	179.75	194	148	178.5	162.5	184.25	78.25	89	70.75	74.5	75.5	85.75	96	61.25	241.5	251.5	244.5	1074	1238.5
41067	D360	non-progressor	0.262924	NA	NA	NA	NA	NA	NA	1588.5	1404.5	272.5	9731.5	534.5	462.25	34211.2	940.5	714	226	8218.75	177.5	239.25	14231.2	97	77.5	80	190.5	92	106	12292.5	182.5	186.5	136	178.5	161	162	77	91	74	78.5	71.5	83.5	94.5	64.5	267	237.25	237.25	1038	1107.5
41067	D540	non-progressor	0.653998	4.06973	9.68409	3.78406	6.0057	5.17655	7.16547	1333.75	1207.5	347	6151.75	535	621	21232	790	637.5	304	5667	171.25	290.75	9544.5	84	73	79.5	166	89	107	6377	251.75	276	200	181	188	247.75	84.25	95.5	67.5	76.5	82.5	83.75	89.5	60.5	263.5	247	262.5	773	1518.75
41073	D000	non-progressor	NA	NA	NA	NA	NA	NA	NA	877	921.75	322	2621.5	876	397.5	46482.8	664.75	681.25	306.5	2500	563	320.25	5440.25	140.75	93.75	94.75	255	116.25	118	20570.5	173.75	186.75	88	266	115.5	155.75	101.5	95	77.5	86.25	84	102	103.75	73.75	237.75	261.5	149.5	543	876
41073	D360	non-progressor	NA	NA	NA	NA	NA	NA	NA	616.5	604.5	252	1385.5	589.5	302.25	38020.5	622.25	459	211.5	1301	414.5	250.25	8150.5	156.25	92	89.25	253.25	121.5	110	15175	171	171.25	95	172.75	98	152.25	74.75	101	86.5	89.25	86.75	98.25	113.5	75	234.5	217.5	149.75	485.25	962.25
41073	D540	non-progressor	NA	NA	NA	NA	NA	NA	NA	1163.25	1240	334	2044	684	703.5	40565.5	998.5	877.5	367.5	2258.25	681.75	543.25	11054.5	146	82.75	88.5	286.5	121.75	108.75	18217.5	227.25	263	108	211.75	125.5	218	87.5	99	101.25	88.5	88.25	106.5	120.5	87	281	316.5	193.25	612.5	800
41104	D000	non-progressor	0.0851681	0.971039	8.08129	3.87138	3.08867	5.53187	7.36552	1435.5	1796	313	34177.2	755	621.5	43949.5	535	589.25	274	4285.5	320.5	318.5	13981.8	131.5	93.5	85.75	209	116.5	109	16061.2	371.75	327.25	105.5	20767	118	239.5	1356.25	96	85.25	82.25	83.75	90.75	106.75	67	219.75	240	194	375.75	820.75
41104	D180	non-progressor	0.111037	NA	NA	NA	NA	NA	NA	1611.75	2099.25	332	37710	721	697.5	49815.2	414.75	489.75	257	3999.25	226.5	289.5	15323.2	130.5	88.75	89	172.75	117	109	18988	451.5	473.75	143	24439.5	183	305.75	1017	98	91.25	94	90	95	117	75.5	214.5	208.25	176	399.5	727.5
41104	D360	non-progressor	0.0308188	NA	NA	NA	NA	NA	NA	1633	2300.25	479	41726.2	940	804.25	61804.5	456.25	476	219	3730.25	218.25	237.5	17884.2	136.75	92.5	80.75	246.75	119.75	108.75	24185.2	406.5	464	165	25260.8	134	314.75	882	107.75	92	85.25	86.5	102	108.5	76.25	211.5	221.25	190	420	728.5
41104	D540	non-progressor	0.0803531	0.283215	7.80456	4.16523	1.73928	5.45622	7.28293	1362	2530.75	397	40818.2	743	737.5	53796.5	389.5	456	114.5	3868.5	158	256.5	16419.5	133.75	89.5	95.5	228.75	126.5	105.25	22466.5	491.5	461.75	163	25358.5	162	352	709	107	84.5	88.75	86.75	104	114.5	76.5	221	191.25	192.5	386.5	688
41119	D000	non-progressor	0.412595	NA	NA	NA	NA	NA	NA	NA	NA	NA	NA	NA	NA	NA	NA	NA	NA	NA	NA	NA	NA	NA	NA	NA	NA	NA	NA	NA	NA	NA	NA	NA	NA	NA	NA	NA	NA	NA	NA	NA	NA	NA	NA	NA	NA	NA	NA
41119	D180	non-progressor	0.0925623	NA	NA	NA	NA	NA	NA	2679	3476.5	964.5	4303.75	2641	1278.25	9989.5	1091.25	1108	354	2382	458	530.25	3305.25	101	130.25	85.75	300	118.75	108	3360.5	805.75	1185.5	321	860.5	840	586	91	90.25	75.75	88.5	77.75	89.75	100.5	60	235.5	415.5	191	1300.75	1092
41119	D360	non-progressor	0.545016	2.99469	9.12742	3.68999	5.98632	5.32889	6.93139	1830.25	1944.5	524	3107.75	846	770.75	9164.5	1294.5	832	255	2388	215.5	475.5	2795.5	122.75	127.25	89.25	258	110	120	3014.25	470.5	676.5	193.5	445.5	216	395.25	84	89.75	79.75	84.25	89	95	102.75	60.25	227	462.75	210	647.5	650.5
41119	D540	non-progressor	0.545463	NA	NA	NA	NA	NA	NA	1052.5	1207	290.5	2681	536	461.75	7739	875.5	794	220.5	2116.75	244	327.75	2354	104	119.25	89.25	231.5	139.75	118.75	1725.5	286.75	403.25	162.5	449	151	245	103	96.25	78.5	85.5	89	87.75	105.75	71.5	230.25	256.25	213	491.5	494
41120	D000	non-progressor	0.147177	2.26494	8.30964	4.15727	3.93103	5.72796	7.32047	846.75	1816.75	360	1818	1477.5	462	27503	350.75	1226.75	304	895	679	277	7826	118.5	139	84.75	259	112	118	11551.8	281	290.75	120	212.5	143	231.75	558	89.25	91.5	82.25	75.75	93	104.5	65.5	160	141	116.5	242	391.75
41120	D180	non-progressor	0.0719636	1.41381	7.97776	4.04809	2.95665	5.52068	7.18571	798	1868.75	329	2414	1292	465.25	26525.2	343.25	1075.25	268	1893	559	273.25	7343.5	112.75	197	91.75	290.5	130	117.75	10705.2	335.25	330.25	147.5	267	158	228.5	441	91.75	78.5	81	80.75	86.75	103.75	62.5	144.25	152	120	226.5	460.75
41120	D360	non-progressor	0.570575	3.20898	9.08941	3.84978	7.58284	5.6333	7.25832	644	1379.75	256	1991	1138	378	24752	267	938.75	252	1613.25	603.5	239	6837.5	105.75	123.5	82.5	263	117.5	107	10488	292.75	259.75	145.5	218.75	119	221	431.5	94.5	81.25	77	83.5	78.5	109.5	57.75	145.75	147.25	118	238.75	437.5
41120	D540	non-progressor	0.0895844	1.88664	8.44337	4.2601	4.62229	6.05802	7.84829	609.75	1446.25	270	1986	882	364.5	18421.5	295	1296.75	230.5	1657.5	461.5	249.75	5166.25	117	104	80.25	273.25	115.25	106.5	6945.75	251	250.25	158	259.25	150	201.75	271.5	107.75	71.5	78.25	87.75	80.5	114.5	64	145.5	151	133.5	282.25	433.5
41125	D000	non-progressor	0.328129	1.6005	8.65122	3.8831	4.8567	5.35943	7.01146	802.75	868.75	251	1973.75	529.5	638.75	20377	523.5	667.75	290.5	2902.25	519.5	552	13866	96.5	88	88	232.5	90.5	102.5	3272.5	417.25	320.25	137	192	145	270	1348.5	92.5	82.75	90	78.25	99	106	70.5	201.75	216	177	328	660.25
41125	D180	non-progressor	0.15258	0.435603	7.96452	4.13214	4.12823	5.79685	7.53437	656	750.5	238	1554.5	744.5	564.5	19786	497.75	668	281.5	2561.75	572.5	612	15627.2	105.5	96.5	95.5	216	100.75	100.25	4326	348.5	273.25	148	191.75	109.5	239.25	746.75	104.75	76	96	95.25	102	114	69.5	177.75	227	170	352.75	533
41125	D360	non-progressor	0.334732	2.07299	8.33311	4.01863	5.00191	5.66151	7.43346	730.5	905	191	1909	657	513.5	22872.5	406.75	625.5	240	2093	590.5	463.75	13941.2	97.5	96.5	88	193.5	97.5	103	4241	345.75	292.75	124	181.5	133.5	229.25	1023.5	97	83.5	83.75	91.5	95.75	106.75	75.5	181.75	249.25	149.75	378.5	518.25
41125	D540	non-progressor	0.786712	4.38155	9.61975	3.96349	7.91369	5.67674	7.37541	818	897.75	234.5	1944	943	584	19770.5	398	523.5	292.5	1933	618.75	407.5	12747.5	103	97.25	95.5	198	88.5	107	3508.75	403.5	339.75	133	225.5	143	285	672.25	96.5	82.75	83	81.25	91.5	115.5	65.75	157.5	195.75	146	336.5	440.75
41140	D000	non-progressor	0.334451	NA	NA	NA	NA	NA	NA	988	2022.75	509	4871.5	963	739.5	13371	369	945.5	273	3016.75	722.5	250.75	6221.25	92	92.5	79.75	166.75	81.5	109.75	6064.25	303.5	428	181	933.5	217	285	125.5	90.5	79.5	83.75	99.75	77.25	105.25	63	192.5	226	165.5	620.75	494
41140	D180	non-progressor	0.181372	1.36797	8.24608	4.01772	4.12244	5.51436	6.991	NA	NA	NA	NA	NA	NA	NA	NA	NA	NA	NA	NA	NA	NA	NA	NA	NA	NA	NA	NA	NA	NA	NA	NA	NA	NA	NA	NA	NA	NA	NA	NA	NA	NA	NA	NA	NA	NA	NA	NA
41140	D360	non-progressor	0.165857	0.621727	8.21395	4.23129	4.08532	5.47655	7.10823	1077.5	1753	545.5	4870.5	1412	684.5	20602.2	384.25	858	302	2812	687.5	284.25	9240.5	90	78	92.25	152.75	90.25	108	7693	357.75	446.75	175	1015.5	151	305.5	157.25	93	80.5	100	99.75	90	118	67.25	197.25	234.5	185.75	781.25	570
41140	D540	non-progressor	0.226596	1.31756	8.37786	4.11292	4.35624	5.29782	7.08594	995.5	1825.75	523	4215.5	1033.5	615.5	19369.5	311.5	837.75	306	2532.25	481	238.75	7433	98.75	86.25	77.25	178.25	94	102	7685.5	397.75	440.75	180.5	950.5	143	369.75	171	100.5	86.75	89	101.5	99	119.75	66.25	213.25	279.5	191.75	856	599.75
60129	D000	non-progressor	0.600496	2.95096	8.95068	3.87344	5.93729	5.54467	7.31321	2527.75	6774.25	1008.5	5472	1743	1679.25	18814.2	1382.25	5559.5	719	5692	868.5	903.25	6240	109	75.25	79	199.25	93	107.5	7709.5	460	583.5	256.5	392.5	157	502	676	96	78.5	86.5	79.5	87.5	111.25	283	264.25	294.5	247.75	575	834.25
60129	D180	non-progressor	0.434201	NA	NA	NA	NA	NA	NA	1870.75	6518.5	928.5	4780.5	2070	1540.75	18518.8	1309.75	5844	508.5	4562.5	880	823	9865	105.5	91	84	219	102.5	94	6778	303.5	406.75	278	263.5	149	327.25	724.25	91.25	88.25	82.5	77.5	84.25	109.75	64.5	250.5	267.5	240	587.25	928.5
60129	D360	non-progressor	0.855724	NA	NA	NA	NA	NA	NA	2213.25	6194.5	1385	3514.75	2160.5	1720.5	18257.8	1623	6344.5	771	2962	901.75	1175	7455.5	103	74	95	196	94	111	10621	360.5	452.75	282	285.25	178	374	612.5	91.5	90.5	76.75	83.75	94	108.75	64.5	271.5	263.75	239.75	522.25	767.25
60129	D540	non-progressor	0.454733	2.69876	8.6519	3.73684	5.78727	5.64354	7.43595	2657.25	7046.25	1221	4476.5	1432	1933.75	21141.5	1392.5	5250	574.5	3502.25	623	896.5	7208.5	90.5	86	88	189	96	107	11996	323.75	538	301.5	308.5	187	419	620.5	100	77.75	92	89.75	86.75	106.75	61.5	268.25	378.5	256.5	2441.5	12888
60231	D000	non-progressor	0.354923	1.61901	8.41847	3.98187	4.37812	5.59481	7.60122	831.75	786	210	1937.5	601	385.5	19173.2	736.75	431	247	1836.25	373.75	289.75	14019.5	99.5	88.75	88	159	110.75	107	1684	341	297.5	116	405.75	135	208	2616.5	91.5	78.5	90.75	82.5	101.25	105.5	63.5	198.5	305.75	186.75	584.5	2158.25
60231	D180	non-progressor	0.353691	1.79674	8.18783	3.94269	4.25806	5.6521	7.51368	1224	891.25	351.5	1777.5	797	682	18205	952	511.5	304	1734.25	391	549	14040.5	95.5	82.25	83.25	168.25	97.5	112	1841	377	342.25	147.5	424.25	174	280.5	2613	97	79.75	76.25	78	82.25	110.5	62.5	230	372	229.75	544.75	2255
60231	D360	non-progressor	0.192673	1.0402	7.96107	4.10153	3.55516	5.6459	7.60108	740.5	705.5	261	1550.25	472	413.25	15023.5	646.25	421.25	236	1608.5	366	367.5	13293.5	100.25	80	90.5	154	93.25	100.25	1857.25	314	272.75	112	341.5	124.5	190	2054.75	86	74.75	80.5	78.5	86.5	103.25	63	185	332.25	189.5	935	1761.75
60231	D540	non-progressor	0.442736	1.50166	8.4984	3.75022	5.97994	5.86415	7.69573	976.75	862.5	244	1699.5	548	425.25	17760.2	522.5	339.25	259	1159.5	306.5	251.75	12058	93.75	91	80.75	176.25	95.5	106	1509	319.75	272.5	111	368.5	137	193.75	1871.5	85	80.25	79.25	83	92.25	102.75	58	216	327.75	212.75	1228	1661.75
70056	D000	non-progressor	0.0516072	0.467689	8.12711	4.22832	3.80507	5.73592	7.64484	NA	NA	NA	NA	NA	NA	NA	NA	NA	NA	NA	NA	NA	NA	NA	NA	NA	NA	NA	NA	NA	NA	NA	NA	NA	NA	NA	NA	NA	NA	NA	NA	NA	NA	NA	NA	NA	NA	NA	NA
70056	D180	non-progressor	0.0304154	NA	NA	NA	NA	NA	NA	NA	NA	NA	NA	NA	NA	NA	NA	NA	NA	NA	NA	NA	NA	NA	NA	NA	NA	NA	NA	NA	NA	NA	NA	NA	NA	NA	NA	NA	NA	NA	NA	NA	NA	NA	NA	NA	NA	NA	NA
70056	D360	non-progressor	0.383488	NA	NA	NA	NA	NA	NA	452.25	403.25	202	975.5	323	317.25	47815.8	375.75	343	399	1018	244	287.75	16942	121	102.75	93.5	158.75	119.5	114.25	16918	167	170.5	109	133.75	116	161	74	88	80	92	73	91.75	103.5	65	175.5	420	189	1063	1326.75
70056	D540	non-progressor	0.204319	1.52782	8.36219	3.94042	3.38086	5.18152	7.06516	483.75	482.75	207	1185	349	303	47930.8	484.75	320.75	318	1111	195.5	263.25	14888	119.5	92	75	165.75	109	107.75	18300.8	202	221	112	156.75	110	178.5	66.5	94.5	77.5	95	76	87.5	116	62	178.75	512.25	173.5	1235	1331.75
70074	D000	non-progressor	0.253139	2.08482	8.13051	4.19725	4.75608	5.72947	7.5423	NA	NA	NA	NA	NA	NA	NA	NA	NA	NA	NA	NA	NA	NA	NA	NA	NA	NA	NA	NA	NA	NA	NA	NA	NA	NA	NA	NA	NA	NA	NA	NA	NA	NA	NA	NA	NA	NA	NA	NA
70074	D180	non-progressor	0.474837	3.61511	8.55154	3.80962	6.02026	5.70938	7.57228	558.75	676.5	219	4512.5	615.5	397.5	21832	350	589	334	2989.25	287.5	316.5	2014.5	134.75	95.5	89.75	904.75	128.5	100.5	10921	227.5	228.5	121.5	252.5	190	196.5	88.25	99.75	81.5	90	85	91	112	64.5	197	206.75	204.75	497	694
70074	D360	non-progressor	0.291011	2.11744	8.04617	4.28481	5.31425	5.89893	7.35791	679	841.5	280.5	4255.25	607	437.75	24612.8	357.75	504.75	290	1939	206.5	285.75	4785.25	112.75	114.75	82.25	1011.75	131.25	110	8480.5	312.75	301.75	144	334.75	167.5	252.75	96.25	98	83.25	88.25	84.5	89.75	107.5	75	244.5	312.75	240.5	1120.5	1450.25
70074	D540	non-progressor	0.212876	NA	NA	NA	NA	NA	NA	509.5	687.25	243.5	3935.75	573	357.5	14217.8	275	404.5	172	2027.5	218.5	249.75	3006.75	133.5	99.5	87	942.25	140.75	103.25	6434	232.75	240.5	121	260.5	169	182.5	148	112.75	90	91.25	88.25	97	115.75	63.5	241	273	239.25	804	933.75
70080	D000	non-progressor	0.40839	2.29496	8.62164	3.36049	4.25554	5.70781	7.80998	NA	NA	NA	NA	NA	NA	NA	NA	NA	NA	NA	NA	NA	NA	NA	NA	NA	NA	NA	NA	NA	NA	NA	NA	NA	NA	NA	NA	NA	NA	NA	NA	NA	NA	NA	NA	NA	NA	NA	NA
70080	D180	non-progressor	NA	NA	NA	NA	NA	NA	NA	2001.5	1402	343	3847.25	3590.5	554	75914.5	1259	1088	361	5233.5	2165	435	8049.25	101.75	76.5	86.5	168	104	108	357.5	793	304.5	161	508	139	263	30747	92.5	82.25	86.25	79.5	91.75	108.5	71	264.75	313.75	233	519	819
70080	D360	non-progressor	NA	NA	NA	NA	NA	NA	NA	1807	1203.5	319	3879.75	3780	433.75	96941.2	1047.5	970	306.5	4760.75	1951.5	379.75	29330.8	108	85.5	88	293.25	116.5	105.5	235.75	699.5	272.25	126	444.75	129	231.5	31166.5	91.75	83	89.5	77.75	92.75	98.25	72	333.5	283.75	236	538.5	921.5
70080	D720	non-progressor	0.650789	2.99056	9.31798	2.93072	7.24533	5.55089	7.36698	NA	NA	NA	NA	NA	NA	NA	NA	NA	NA	NA	NA	NA	NA	NA	NA	NA	NA	NA	NA	NA	NA	NA	NA	NA	NA	NA	NA	NA	NA	NA	NA	NA	NA	NA	NA	NA	NA	NA	NA
70119	D000	non-progressor	0.214625	1.66685	8.65881	3.98591	5.85461	5.75937	7.36909	NA	NA	NA	NA	NA	NA	NA	NA	NA	NA	NA	NA	NA	NA	NA	NA	NA	NA	NA	NA	NA	NA	NA	NA	NA	NA	NA	NA	NA	NA	NA	NA	NA	NA	NA	NA	NA	NA	NA	NA
70119	D180	non-progressor	NA	NA	NA	NA	NA	NA	NA	2252.25	2742.25	668	3302	650	805	38111.8	1102.25	819.25	249	1725	277.5	326.25	7730.5	135	125	85.25	546.75	110.75	130	19636.5	763	1105	315.5	482.5	186	422.5	96.5	95.5	87	96.5	106.25	111.75	116.5	83.75	256	302.25	238	824	781.25
70119	D360	non-progressor	NA	NA	NA	NA	NA	NA	NA	2420.25	2597	516	4342.25	659	783.75	45402.8	1141.75	1065.5	302	2549.25	441	333.5	11578.2	163	147.75	90.25	678.5	106.5	132.75	23072.5	633.5	794	223	439.5	175	371.75	135	111.75	92	96	99.75	90	124	77.25	267.75	302.25	243.25	847	798.5
70119	D540	non-progressor	NA	NA	NA	NA	NA	NA	NA	1593.5	2249.75	509	3213.5	522	804	36055.5	1042.25	1221.25	378	2109	329	429	10679.2	134	119.5	96.5	730.5	110.75	128.5	19568	586.25	919.5	271	479	183	422.25	130.5	104.75	104.25	95	97.25	103.5	132.25	72	299.25	362.5	251	930	812.25
70119	D720	non-progressor	0.495258	2.36114	9.00849	3.33835	5.95328	5.5338	7.22025	NA	NA	NA	NA	NA	NA	NA	NA	NA	NA	NA	NA	NA	NA	NA	NA	NA	NA	NA	NA	NA	NA	NA	NA	NA	NA	NA	NA	NA	NA	NA	NA	NA	NA	NA	NA	NA	NA	NA	NA
70140	D000	non-progressor	0.42507	2.37225	8.84502	3.78087	4.41019	5.63055	6.99069	1468.75	1631	704	14747.5	787	809.25	22142	249.5	223.5	170	836.75	152	187.5	1422.5	110	95.75	85.5	175.5	139.25	97.5	10477.8	593.5	700.25	287	9703	172	474	753.75	100.25	83	84.25	73.5	86.75	116.5	77.5	192	301.75	149	368.75	544
70140	D180	non-progressor	0.192761	NA	NA	NA	NA	NA	NA	996	1046.75	413	9447.75	602	528	53083.5	226.25	180.25	179	506.25	130	168.5	2099	112.75	87.25	85.75	156.75	114.25	114.25	20087	415	467.5	216	7164.5	159	277	838.5	90	79.75	85.25	87	87.5	111	72.75	176.5	252.25	134	277.25	420
70140	D360	non-progressor	0.363064	NA	NA	NA	NA	NA	NA	853.5	852.75	485.5	7519.5	525	527.5	40789.5	252.75	175	150	549	116.25	197.5	2904.75	108.25	94.25	94.5	164	130.5	108.75	17005.2	534	562.5	279	5786.25	136	405.5	1037.5	94	82.75	81	75.75	83.5	103.75	71.75	154.75	221.75	147.5	221	390.5
70140	D540	non-progressor	0.731543	4.49897	9.5278	3.8421	5.83133	5.38236	6.6551	689.5	790.75	382	8423.75	467	399	23589	244.25	154.75	123.5	2464.25	101	167.25	2266.5	98	91.5	76.75	158.25	118	98	12604.5	317.25	393	267	5537	144.5	283	913.5	92.5	79.75	84.75	80	88.25	98	76	168	221.75	138.25	248	631
70143	D000	non-progressor	0.369527	2.35885	8.39571	3.44848	4.07119	5.35977	7.18171	1104.5	1671.5	543	1705.75	656	711.75	7967.5	232.5	273.25	224	587	186.5	240.5	5342.5	89	68	74.5	86.5	115	105	2696	208.75	251.25	139	159	106	164	59.75	100.5	83.5	84	79.75	89.25	109.25	67	377.5	374.5	379.75	980.25	1206
70143	D180	non-progressor	0.218371	1.49344	8.03235	3.69211	3.20172	5.47414	7.45001	1148	1524.25	477	1666.25	642	638	10689	255	354	217	684	194	225	6680.5	103	86	85	115.5	115.5	116	2925	225.25	257.5	138	193.75	117	178.5	273.25	106.25	80.5	78	92	95	111.5	61.5	329	355	336.5	681.5	1051.25
70143	D360	non-progressor	0.280948	1.18812	8.10521	3.5931	3.61976	5.39227	7.16257	1137.25	1575.75	470	1485.5	611	738	10418.2	282.5	295.25	208	491	185	216	6535.5	114	79.5	87	100	108	111	2745	170.75	265	118.5	170.5	167	187.25	466.75	98.5	87	87	84.5	90.5	102	61.25	358	378.75	399.25	670.5	1379
70143	D540	non-progressor	0.206216	1.5612	8.22964	3.67883	4.20786	5.59836	7.29703	1016.25	1115.75	355.5	1349.5	667	530.75	12315.5	354.5	259.75	175.5	653.75	284.5	196.5	8833.5	97	75	80	125	112	103.5	2127	197.25	210.25	139	175	162	172.5	1135.25	99	83.5	78.75	71	96	115.5	54.5	237.5	447.25	190.75	2551.5	1606.25
70157	D000	non-progressor	0.54222	2.35313	8.50959	2.97892	3.95708	5.21671	6.81474	1618.5	2142.5	628	4391.75	845	766	39743.5	802.5	1131.5	273	4643.5	302	317	23730	108	95.5	80	136.25	133.5	109.5	9123.5	428.25	557.75	295	331	242	355	449.5	103.5	75	80.25	85.5	83	99.75	72	282	1833	326.75	1535.25	1823.75
70157	D180	non-progressor	0.38799	1.89197	8.47207	3.20738	3.62785	5.49401	7.17571	1419.5	2184.75	634	4261.75	762.5	735.75	43363	849.75	1171	380.5	5005.5	269	326	26177.2	121.75	83.5	88	135.25	120	111.75	11233.8	432.25	473	250.5	321.25	237	319.75	507.25	92	89	82	81.25	88.25	112	63.5	469.25	1975.5	337.25	1350	1654.5
70157	D360	non-progressor	0.337782	2.28146	8.51614	3.36178	3.60119	5.33152	7.07816	1182.25	1753	493	3893.5	652	574.75	40456	700	1152.5	293	4360.75	261.5	315.25	22333	107.5	64.5	80.25	116.75	103.75	104.75	12006.8	355.75	510	247	300.5	190	290	382.75	93.25	83	80.5	77.5	87	109.25	58.5	446.75	1715.75	291.25	1187.5	1355.75
70157	D540	non-progressor	0.478248	2.80271	8.57713	3.46923	3.77482	5.58172	7.25459	1345.25	1737.5	307	3579.75	440	560.25	32482.2	598.5	922.5	225	3485.75	187.5	243	21513	120.5	74	83.25	131	123	104.5	10726.2	385.75	417.75	216	323.25	195	303.5	321.75	91	71.75	82.5	76	82.5	105	63	338.75	1852	274.75	1174	1467.25
70167	D000	non-progressor	0.150135	2.09205	8.67128	3.93634	4.44044	5.58835	7.54716	538.75	536	142	1010.75	412	292	54548.8	546.5	505.5	288	1084	462	305.5	20905.5	122	145.75	95.25	323.5	124.75	105	19955.2	280.5	152.25	120.5	145.5	119.5	138	2600	95.75	83	81.5	94.25	92.5	112	66	174.5	387	174.5	364.75	557
70167	D180	non-progressor	NA	NA	NA	NA	NA	NA	NA	723	563.75	171.5	1050.5	681	294	56749	551.5	492.5	236.5	1049	521	294.5	21831.5	108	171.5	80.25	326.5	133.25	113.5	20203	453	177.75	102	175.5	130.5	167.25	5166	109	83.75	87.75	91	82	98.5	60.25	172.25	423.25	190.75	402.25	574
70167	D360	non-progressor	NA	NA	NA	NA	NA	NA	NA	555	510.5	96.5	992.75	248	247	38736.2	466.5	485	250.5	953.25	496.5	289	18511.5	115.25	131.25	93.25	296	118	116	18349.8	412.25	200.5	109	222	154	170.75	4151.75	99	80	85.5	82.25	92.25	105	61	191	537.5	187.25	876	1181
70167	D540	non-progressor	NA	NA	NA	NA	NA	NA	NA	596.25	535.75	186	1125.75	625	285.25	60196	495.5	439.5	256	1091.5	399.25	326	21603.5	121	116	106.5	234.75	130.5	122.75	11265	338.25	159.5	110	169.25	127.5	151.25	3495	98	86	95.75	87	92	107.75	70.5	212	350.75	216	371.5	795.25
70167	D720	non-progressor	0.236907	1.93946	8.39946	4.06698	4.46619	5.79531	7.71877	NA	NA	NA	NA	NA	NA	NA	NA	NA	NA	NA	NA	NA	NA	NA	NA	NA	NA	NA	NA	NA	NA	NA	NA	NA	NA	NA	NA	NA	NA	NA	NA	NA	NA	NA	NA	NA	NA	NA	NA
70177	D000	non-progressor	0.681232	3.0812	9.06052	3.36487	5.08565	5.4604	7.38503	970.5	1376.75	304	3180.25	1375	471.25	4944	962.25	1167.5	253.5	2424	1138	278.75	498.75	84.5	81	87	101.25	90.25	106.75	2011.25	211.75	319.5	93	568.5	136	211	62.25	104.75	89	80.25	92.25	100.5	113	63.5	168.5	162	147	246	645.5
70177	D180	non-progressor	0.344878	1.18452	8.4662	3.46664	4.38466	5.7038	7.36706	882	1479	394.5	2953.75	774.5	633.25	5154	569.5	1007.75	311.5	2165.75	510	320.5	519.5	103	74.25	83.5	103.75	95.25	104	2127.25	273.5	397	121	596	133	302	69.5	100.5	85.25	97.75	84	93.5	119.75	66.5	167	175.5	142.5	243.75	662.75
70177	D360	non-progressor	0.312906	2.16134	8.39053	3.66342	4.04482	5.6285	7.50075	719.75	1299.5	338.5	2503	669	485.5	4365.5	412.5	1107.75	307	2230.5	449.5	284.5	507	111.75	79.5	81.5	87.25	108	109	2385.25	233	322.75	103	432	114	224.25	79.75	101	83.5	94.25	87	97	114	78.75	170.25	184.5	157.25	243.5	624
70177	D540	non-progressor	0.327171	1.44583	8.37123	3.77654	4.69665	5.94135	7.56643	1773.5	2094	635	3343.5	2018.5	904.25	4901.5	967	1120.5	326	1869	575.5	415.75	397	122.5	89	95.5	118.5	100.5	119	2316.75	281.5	486	126	515.25	204	286	68.75	108.75	85.25	82.25	83	96.25	107.75	67.5	191.75	197.25	161.25	257.25	701.25
70180	D000	non-progressor	0.554586	2.92924	8.55351	4.07526	5.36781	5.70421	7.50741	717.75	1344.25	276	1919	582	439.25	53337	462.5	1008.5	288	1129.5	241.75	305	6902.5	127.5	101	83.5	263.75	136	100.5	23852.5	177.75	233.25	83.5	309.75	103.5	163.5	147.75	91.5	74	84.25	85	97	106	80.75	256.5	268.5	197	398.25	1769.25
70180	D180	non-progressor	0.118745	0.95513	7.79589	4.38835	3.64343	5.72894	7.269	899.25	1617.75	378	1903	550	601.5	50441	407.5	869.25	287	933.25	180.5	316.5	6417	104.75	92.25	91	273.25	104.5	117	23447.5	208.5	298.25	102.5	250.75	120	185.75	123.5	101.5	85.5	89.25	85.5	98.5	122.25	120.5	290	304.25	203	389.75	1865.25
70180	D360	non-progressor	0.376395	1.97191	8.0185	4.26626	4.49436	5.80165	7.39738	898.25	1777	340	2145.25	576.5	522	50958.2	406.75	883.5	281	888	236	294.5	5144.5	100.5	89.25	92.25	241.75	118	104	22491.8	213.25	318	102	286.75	111	169.5	126.25	98	79.25	91	92	85	119.25	86	306.75	314	205	1056	1936
70180	D540	non-progressor	0.69954	3.54534	8.75062	3.64241	5.20424	5.45111	7.12275	642.5	1141.5	342	1469.75	500	501.5	43823	340.25	677	204	791.25	192	306.75	4257	120.5	87	83.5	268	116.5	94.5	18960.8	182.75	196.75	113	182.5	91	160.75	100	91.5	77.25	92.25	88.25	101.75	105.75	84	309	294	222	519.5	2920.5
70200	D000	non-progressor	0.132472	2.36396	8.50291	4.09499	5.29221	5.35156	7.02093	1163.25	1366.25	347	2167.5	680	487.5	58053.2	1083.5	866	275.5	2600.75	381	320	28555.2	137.25	90.75	87.75	146.5	106.5	105.5	25738.2	238	257.25	133	176.5	169	196.75	3182	90.5	80	77.5	81.25	83	110.75	86	192	179.25	158.25	1090.5	550.5
70200	D180	non-progressor	0.320481	NA	NA	NA	NA	NA	NA	NA	NA	NA	NA	NA	NA	NA	NA	NA	NA	NA	NA	NA	NA	NA	NA	NA	NA	NA	NA	NA	NA	NA	NA	NA	NA	NA	NA	NA	NA	NA	NA	NA	NA	NA	NA	NA	NA	NA	NA
70200	D360	non-progressor	0.116114	NA	NA	NA	NA	NA	NA	1234.25	1290.75	283	2191	637	495.75	67503.8	843.5	701.25	217	1884.75	272.5	262.75	22911	117.25	97.25	100.5	152.5	131.25	114.5	24167.2	245.5	281.75	125.5	274.5	150	204.5	3798.25	90.5	80.5	81.25	89	99.25	112.5	114.25	228.75	217.5	164.5	873.75	556.75
70200	D540	non-progressor	0.146708	NA	NA	NA	NA	NA	NA	1362	1755.5	400.5	2586.5	781.5	536.5	62867.8	811.25	775.75	296	2085.5	353	333.25	24683.2	119.5	92	93.5	153	117	113.25	20413	250.5	391	128	266.5	178	233.5	2972	92.75	79	81.5	81.5	94.5	108.5	90	194.75	196.5	159.75	813	522.5
70202	D000	non-progressor	0.286128	2.08885	8.94093	4.06603	3.53449	5.51385	7.14852	NA	NA	NA	NA	NA	NA	NA	NA	NA	NA	NA	NA	NA	NA	NA	NA	NA	NA	NA	NA	NA	NA	NA	NA	NA	NA	NA	NA	NA	NA	NA	NA	NA	NA	NA	NA	NA	NA	NA	NA
70202	D180	non-progressor	0.19899	2.22923	8.2891	4.15772	2.97375	5.62448	7.18313	811	713	292	1679.25	840	459.75	17228.5	892.5	724.25	303	1731	233.75	406	6664	104	89	85.25	167.75	110.5	115	5682	188.5	176.75	106.5	153	184	172.25	82.75	91.75	75.5	83	83.75	80.75	101	63.75	255	292.25	231	1084.75	1273.5
70202	D360	non-progressor	0.0957552	2.47485	8.32409	4.25127	2.96373	5.69854	7.31149	751.5	763	351	1548.75	824	441.75	18267	759.75	671.5	298.5	1705.25	251.75	356	6228.5	104.5	73.5	86.5	165.5	96.5	109.25	6785.5	185.25	159.75	115	134	184	177	71	97.5	73.75	86.25	83.5	85.25	103.5	59.25	225.25	266.5	218.5	838	1225.25
70202	D540	non-progressor	0.0550439	1.76779	8.28053	4.53229	3.28553	6.03119	7.68462	795	724	366	1412	768	454.75	16046	863	895.25	415.5	2004.25	298.5	449	7898.5	102.25	91	82.5	138	98.25	115	2143	171	187.5	101	137.25	208.5	177.5	100.5	91.25	76	85.25	78.5	84.5	107	57.5	207.5	301.75	205	570.25	878.25
70202	D720	non-progressor	0.103319	1.75104	8.41058	4.24206	3.81143	5.86723	7.17312	NA	NA	NA	NA	NA	NA	NA	NA	NA	NA	NA	NA	NA	NA	NA	NA	NA	NA	NA	NA	NA	NA	NA	NA	NA	NA	NA	NA	NA	NA	NA	NA	NA	NA	NA	NA	NA	NA	NA	NA
70203	D000	non-progressor	0.334066	2.00002	8.31983	3.90291	4.57496	5.90254	7.73224	671	880.25	316	1452	2622	439	12516	465.75	415.25	228	1615	932.25	296.25	2017.5	103	82.5	94	108.25	102.5	110.25	5142.75	251	267	130.5	226.25	372.5	223	759.75	103	81.5	89.75	72	104	99.75	60	255.25	325.5	206.5	558	1840.75
70203	D180	non-progressor	NA	NA	NA	NA	NA	NA	NA	797.75	955.5	357	1322.75	2605.5	505.75	13961	553.25	561.75	280	1243	820.5	345	2440.25	96.5	77.5	83	96.25	88.75	107.5	5157	268	295.25	124	255.25	338	230.75	594.5	86.5	83.5	84	86	96.5	106.25	60.25	247.25	289.25	193.75	510	1201.25
70203	D360	non-progressor	NA	NA	NA	NA	NA	NA	NA	812.25	1162	343	1417.75	2407	606	11963.8	427.5	532.75	257	1215.75	736.5	351	1627	111.25	76.5	81.75	109.75	93.5	92.25	5659.75	251.75	254.5	120	207	344.5	184.75	399.25	94	81.5	78.5	85	94.25	114.5	59	233.25	300	230.5	624.25	1191.5
70203	D540	non-progressor	NA	NA	NA	NA	NA	NA	NA	1023.25	1270	370.5	1770.25	2128.5	702.75	16286	601.5	606.75	291.5	1732.75	562	386.5	2530.75	112	93.25	87	136.75	95.5	111.25	6147.75	247.75	268.75	128	184.5	220.5	203.5	405.5	90	77.25	80.75	81	97.5	110.75	53.5	253	277.25	246.5	549.5	1168.5
70203	D720	non-progressor	0.550985	3.27146	9.08837	3.43504	5.66483	5.68448	7.44618	NA	NA	NA	NA	NA	NA	NA	NA	NA	NA	NA	NA	NA	NA	NA	NA	NA	NA	NA	NA	NA	NA	NA	NA	NA	NA	NA	NA	NA	NA	NA	NA	NA	NA	NA	NA	NA	NA	NA	NA
70208	D000	non-progressor	0.349045	2.13058	8.61774	3.42713	4.4436	5.47089	7.78402	4193	2936	857	3429	1631.5	1529	108598	706	824	316	1702.25	432	410.75	17687.2	383.25	129.75	97	270	157.25	118.25	57600.5	729	337	163	322.5	199	262	9413.75	100.75	87	84.25	87.5	94.75	104.75	100.75	423	454.5	292.75	1820	3893.75
70208	D180	non-progressor	0.169506	NA	NA	NA	NA	NA	NA	3642.25	2727.25	483	3000.75	1173.5	1326.5	119530	1088.75	1340.25	287	1696	342.5	527.25	28277	335.5	122	107	245	149	131	58978.5	709	301	172	269.5	281.5	235.25	15117.5	104.75	77	95.75	85.75	81	119	107	358	351.5	223.75	1535	3228.5
70208	D360	non-progressor	0.340989	NA	NA	NA	NA	NA	NA	3076	2180.5	501.5	2466.75	998.5	1068.25	120191	1090.5	1418	310.5	1601.5	320.5	514.5	23861.5	256	84	88	213	130.5	121	64772.5	588.25	297.25	160	227.75	258.5	240	14346.5	98.5	86.5	90.25	87.25	93.75	111	237.75	323.75	333.5	230.5	1250.25	2824.75
70208	D540	non-progressor	0.290493	1.92219	8.35404	3.63654	4.00273	5.64223	7.87966	2817.5	4573.5	963	3779.5	1539.5	1722	73375	2187.75	3793.25	597	2389.5	314	1255.25	44570	115.5	91	96	172	106	107	19110	243	331.75	193.5	257	137.5	209	163.25	97.5	82	81.5	84.75	78.5	107.5	74	207.5	304.75	182.25	772	597
70214	D000	non-progressor	0.519268	3.01725	8.94827	2.85272	3.96297	5.26472	7.00696	757.5	554	205.5	716	353	307.5	37819.2	303.25	314.75	208.5	327.5	191.5	244.25	8546	161.75	94.25	86	260.75	157.5	119	15460	305	267	131	213.5	131	211.25	1367	80.25	87.5	79.5	75.5	83.5	100.75	69	201.75	221	185.5	505	511.25
70214	D180	non-progressor	0.661305	3.72868	9.2579	3.03024	5.3682	5.54891	7.05893	688	513	161	748.25	300	300	34299.5	273.5	256	183	297.5	121.25	201.75	5435.5	146.75	97.5	88.5	240.75	118	110.75	14853.2	307.25	263.5	115.5	169.5	102	185.75	1441.5	91	79.5	80.25	86.25	94	105.75	64.75	180.25	225.5	157	741.75	633
70214	D360	non-progressor	0.27795	2.18853	8.50109	3.30511	3.97188	5.4337	7.27249	674.25	502	178	703	307.5	319.75	32425	288.25	271	186.5	323.75	135.5	215.25	5338.5	149.75	102.5	86.75	254.25	131.75	111	14689	263.5	256	125.5	161	117	197	1089.5	94.75	93	89.25	78.5	90	111.5	66.5	179	254.25	179	634.25	607.75
70214	D540	non-progressor	0.559812	2.85319	8.93341	3.11429	4.22753	5.35933	7.10721	785.5	719.5	287	731	379.5	369.5	33884	328.5	285.5	189	275.75	123.5	222	3716.5	145.25	95.25	100.75	238	130.5	118.75	14914.8	328	297	157	179.5	156	242.75	1173	94.5	75.25	87.5	90.25	95.75	98.25	73.5	236	255.5	169.25	590	535.5
70214	D720	non-progressor	NA	2.24912	8.17238	3.6582	3.38277	5.62956	7.12952	NA	NA	NA	NA	NA	NA	NA	NA	NA	NA	NA	NA	NA	NA	NA	NA	NA	NA	NA	NA	NA	NA	NA	NA	NA	NA	NA	NA	NA	NA	NA	NA	NA	NA	NA	NA	NA	NA	NA	NA
70218	D000	non-progressor	0.442274	1.9087	8.88632	3.63453	4.92039	5.39733	6.99943	1263.5	725.25	295	962	387.5	425	32597	925.75	536	310	1162.75	268	333.5	20974.8	122.25	89	93.5	109.75	102.75	109	10592	287	262.5	145	188.5	124	219.75	173.5	96	76	80.5	90.5	81	116.25	63	413.5	395.75	258.25	507.5	4351
70218	D180	non-progressor	0.369007	1.80854	8.59222	3.73238	4.54397	5.23599	7.09709	NA	NA	NA	NA	NA	NA	NA	NA	NA	NA	NA	NA	NA	NA	NA	NA	NA	NA	NA	NA	NA	NA	NA	NA	NA	NA	NA	NA	NA	NA	NA	NA	NA	NA	NA	NA	NA	NA	NA	NA
70218	D360	non-progressor	0.202031	1.44859	8.27803	4.04565	3.85541	5.44037	7.37262	1244	605.25	267.5	1020.75	458	376.5	39617.2	855.5	360.25	229	958.25	247.5	262.25	30402.5	122.5	87.5	77.25	115.75	103.25	107.25	9919.5	306	279.75	152.5	181.5	114	237.5	237	102.25	75.25	79.5	76	82.25	97.5	53.75	374.25	323	210	529.5	2289.25
70218	D540	non-progressor	0.732097	3.45661	9.54739	3.71093	5.54673	5.27633	7.05971	1442.25	1195.5	432	1146.5	391	701.5	29471.5	1739.75	952	396	1038	255	562.5	21633.5	110.25	88	90	133.75	98.5	111.25	6631.5	303.25	268.5	133	183	99.5	211.25	186.25	98.25	77.5	81	75.75	85.75	111.75	57.25	364.5	362.5	219.25	513.5	3236
70229	D000	non-progressor	0.30793	2.90138	8.47118	3.96671	3.8711	5.74643	7.49075	NA	NA	NA	NA	NA	NA	NA	NA	NA	NA	NA	NA	NA	NA	NA	NA	NA	NA	NA	NA	NA	NA	NA	NA	NA	NA	NA	NA	NA	NA	NA	NA	NA	NA	NA	NA	NA	NA	NA	NA
70229	D180	non-progressor	0.339641	2.41793	8.42327	3.48644	3.84484	5.65964	7.40648	682.25	1243	299.5	5039.5	906	442.25	45064	309.5	715.75	229	5023.5	533.5	291.25	7949.5	115.75	103.25	80	458.5	105.5	105.5	17381.8	286	315.5	144	211.5	128.5	223.75	2723.75	95.75	74	88.5	76.75	85.75	105.5	62.25	243.25	366.75	188.5	562.5	1012.25
70229	D360	non-progressor	0.316185	2.3871	8.69056	3.39652	4.00527	5.4374	6.92592	701.25	1324.5	278	5130.5	956	428.25	37917	300.25	757.75	200.5	4476	368.25	232.75	7836.5	112.5	113.75	78	389.25	114.5	115	16242.8	355	382.75	163.5	283	142	274.25	3527.5	91.5	74	79	79	86.25	109.75	64	218.25	370.5	198.25	528.25	833.5
70229	D540	non-progressor	0.689862	3.33357	8.86329	3.53412	5.04521	5.55261	7.29354	742	1529.5	337	4932.25	1079.5	511.5	35527	312.5	983	232	4329.75	433.5	283	5074.25	107.75	126.75	80.5	402.5	110	98.25	12747.5	320.5	340	164	238.25	137.5	274.25	2276.75	89.5	87.25	86	89.25	91.25	112	64	238.5	331	204.5	478	648.5
70236	D000	non-progressor	0.461596	3.17945	8.70925	3.69312	4.25745	5.80859	7.56397	NA	NA	NA	NA	NA	NA	NA	NA	NA	NA	NA	NA	NA	NA	NA	NA	NA	NA	NA	NA	NA	NA	NA	NA	NA	NA	NA	NA	NA	NA	NA	NA	NA	NA	NA	NA	NA	NA	NA	NA
70236	D180	non-progressor	0.508735	NA	NA	NA	NA	NA	NA	1148.75	668	244	1268.5	1699	342	10145.5	237.5	253	165.5	490.5	539	166	334.75	114.75	80.75	77.5	174.5	104.5	104.25	2795.25	283	222.5	120	184	112.5	163.5	107	95.25	79.25	83	90.5	84.5	115	59	201.5	198.25	186	950	532.75
70236	D360	non-progressor	0.689486	NA	NA	NA	NA	NA	NA	1381.5	776	251	1420.75	1762	368.75	13437	252.25	252.5	163.5	502.75	363.5	186.5	435	113	92.5	91.75	232	112.25	113	3279	335.5	266.75	94.5	164	127	188.75	98	100.75	88	77.75	79	99.5	117.25	70.25	212.25	231.25	190.5	926.5	582.5
70236	D540	non-progressor	0.526718	NA	NA	NA	NA	NA	NA	1639	958	310	2004	3169	459.75	13563.2	252.5	271	208	558	766	203.75	392	113	85	86.5	250	121	105.75	3367.5	425.75	292.25	122.5	216.75	143	191.25	110	101.5	76.5	88.5	87	86	111	62	195.25	224.5	190.75	889.5	1027
70240	D000	non-progressor	0.12864	2.36846	8.20836	4.38668	4.57645	5.92917	7.53852	831.75	846.5	201	2445	28978	451	22196.5	244.75	269	145	431	381	237.5	4273	122.5	86	82	215.5	2985	105.5	11609	172.75	182.75	144	292.25	15567	165	111.5	96.5	82	92	93.75	87	119	61	248.25	249.5	185.25	1291.5	1144
70240	D180	non-progressor	NA	NA	NA	NA	NA	NA	NA	1090.25	776.25	246	2202	26243	411.5	19923.2	273.75	248.5	164.5	356.75	393.5	233.75	3413	119	64.5	77	228	4222	102	10691	192.5	194.25	154	323	14646	151.75	118	95.5	98.25	93	91	103.75	117	68.5	300.5	307.5	219.5	1529	1025.75
70240	D360	non-progressor	NA	NA	NA	NA	NA	NA	NA	720.75	533.5	171	1386.75	12882.5	372.5	16538	198	187	153.5	237	316.5	218.5	3012.25	118	85.5	94	220	3061	107	9812	189.5	170.25	166	221.25	5820	194	116	98.5	93.75	88.5	89	87.5	117.25	68.75	257.25	269	193.75	1147.75	1017
70240	D540	non-progressor	NA	NA	NA	NA	NA	NA	NA	1087	657	207	2499.5	21463	499.5	20933.8	221.5	228.25	128	331	187	228.5	2259.25	118	101.5	84.5	238	3822.5	101	12389	157.25	157.25	133.5	241.5	9858	156.5	97	99.25	87.25	88.5	75.5	95.5	109.5	73	235	237.75	216.5	983.75	795.5
70240	D720	non-progressor	0.117596	1.95307	8.2945	4.11849	4.14155	5.75836	7.61775	NA	NA	NA	NA	NA	NA	NA	NA	NA	NA	NA	NA	NA	NA	NA	NA	NA	NA	NA	NA	NA	NA	NA	NA	NA	NA	NA	NA	NA	NA	NA	NA	NA	NA	NA	NA	NA	NA	NA	NA
70276	D000	non-progressor	0.301719	0.950537	8.54757	4.06561	5.54119	5.94229	7.12324	NA	NA	NA	NA	NA	NA	NA	NA	NA	NA	NA	NA	NA	NA	NA	NA	NA	NA	NA	NA	NA	NA	NA	NA	NA	NA	NA	NA	NA	NA	NA	NA	NA	NA	NA	NA	NA	NA	NA	NA
70276	D180	non-progressor	0.591079	3.90878	9.44434	3.9469	6.89853	5.65567	7.51207	796.75	1554.75	391	2487.25	1106	830	53399.8	426.75	790	322.5	1017.5	371.5	651.5	17662	179	230	94.75	256	141.5	134	19978	261	328.75	150.5	488.5	194	229.5	166.75	101.25	84	83	80.25	85.5	106	62.5	268.75	425	240.25	2058.75	2442.5
70276	D360	non-progressor	0.169271	1.18597	8.05148	4.26874	3.76945	5.78012	7.52778	702.5	1469.75	338	2074.5	968	743.75	51814.2	425.5	642.25	315	951.5	384	473	21683.2	162.25	259.5	104	382	147.25	139.75	19331.8	292.75	336.25	151	391.25	166	228.25	189.75	95	75	81.5	82.5	89.75	108.5	64	285.5	492.25	257	2042.25	2372.5
70276	D540	non-progressor	0.322569	2.80817	8.72762	4.07182	6.17964	5.69152	7.37805	864.25	1571	442	3809.5	1240	759.25	38951	437.5	750.75	394	1958.5	432.75	495.5	8825	136.25	131	97.5	283	132	113	17359.5	269.5	356.5	167	698	184.5	231.5	175.25	112.5	73	82.5	84	93.25	111.75	64	701.75	916.25	429.75	2217	2962.25
70276	D720	non-progressor	0.629996	3.81522	9.69319	3.59933	8.44253	5.62815	7.01282	NA	NA	NA	NA	NA	NA	NA	NA	NA	NA	NA	NA	NA	NA	NA	NA	NA	NA	NA	NA	NA	NA	NA	NA	NA	NA	NA	NA	NA	NA	NA	NA	NA	NA	NA	NA	NA	NA	NA	NA
70282	D000	non-progressor	0.340418	2.17387	8.70427	3.80638	4.33004	5.37724	7.23269	2364.5	2546	603.5	2874.25	2733	886.75	92885	864.75	1507.5	416.5	2534.5	1436.75	477	30103.8	160.5	82	92.5	266	121	106	35653.2	615	406	209	300.75	207	302.5	13123.5	98.5	80	77.25	82.25	87.5	116.75	77	257.5	302.25	187.75	632.5	1439.25
70282	D180	non-progressor	0.328169	1.97077	8.45514	3.8566	4.8383	5.47196	7.34181	1785	1924.25	325	2296.25	1789	590.5	89185.2	779	1467.5	317.5	2572.75	1063	306	29834	161.5	87.5	76.75	234.25	113.75	110.25	35167	602.5	435	156	327	178.5	294.75	9696	92	73.75	86.25	79.5	89.5	106.25	82.75	233.75	244.5	169.5	468.5	1201.25
70282	D360	non-progressor	0.678238	3.4334	8.89923	3.5952	5.8186	5.12036	6.95157	1477.75	1703.5	408	2505.5	2506	561.5	84916.5	604	1081.75	258.5	2220.5	770.75	310.5	23194	178.25	89	83	244	123.25	122.75	39395	575.75	444.25	170	360.5	188.5	288.75	7757	85	72.25	78.5	80.5	87	118.5	76.75	229.5	215.25	155	451.5	943.25
70282	D540	non-progressor	0.240607	2.41337	8.33108	3.95299	4.18819	5.50834	7.30701	2594.75	2725	792	3004.5	2697	1177.25	101986	961.25	1653.5	848.5	2972.75	1411.5	763	29989	178.25	97	90	242	125.25	119	43727	613.75	536.5	232	357	301.5	360.25	7113	108.5	84.25	95	85.5	106	114.5	85.75	243.25	264.5	200.25	562.75	1084
70290	D000	non-progressor	0.558831	3.59335	9.24853	4.26229	5.89768	5.71286	7.45123	512.25	639.5	285	633	1346.5	389.75	6163.5	755.25	778.5	357	774.5	861	489.5	3162	96.5	98.5	85.25	88.25	109.75	135.75	1203.75	207.75	191.75	128	193.5	116	175.5	129.5	97.5	78.5	90	93.75	93.75	103	61.75	210.5	274	213.75	516.75	746.25
70290	D180	non-progressor	0.358427	NA	NA	NA	NA	NA	NA	421.25	517.75	241	741.5	665	343	3011.25	321.5	315.5	236	731.5	353.5	291.5	1562	112	98.5	81.5	96.25	95.25	108.5	876	189	185.25	151	150.5	130.5	181	104	89	82.75	82.5	81.25	98.5	113	56.25	195	234.5	201.5	443.5	623.5
70290	D360	non-progressor	0.510576	NA	NA	NA	NA	NA	NA	604.75	669.75	257	792.5	1108	456.75	5793	523.5	605	369	773.5	740.75	360.75	2698.5	103.5	89.75	94	86.75	102	108.25	1061.75	222.75	207.75	120.5	197	128	180	118.25	91.5	80.5	87.25	84	90	107.75	67.5	249.75	273	228.75	600.25	785.25
70290	D540	non-progressor	0.0994925	NA	NA	NA	NA	NA	NA	530.5	654.5	238.5	980.75	1063	389.75	4528	463.25	579.5	284	874	651.25	328	1923	91.75	104	76.25	101	107.75	122	982.75	229.25	208.5	137.5	194.5	100	187.5	133.5	104.75	89.5	86	90.5	86.75	115.5	53	228.5	268.75	231.25	437.25	749
70293	D000	non-progressor	0.473071	2.934	8.51542	3.74296	4.72892	5.39651	6.94735	NA	NA	NA	NA	NA	NA	NA	NA	NA	NA	NA	NA	NA	NA	NA	NA	NA	NA	NA	NA	NA	NA	NA	NA	NA	NA	NA	NA	NA	NA	NA	NA	NA	NA	NA	NA	NA	NA	NA	NA
70293	D180	non-progressor	0.83999	4.01538	9.88147	3.75164	9.63514	5.43793	6.90252	1076	1348.25	454	2036	1738.5	635.25	18747.8	484.25	386.5	224	803.5	434	242.25	5027.5	107.75	85.25	80.25	83	102	104	6954.5	350.25	360	151	582.25	300.5	241.25	815.5	91.5	78	81	80.25	103	113.75	62.25	192	169	154.5	366.25	1593.25
70293	D360	non-progressor	0.371466	2.0113	8.72379	3.91887	5.24787	5.44445	7.13648	765.5	946.5	370.5	1707	1276.5	524.5	18371.5	351	312.75	217	962.75	264	210.75	4430.5	96	81.5	82.5	90.5	104	106.75	7327	327.75	341	160	541.25	301	261.75	928	93.75	76.5	85.5	80	90.75	110.5	66	172.25	174.25	152.5	383	1003.25
70293	D540	non-progressor	0.271436	1.6941	7.97909	4.14671	3.71795	5.61234	7.2855	937.5	1183.5	369	2662	1369	564	22849	448.5	440.75	247	1176.5	314	276.5	6199	113.25	87.25	82.75	88	103	113.5	8959.5	312.5	306	133	763	357	247	888	93	80	83.75	73.5	86.5	100.5	69	168	176	157	404.5	723.5
70308	D000	non-progressor	0.563974	2.90597	9.32688	3.90861	5.43618	5.54538	7.23974	1127.5	863.25	344	10498.5	643	570	22061.2	329.25	292.5	226	3224	257.75	248.5	8142.25	107.5	96	98.5	101.5	100	109	7821	443	313.25	138	3815.25	154	330.5	1318.5	81.5	82	82.75	88.25	88.25	94.5	62.75	313.25	413.5	247.25	2388.75	2291.5
70308	D180	non-progressor	0.321869	NA	NA	NA	NA	NA	NA	873.75	561.75	311	7743	445	397.75	18057	254.75	226	152	2261.5	161.5	204	6123.5	104	94	70	106	92.25	114	8503.5	336.5	244	139	2418.5	127.5	233.75	803.75	93	85.75	86.5	72.5	91	101.5	56	368.5	410	219.5	2824	1801.25
70308	D360	non-progressor	0.52329	NA	NA	NA	NA	NA	NA	1048.5	1081	428	11080.2	609	710.25	23548.2	275	314	222.5	2604.25	259.5	217.5	7302.25	111.25	105.5	90	115	107.5	114.75	8702	362.75	351.75	195.5	3205.5	154.5	329	1930.5	91.25	77.25	74.5	74.5	86.5	96.75	61	396	493.75	278.25	3142	2059.25
70308	D540	non-progressor	0.865177	4.63177	10.3544	3.83925	6.97601	5.35574	7.08702	1084	1015.5	438	10629.5	512.5	606.75	19065.8	317.25	327.5	253	4565.5	200.5	267.5	6667.75	108	101	82	104.25	92.5	102.75	7285.25	361.5	327.75	157	3064.5	133.5	278	1690	83.75	71.5	81.75	77	80.25	108.5	59	388.25	715.5	279.75	3746.5	2069
70313	D000	non-progressor	0.385525	2.10836	8.51019	3.77568	4.29841	5.57181	7.5336	NA	NA	NA	NA	NA	NA	NA	NA	NA	NA	NA	NA	NA	NA	NA	NA	NA	NA	NA	NA	NA	NA	NA	NA	NA	NA	NA	NA	NA	NA	NA	NA	NA	NA	NA	NA	NA	NA	NA	NA
70313	D180	non-progressor	0.322851	1.67609	8.58922	3.54252	5.82451	5.62111	7.44503	544	681	273	1158.25	610	361.75	6238.5	342.5	358.5	249	686	387.5	264.75	1226.5	102.5	92.25	88.25	139.5	104.5	107.75	1868	246	253.5	78.5	266.75	133	199	270	94	75.5	94.75	80	93	100.25	61.75	189.25	267.75	185.25	355.5	695.25
70313	D360	non-progressor	0.0883455	1.69886	8.23397	3.78181	4.11782	5.60668	7.50808	548	639.75	267	1192.75	657.5	403.75	7539.25	415.25	386	333	656	337	330.75	1546.25	98	79.25	83.5	146	100.5	106.75	2174	257.5	296.5	91	263	143	190.75	499.5	100	75.75	86.25	81.75	91	117	58.5	203.75	241.75	171.75	459	703.25
70313	D540	non-progressor	0.36897	2.50943	8.58516	3.96118	4.48368	5.79859	7.71022	565.25	704.75	311	1074.25	638	420.25	9266.5	388.75	354.25	365	523.25	333.5	304.5	1595.25	94	78.5	85.25	146.5	109.5	108	3260	230.5	277.25	94	255.75	132	214.5	616.75	100.5	84.75	80.75	75.75	94.5	108.75	70.25	226.5	212.75	168.5	344.5	609.5
70313	D720	non-progressor	0.314541	2.3616	8.4768	3.75672	4.27901	5.41869	7.49269	NA	NA	NA	NA	NA	NA	NA	NA	NA	NA	NA	NA	NA	NA	NA	NA	NA	NA	NA	NA	NA	NA	NA	NA	NA	NA	NA	NA	NA	NA	NA	NA	NA	NA	NA	NA	NA	NA	NA	NA
70355	D000	non-progressor	0.365401	2.32425	8.38197	3.28985	4.90038	5.89721	6.77577	580.25	1611.25	178	8492	1188	326.25	24108	481.25	1193	589	6750.25	440	469	3210.5	98.5	73.5	87.5	214	95	105	8293.25	212.5	178.25	96.5	193.75	122	180.25	189.5	110.5	95.5	98.75	94	100.5	126.75	85.5	290.75	286	216.5	1164.25	956
70355	D180	non-progressor	0.371082	1.3052	8.07641	3.3189	4.92552	5.73887	7.09494	644.5	1921	205.5	6996	1330.5	336.5	39037.2	189.75	676.75	220	4320.5	129.5	195	3005	106.75	76.5	84.25	220.75	106.75	103	8473.5	202.5	176	104.5	182	196	166	182	100	97.25	90.75	90.75	95.25	115	85.75	312.25	270	209.75	1422	959.75
70355	D360	non-progressor	0.501292	2.44137	8.63847	3.41953	5.83634	5.55518	7.15249	726	1874	225	6579	1161	350.25	56898.8	190.25	634.5	161.5	4799.5	145	181.75	3801.5	116.25	87	95	230.25	109.75	109.75	16563.8	191.5	181	124	189.5	182	167.75	211.25	96.25	90	88.5	95	96.75	113.25	81.5	330.25	358	233.5	2367	1736.5
70355	D540	non-progressor	0.536974	2.43552	8.84229	3.17248	5.61036	5.67915	7.0627	703.75	1555.75	198	5955	1436	349.25	45477.5	204	611.75	136	3758	220.5	181	2560.5	112.5	86.25	79.5	232.5	134.75	97.25	17126	199.75	172.25	100	172.75	168	163	249.5	100	91.5	97.5	91	97.5	110.25	79.5	300.25	288.75	227.5	1334.5	1491.5
70360	D000	non-progressor	0.431887	1.5603	8.78777	3.73194	4.37208	5.53979	7.29813	1160.5	2090.25	334	2409.25	1906	597.25	22525	496	1394.25	236	1590.5	879.25	302	14663.2	108.5	101	83	196.5	92.5	113.5	6098	338	290	120	243	130.5	218.25	368.25	94	80	88.75	79.5	97	111.5	116.5	182.75	261.5	194	461	644.75
70360	D180	non-progressor	0.683514	2.88911	9.35082	3.59204	7.425	5.47084	7.23255	1024.25	1813	297	2116.5	1506	486.25	22075.5	395	1378	213	1515	642.75	282.25	13008	98.25	93.25	78.25	202.5	90.5	98	6192.5	290.75	263.25	129	236.75	135	220	370	87.75	79.75	79.75	78.5	88.5	108.5	89.25	197.5	250.5	187.75	461.25	562.5
70360	D360	non-progressor	0.474713	2.62862	8.86043	3.73977	4.59865	5.5175	7.30313	809.5	1672.25	316	2074.75	1518	510.5	22548.2	472.5	1366	253	1505	791	288.25	16358	99.25	95	88	205.5	96.75	103.5	7127.5	290.5	266.75	120	255.75	129.5	210	371.5	102	76.75	88.75	88.25	91	111.75	221.5	214.5	301.75	193.25	518.5	715.5
70360	D540	non-progressor	0.838204	3.89558	9.96402	3.79587	8.18767	5.76497	7.47441	1000	2013.25	319.5	2297	2108.5	589.5	28528	501.5	1401.5	290	1520.25	971.25	281.5	21934.5	128.25	94.25	94.5	222	102.75	100.75	6216	305.75	309	120	290.25	118	249.5	382.25	99.75	78	83.75	84.75	89.75	113	64	209	299.5	204.5	503.25	744.5
70361	D000	non-progressor	0.126604	1.58248	8.24244	3.8135	3.56865	5.43856	7.35016	1644	3014.25	865	1580.5	1044	1286.25	4513.25	288.25	356	243	341.5	158	253.25	1411	105	76	94.25	276	92.25	106.5	2011.5	406.5	644	153	238.75	217	362	158.5	103.75	87.75	87	83.5	95	112.5	61	172.75	211.5	170.5	627.25	553.25
70361	D180	non-progressor	0.108146	1.37602	7.93572	3.85954	3.38932	5.35245	7.29444	1279.5	2230.5	546	1632.25	837	868	8718	254.5	305	234	358.75	144.5	224	2405	104	84.75	88	253.75	98.75	111.5	2836.5	399.75	541.25	176	280	219.5	384.5	404.75	100.75	89.5	84.25	86.5	102.25	120.5	68.5	199.5	220.75	160.75	747.5	725
70361	D360	non-progressor	0.74174	3.64448	9.5564	3.7591	8.76436	5.33022	6.8871	1150.5	1829.5	511	1651.75	772	769.75	8385.75	279.5	308	241	363.25	200.5	237.75	1878.25	101.25	88.75	96.75	254	100.75	113.25	2266.25	416.25	514.25	152	286.75	196	321	456.75	101.25	74.25	81.5	82.5	88.75	109	64.5	211.5	242	212.25	766	791.75
70361	D540	non-progressor	0.0882517	NA	NA	NA	NA	NA	NA	798	1429.5	385.5	1115.5	534.5	523.5	7111.5	244.5	313.5	219.5	332	166.5	247	1929.5	100.25	82.25	82.25	247	104	108.5	2233.25	336	362.25	132	220.75	173	242.5	514.25	111.25	96.5	96.25	100.75	98.5	112.75	68	182.25	215.5	177	464.75	688
70369	D000	non-progressor	0.156096	1.32528	8.19148	4.2128	4.16693	5.88406	7.43951	1216.5	2222	387	10601.5	14068	610	43156.5	557	1592.5	236	15418	7042.75	264.25	29962.5	125.75	84.75	86.25	150.25	111.75	108.5	14043	357.5	400	162	253.5	150.5	282.25	750	99	87.25	82	92.5	88.75	111.75	76.25	262.75	282	232.5	703.25	2286.75
70369	D180	non-progressor	0.184928	1.72662	8.2206	4.0383	3.74249	5.32956	6.88265	1308.5	2934.25	353.5	20145.8	14197.5	636.5	41775.5	631	2254.5	275	23611.8	6893	313	29424.8	112.5	100.75	90.75	142.25	108.5	116.75	13863.5	350	410.5	141	292.25	142	275.25	995	100	102.5	84.75	91.5	98.25	110	80.75	249.25	254.75	220.5	600	2041.25
70369	D360	non-progressor	0.84386	4.59137	9.51385	3.89758	6.8248	5.31988	6.82057	1165.75	2698.75	386	21665.2	15663	561.5	37122.5	588.75	2610.5	381.5	24933	7543.5	317.25	23450	101.5	78	88.5	134	105	105	13498.2	339	413.75	152	245.5	125	271.75	718.75	118	93.75	87.5	87.5	107.25	127	78.25	244	229.25	204.5	551.75	1933.25
70369	D540	non-progressor	0.129001	1.73046	7.93733	4.35862	3.91941	6.02444	7.48685	NA	NA	NA	NA	NA	NA	NA	NA	NA	NA	NA	NA	NA	NA	NA	NA	NA	NA	NA	NA	NA	NA	NA	NA	NA	NA	NA	NA	NA	NA	NA	NA	NA	NA	NA	NA	NA	NA	NA	NA
70388	D000	non-progressor	0.180922	1.80543	8.53048	4.40783	4.85637	5.7926	7.47323	1443	3423	463	4394.25	2707.5	934.5	59185.2	512.75	1475.5	263.5	2370.5	1457.5	327.25	20320.8	111	100	89	257	117	96.5	33611	288.5	687.25	256	625.5	298	295.25	133.75	107.75	84.75	88	88.75	99	108	88.5	258.75	908.5	214.75	1712.5	1851.5
70388	D180	non-progressor	NA	NA	NA	NA	NA	NA	NA	1217.25	3539	391	3802.5	1445	689	63080	590.5	1526.25	265	2635	660.75	303.25	23997.5	120	77	86	276.5	136	92	33623	300	916.5	275	514.5	221.5	323.25	171.5	100.5	91	88	79.25	92.75	109.5	84.25	223.5	1049.75	202.75	1332.5	1866
70388	D360	non-progressor	NA	NA	NA	NA	NA	NA	NA	1468	4419.5	519	5028.5	1439.5	759.5	61523.2	497.25	1256	212	2632.5	406.75	235	21284	97	83	85	251	103	113	25194	254.75	1073.75	232.5	492.5	201.5	253.5	137.75	102	83	87	89.75	98.25	117.5	81.75	232	846	213	963.25	1603.75
70388	D540	non-progressor	NA	NA	NA	NA	NA	NA	NA	1419.75	6297	477	4892.5	1272.5	836.75	69003.2	523.75	1831	261	2062.5	429.5	263.5	25316.2	108	88	97	278	117.5	117	35619	256.25	1379	191.5	625.5	180	270	290	101	87	99	87.5	93.5	116.5	112	237	1393.5	209.75	1314.5	1797.5
70388	D720	non-progressor	0.0642222	1.29043	8.28205	4.41606	4.08935	5.97912	7.67372	NA	NA	NA	NA	NA	NA	NA	NA	NA	NA	NA	NA	NA	NA	NA	NA	NA	NA	NA	NA	NA	NA	NA	NA	NA	NA	NA	NA	NA	NA	NA	NA	NA	NA	NA	NA	NA	NA	NA	NA
70391	D000	non-progressor	0.373872	NA	NA	NA	NA	NA	NA	NA	NA	NA	NA	NA	NA	NA	NA	NA	NA	NA	NA	NA	NA	NA	NA	NA	NA	NA	NA	NA	NA	NA	NA	NA	NA	NA	NA	NA	NA	NA	NA	NA	NA	NA	NA	NA	NA	NA	NA
70391	D180	non-progressor	0.357269	1.9193	8.4082	3.54299	4.58845	5.40875	7.43794	1686.5	2282	470.5	8419.5	3467.5	667.75	40341.5	1033.5	1573	230	7151.5	328.75	258.5	6989.25	131.25	89.75	92	126.75	127.25	124.25	20837	450.75	564.75	208	468.25	611	387.75	546.75	90.75	70.25	86.75	87	84	100.5	70.5	190.25	205	150.5	362	1477.5
70391	D360	non-progressor	0.261819	NA	NA	NA	NA	NA	NA	1739	2354.5	403	8037.25	2259.5	638	37089.8	926	1591.5	267.5	7046.25	323	240.5	6394.75	124.5	91	85.25	119	112.75	106.75	18543.5	494	518.25	192.5	396.5	377	356	527.5	92.25	74.5	78	78.75	81.25	102	75	237.25	235	163.5	1799	1927
70391	D540	non-progressor	0.342256	1.85163	8.67459	3.94269	5.15331	5.86631	7.56363	1764.5	2346.25	430	8198.75	2315	735.5	39296	858.5	1040.5	234	5919.5	286.25	204.75	5277	132	94	94.25	159.25	107	100.25	18775.8	378	434	215.5	406	345	328	407	95.75	77.5	94.5	91.5	95.25	114	64.5	154.5	186.25	148.5	976.25	1026
70392	D000	non-progressor	0.42081	3.0094	8.5871	4.16004	5.34577	5.76395	7.28007	NA	NA	NA	NA	NA	NA	NA	NA	NA	NA	NA	NA	NA	NA	NA	NA	NA	NA	NA	NA	NA	NA	NA	NA	NA	NA	NA	NA	NA	NA	NA	NA	NA	NA	NA	NA	NA	NA	NA	NA
70392	D180	non-progressor	0.35791	2.69671	8.68845	3.83883	4.34792	5.37895	7.00041	1209.25	1758	446	3760	3297	1261.25	43265.5	310	306	191.5	2587.75	420.5	626	19047	119	90.5	74.25	163.5	175.75	103.75	13797	274.5	434	168.5	605.25	469	280.25	528.25	94	77.75	85	82.25	84.25	107.25	53.5	304.25	322	227	919.5	4607.75
70392	D360	non-progressor	0.559184	3.04829	8.95731	3.90676	5.31231	5.56298	7.25838	1275.75	1903.5	539	5313	3725	1395.5	49085.2	340.25	320.75	180	2409.5	463.75	579.5	23368.2	117	85.5	86.5	173	128.75	106.5	15080.8	360.5	581	176.5	1437.5	503	326.25	1547	94	76.5	84	83.75	79.25	101.75	62	295	328.5	235	1303.75	5377
70392	D540	non-progressor	0.601047	4.76802	9.22205	4.29486	5.75332	5.69782	7.39919	2451.75	4162	1699	4908	5115	2815.25	37124.5	665	930.25	387	2541.5	445.5	957	18271.5	113.5	86.5	83.75	167	121.5	97.5	8595	483.5	764.5	304.5	825	629	453.5	1262	88	87.75	73.75	85.25	74	107.25	62.25	294	393.75	250.25	1149	6813
70407	D000	non-progressor	0.360909	2.61106	8.20907	4.32668	3.98906	5.80691	7.55437	653.75	718.5	188.5	673.25	959	411	28821.2	297	355.5	266	449.75	238.5	270	3121.25	117.75	83	103	149	108	110	9725.75	246	258	105.5	185.25	214.5	237.5	85.75	110.75	87.5	104.75	94	99	118.75	70.5	173.75	230	178.75	373.25	386.5
70407	D180	non-progressor	NA	NA	NA	NA	NA	NA	NA	786	901.75	244	800.5	732.5	548	32409.5	274	378.25	237	487.25	239.5	285	2856.25	146	105.25	94	217.5	115.75	105.5	13695.2	331.25	368.25	144	198.5	216	312	111.75	109.5	89.75	90	84	89.5	116.5	71.25	192.75	240.5	182.5	436.5	471.25
70407	D360	non-progressor	NA	NA	NA	NA	NA	NA	NA	564.5	642.5	223	683.5	517	373.5	29099.2	225	254.75	171	407	158.75	211.25	3167.75	120.75	85	88.5	206.25	114.75	103.5	12676.5	260.75	271.5	131.5	188.5	145	255.5	86.75	103.75	87.75	90.5	90.5	87.5	113.75	70	174	232	177.25	433.5	541
70407	D540	non-progressor	NA	NA	NA	NA	NA	NA	NA	729.5	1045.75	332	1172.25	672.5	660	24654	275.5	299.5	239	444.25	183	246.25	2104	143.5	97	90.25	269.75	142	120.5	10871	356.5	371.25	195	218.25	172	308.5	81.25	96.5	84	100	87	103.5	115.5	65	180.25	203.75	169.25	744.25	523.25
70407	D720	non-progressor	0.310998	2.76201	8.26352	4.23179	4.88545	5.68792	7.418	NA	NA	NA	NA	NA	NA	NA	NA	NA	NA	NA	NA	NA	NA	NA	NA	NA	NA	NA	NA	NA	NA	NA	NA	NA	NA	NA	NA	NA	NA	NA	NA	NA	NA	NA	NA	NA	NA	NA	NA
70424	D000	non-progressor	0.372359	2.70876	8.70954	3.83791	4.26597	5.66517	7.40585	NA	NA	NA	NA	NA	NA	NA	NA	NA	NA	NA	NA	NA	NA	NA	NA	NA	NA	NA	NA	NA	NA	NA	NA	NA	NA	NA	NA	NA	NA	NA	NA	NA	NA	NA	NA	NA	NA	NA	NA
70424	D180	non-progressor	0.461382	NA	NA	NA	NA	NA	NA	NA	NA	NA	NA	NA	NA	NA	NA	NA	NA	NA	NA	NA	NA	NA	NA	NA	NA	NA	NA	NA	NA	NA	NA	NA	NA	NA	NA	NA	NA	NA	NA	NA	NA	NA	NA	NA	NA	NA	NA
70424	D360	non-progressor	0.362993	NA	NA	NA	NA	NA	NA	3433.5	2986.5	1294	2844	1774.5	1001	99377	1160.75	2002.75	500	1859.5	513.5	451.75	19746.8	131.75	79.75	74	225.25	107.75	108.25	29895.2	1232.5	577.25	249	296	164.5	357	19655	94.25	73.5	83	82	81.75	110.5	69.5	268.5	336.5	198	961.75	1244
70424	D540	non-progressor	0.142677	NA	NA	NA	NA	NA	NA	3539	3671.75	1355	2631.75	1465	1073.5	86582.8	1123.5	3003.5	440	2182.75	560.25	439.75	21242	141.75	89.5	84.75	212	111.75	100.5	38271.5	1314.75	668.5	423	276.25	241.5	441.5	16281	89.25	76.5	87	75.25	86.5	106	79.75	231.5	353.5	203	1144.75	1201.5
70438	D000	non-progressor	0.357555	2.12515	8.27366	3.68792	3.92778	5.26541	7.03607	1255.5	1216.75	319	5366.5	4811	582	32151.5	474.75	513	323.5	4459	3623.5	341	12229.5	109	82.5	88.5	160.75	103.5	103.5	8766.5	460.25	469.25	160	646.75	151	298.25	3055	97.5	90	93.5	82.25	88	107.5	68	197.5	215.5	178.5	501	1070
70438	D180	non-progressor	0.330837	NA	NA	NA	NA	NA	NA	1406.75	1372	396.5	4073.5	6929.5	680.75	34066	524.25	475	252	3674.75	2913.25	356	13737	109.25	89.5	81.25	165	121	110.25	9083.5	468.75	391	152	518.25	182	267.75	4163	97.5	93.75	95.75	83.25	104.5	121	73.5	189.75	201.75	188.5	317	955.5
70438	D360	non-progressor	0.32492	NA	NA	NA	NA	NA	NA	1712.5	2432	570.5	6398	5867	938.25	33763.2	619.75	667.25	292	3991.5	3176	401.75	11728	113	78	85.25	190.75	104.75	110.5	8809.5	600.5	580.5	176	916.25	196	356	5020.25	99	83.75	94	81.5	96.5	118	66.5	214.25	224.5	171.5	557	1244.75
70438	D540	non-progressor	0.298139	2.45645	8.25422	3.82241	4.49488	5.47077	7.20682	1319.75	1257	380	3676	5087	590	29292	400.75	464	216	2256.5	2455	306.25	10323.5	98.25	92.75	84.5	189.5	110.5	98.5	7117.5	458.75	372	152.5	472.75	203	262.5	3375.75	107.25	89.5	92.5	102	90.75	117.5	73.5	219.75	216	172.75	1302	1013.25
70440	D000	non-progressor	0.752939	3.57794	9.15001	3.49563	7.23929	5.68889	7.3052	NA	NA	NA	NA	NA	NA	NA	NA	NA	NA	NA	NA	NA	NA	NA	NA	NA	NA	NA	NA	NA	NA	NA	NA	NA	NA	NA	NA	NA	NA	NA	NA	NA	NA	NA	NA	NA	NA	NA	NA
70440	D180	non-progressor	0.514183	NA	NA	NA	NA	NA	NA	4268	9221	2443.5	10912	2150	2628	39830	1314.25	4964.75	770.5	9523.5	602.5	824.5	10097.8	147.5	106.5	105.25	474.5	160.75	109.75	14645.2	1096	1650	304	422.75	280.5	819.5	116.75	102	75.5	89.25	79	100	109.5	68.5	354.5	549	302.25	871	1074.25
70440	D360	non-progressor	NA	NA	NA	NA	NA	NA	NA	1542.75	4402.25	839	6444.5	947.5	1070.25	36182	941.25	3563.25	556	7003.5	429.5	569.5	7525	127.5	96.5	94.5	357.75	153.75	108	13237.2	373	449	161	250	140	358.5	129.5	91.75	82	87.25	86.25	95	109.5	64.5	264	335	245.5	683.25	992.25
70440	D540	non-progressor	0.545061	2.73488	8.49144	3.90248	6.21444	5.95203	7.81721	2110	4659.25	973	6256.5	1266	1368.5	28790.5	1034	3460.75	465	6935.25	439	485.5	7247	128.75	95.5	99.5	628.5	147.5	115.25	12899	406	595	165.5	264.25	189	313.25	73.75	91	81.5	82	84.5	81	112	65.5	247	368.75	204.25	655	806
71112	D000	non-progressor	0.0947056	1.10735	8.16025	4.17255	4.03387	5.85343	7.56476	638	1082.25	285.5	3428.25	1257.5	424	5413.5	236.75	335	168	1381	179.5	183.5	268.5	101.75	85	84	139.5	104	101.5	2436	273.25	277	150.5	601.25	165	243.75	114.25	91	74.5	76	72.75	71.5	105.75	54.5	217.25	281.75	200.25	385.25	724.5
71112	D180	non-progressor	0.895649	5.18003	10.2554	3.61863	10.4683	5.20359	6.47842	555.5	817.75	245	2000.75	1224	358.5	6268.5	210.75	315.5	171	1156.5	192.75	191	321.5	93	83.75	91.75	137.25	91.5	101.25	2994	245.25	246.5	157.5	228	142	198	122.25	92.5	71.75	89	79	82.75	106.5	63	217.75	247	207.5	336.75	682.5
71112	D360	non-progressor	0.187313	2.74643	8.6133	3.88835	4.19084	5.0949	7.15087	552.5	823.75	222	2110.75	966.5	386	6174.75	212	273.25	177.5	1195.25	190.5	168.25	338	97.5	88.5	93	138.75	100	95.25	2988.25	236.5	253	121	205.75	138	215	142.25	90	85	80.75	76.75	90.25	111.75	61.25	203.5	250.75	189	329.5	800.5
71112	D540	non-progressor	0.211232	2.56652	8.69464	3.77618	3.86908	5.30015	7.02157	610.5	908	244	2374	1102	405.5	5913	232	321.75	140	1435.25	180.5	175	313.75	94	74	79.25	142.5	85.75	107.25	2688.75	312.5	315.75	141	263.25	156	262	141	90.5	77.5	90.75	103	80	119.25	136.25	229.75	299	210.75	390.25	809
71115	D000	non-progressor	0.590591	3.38589	8.98309	4.15522	5.80442	5.86437	7.66209	2567.75	2993	1025	5318.75	1240.5	1501	11695.2	905.5	662.25	284	4249	549.5	363.25	13278	86.5	75	82	101.5	197.5	106.75	255.75	817.5	990.5	366	600.75	163	725	170	85.75	76	81.5	70.5	93	105	59	431.5	463	312.5	1062	1223
71115	D180	non-progressor	0.249559	NA	NA	NA	NA	NA	NA	3230.5	3356.25	779	5169	2615	2007.5	11031.5	993.5	599.75	434.5	3434.75	658.25	387.25	11276.2	101.25	78.5	84.5	86.75	159	100.5	214.5	816	1042.5	268	502	175.5	732.5	137	95	77.5	81	78	92	110.75	61.75	392	441.5	306	1164.5	1015
71115	D360	non-progressor	0.793726	NA	NA	NA	NA	NA	NA	3089.75	3404.5	1209	5071.75	2126	1865.5	9776	772.5	509.75	295	3224.25	593.5	363.75	9405.75	84.75	79.25	78.25	99	179.75	107	163.75	1030.25	1376.5	343	658.5	175.5	996.5	185.25	94.25	81.75	84.25	86	83.25	107.25	59	402.5	462	286	1123	1135
71115	D540	non-progressor	0.563564	3.15273	9.03458	3.59392	5.80454	5.44623	7.3589	4459.75	5143.25	2396	7331.5	2889	3125	10908.5	1704.75	1186	751	4902	916.5	836.5	12263.5	90	80.25	81.5	128	183	106.75	181.75	1236	1556.5	463	1182.5	223	1148.75	164.25	99.5	86.5	82.25	85	87	104	65.25	524.5	575.5	401.25	1209	1275.25
71132	D000	non-progressor	0.229972	1.8825	8.01549	3.88026	5.81779	5.63174	7.49941	1250.5	1515	549	3376.5	1465	707	24148	1253	1498.75	982	2754.25	1127.5	833	8641.5	94.5	86.25	88.5	224.25	638.25	99.5	6054.75	398.25	406.5	207	746	242	291.75	1433.5	93	82	84.25	76.25	79	103	64.5	210.5	204.5	170.5	434	1365.75
71132	D180	non-progressor	0.0996623	1.19872	8.0626	3.98566	3.97879	5.44416	7.44945	5949.25	11090.5	5572.5	6209.75	3940.5	5913.5	27397.8	4783	8112.75	2785	3932.25	822.25	5245.5	13129.8	101	101.25	91.5	253	317.75	106.25	6862	672	1233	376	719	266	682.25	3274	100.5	75	81	79.25	85.5	100	68.75	265.5	345.75	233	464.5	1009.5
71132	D360	non-progressor	0.0302678	1.72604	7.79856	4.05579	2.36557	5.44895	7.51948	1850.25	1635	531	3334.25	1527.5	901	47459.2	1200.75	1267	406	2159	456.5	678.5	17617.5	117.5	94.75	82.25	217.5	291.5	108	13703.8	439.25	441	178	567.5	214.5	346.25	2377.5	95.75	75	77.5	80	82	99.25	57.5	201	187.25	167	378	859.75
71132	D540	non-progressor	0.0307162	1.38983	7.94548	3.76779	2.84536	5.43639	7.42706	1563.75	1550	638.5	3003.75	1432.5	801.75	39301.5	949.5	905.5	290.5	2282	365.75	543.5	15796.5	111.5	85	89.5	208.75	248.75	105.75	14514.5	475	429.25	247.5	567.75	338	307.25	2051.5	98.5	74.25	83	82	86.75	114	57	203.5	204.25	171.5	581.75	932.75
71135	D000	non-progressor	0.120513	1.83111	7.79877	3.97723	3.0342	5.89603	7.53948	644.75	837	251.5	3490.5	770.5	339.75	10815	557	382	215	796.25	283.75	231	4726	111.25	93.75	105.5	276.25	108	106.5	2699.5	187.5	236.25	119.5	926.75	129	157.5	134	86.75	76.75	83.75	83.25	78.25	103.75	60.5	261.25	308.5	198.5	1000.5	690.5
71135	D180	non-progressor	0.10419	1.78544	8.15882	3.82591	3.8301	5.43723	7.48871	878.5	961	272	3608.5	661.5	366	15390.5	697.75	539.5	244	990	331	263.75	8893.5	101	102.25	85.75	277	109	108.5	2898	192.5	209.25	95	757.5	130.5	160.75	102	92.5	77.25	85.5	81	83.25	120.5	59.25	246	376	222	1381.5	793.25
71135	D360	non-progressor	0.316988	2.40124	8.54269	3.54703	4.45097	5.46431	7.26954	1348	1786.25	370	3250.75	633	610.75	11489	591.75	415	222	859.25	248	259.5	6648	106.25	90.5	91.5	270.75	116.75	112.5	2496.25	284	382.75	122.5	806.5	131	220	117.75	90	80	83.5	85.75	92.25	98.75	112.25	291.25	481.25	250.5	1417	696
71135	D540	non-progressor	0.187135	1.78342	7.99897	3.85218	3.66562	5.55058	7.31788	637.5	738.5	234	2964.25	717	341	11497.5	508.5	356	191	830	293.5	227.25	7518	107.5	87	91	298.5	128.75	109.75	2152	193.5	206.25	99	737.5	120	164.75	115	91	80.75	88.25	80.25	85	91	68.5	250.5	353	218.25	888	750.25
71147	D000	non-progressor	0.322265	2.53615	8.70085	3.67126	4.71701	5.14615	7.17049	670.5	830.5	264	3031.75	1534.5	426.75	3566	361.25	476.5	227.5	3652	721.5	268	1190	75.25	93.75	82.25	292.5	92	100.25	915	404	345.75	161	285.25	145	268.5	134.5	94	82	91.5	88.75	89	107.5	63.5	198.5	295.5	205.5	511	698.5
71147	D180	non-progressor	0.459026	NA	NA	NA	NA	NA	NA	1274.5	1230.25	268	4413.5	1924	506.75	3517.75	256.75	366.25	181	2954.5	876.5	195.25	874.5	90.5	104	88.5	239	92.5	79.5	2009	278	277	148	378.75	138	194.25	106	87	74.75	77	76.5	80	109.5	63	232	248.25	203.5	434	928
71147	D360	non-progressor	0.718146	NA	NA	NA	NA	NA	NA	1155.75	1366.75	280.5	4780.5	2392.5	557.5	4071.75	233.5	381.75	194	3275.25	1055.5	209	860	89.5	105	67.5	240	101.5	97	1851	278.75	333.75	146	268.25	176	178.5	92.75	88.75	82.5	78.75	78	80.75	98	61	231.25	250.75	205	409.5	1015
71147	D540	non-progressor	0.148321	2.28705	8.54871	3.97015	3.90158	5.5736	7.15304	1211	1409.5	337.5	3650.5	1738	732.75	5610.5	294	387.75	183	2298.25	782	276	1066.75	88	86	86.5	260	89	91	4271.5	325.5	327.25	170	217	162	232.25	117.25	88.75	72.75	84.75	81.25	81	110.75	64	253.75	295.5	245.25	486.75	987.25
71158	D000	non-progressor	0.324462	1.472	8.10523	3.91003	5.6907	5.97752	7.11887	NA	NA	NA	NA	NA	NA	NA	NA	NA	NA	NA	NA	NA	NA	NA	NA	NA	NA	NA	NA	NA	NA	NA	NA	NA	NA	NA	NA	NA	NA	NA	NA	NA	NA	NA	NA	NA	NA	NA	NA
71158	D180	non-progressor	0.384849	2.26508	8.33041	3.94037	4.98832	5.64494	7.3587	611	712.75	251	3169.5	557.5	477.5	17492.5	348	308.25	189.5	2252.75	237	220	2126	97.25	91.5	90.5	233.75	100.75	99.25	2420	158.75	176.75	83	282.5	92	181	124.25	98.5	77	80.25	76	100	113	64.5	197	228	196.25	548	607.75
71158	D360	non-progressor	0.541186	2.68516	8.77138	3.76003	6.41728	5.79318	7.44298	461.25	561.25	231.5	2657	592.5	391.25	18265.5	355.75	295.5	165	2131	246	214.5	2152.5	100.25	90	91	274.75	120.75	113.25	7286.25	174.5	177.75	94.5	245	101	202	103	85.25	73.75	82	82	83.25	105	60	235.5	279	215.25	1092	1291.75
71158	D540	non-progressor	0.333351	2.12967	8.22667	3.65036	4.24515	5.32864	7.11754	687	809.75	229	2924	557	524.5	16864	347.5	328	163	2131.75	251.75	240.5	1683	99.5	92	86.75	313	103.75	112.25	6528.75	157	177.5	84	244.5	91	187	101	94.5	67.75	79	77.5	77.25	107	64.5	236.25	271.75	212.5	986.5	1181.5
90226	D000	non-progressor	0.488498	3.29985	8.63257	3.9207	4.60186	5.24757	7.51811	313.5	1001.75	216	8707.5	425	289.5	11480.8	285.5	972.75	229.5	8602	340.5	253.5	8719.25	96.25	86.75	79.25	273.25	97.25	112.75	1680.25	181.75	172.5	116	170.5	117	174	98	86.5	82.75	91.5	85.5	87	103	63.25	245.75	356.5	210.25	596	961.25
90248	D000	non-progressor	0.909736	4.79317	9.85572	3.89368	8.11224	5.31965	7.30715	1039.25	2417	655.5	3491.5	532	777.25	9465.25	599.5	1903	438.5	3499.5	323.5	449.5	2781.25	92.25	83.5	89	308	104.75	101.5	3533.25	403.5	544.25	241	398.75	175.5	329.75	126.25	106	85	92	87	92.75	103.25	64.25	241.75	282.25	202.75	758	11956
90248	D720	non-progressor	0.289243	2.34481	8.5377	4.18056	5.06982	5.86654	7.6119	NA	NA	NA	NA	NA	NA	NA	NA	NA	NA	NA	NA	NA	NA	NA	NA	NA	NA	NA	NA	NA	NA	NA	NA	NA	NA	NA	NA	NA	NA	NA	NA	NA	NA	NA	NA	NA	NA	NA	NA
90272	D000	non-progressor	0.00561634	0.340303	7.70321	4.12473	2.4442	5.86101	7.47693	768	962.75	253	2327.5	979	338	5305.75	365.5	431.5	184.5	1014.25	177	194.25	252.5	95	104.5	83	345	103	113.5	4043	162.5	214.25	120.5	158.5	149	167	79.5	91.25	79	80.5	75.5	84.75	109	60.25	298	345.25	218.75	799.5	1497.5
90272	D720	non-progressor	0.0309893	1.09186	8.1812	4.01165	3.39318	5.81533	7.37371	NA	NA	NA	NA	NA	NA	NA	NA	NA	NA	NA	NA	NA	NA	NA	NA	NA	NA	NA	NA	NA	NA	NA	NA	NA	NA	NA	NA	NA	NA	NA	NA	NA	NA	NA	NA	NA	NA	NA	NA
90296	D000	non-progressor	0.184294	2.14478	8.25148	4.2667	3.43595	5.63815	7.68411	1208.25	1299.5	538.5	4661.5	664	517.25	36814	550	487.75	283	3669.25	149	200.75	34274.5	107	107.5	94	196.5	104	93	10014.5	199.5	209.5	141.5	424	136	180	81.75	89	82.75	80.75	74.25	86	107.75	53	235.25	236	178	690.5	693
90296	D720	non-progressor	0.364537	1.76337	8.80147	3.85964	5.27982	5.4956	7.41283	NA	NA	NA	NA	NA	NA	NA	NA	NA	NA	NA	NA	NA	NA	NA	NA	NA	NA	NA	NA	NA	NA	NA	NA	NA	NA	NA	NA	NA	NA	NA	NA	NA	NA	NA	NA	NA	NA	NA	NA
90345	D000	non-progressor	0.106059	1.8736	8.36385	4.35164	4.22029	5.78879	7.66604	543.75	1029.75	217	5210.5	759	337.25	14294.5	154.25	390.5	139.5	2575.5	196.5	164.5	2068.5	107.5	89	81	288	91	111	9773	168	193	123	268.75	224	165	80.75	90	77.25	86.75	79.25	87	100.75	64.75	179.25	212.5	186.75	462	511.5
90345	D720	non-progressor	0.200352	1.70049	8.44221	4.05658	3.67195	5.49688	7.13631	NA	NA	NA	NA	NA	NA	NA	NA	NA	NA	NA	NA	NA	NA	NA	NA	NA	NA	NA	NA	NA	NA	NA	NA	NA	NA	NA	NA	NA	NA	NA	NA	NA	NA	NA	NA	NA	NA	NA	NA
90350	D000	non-progressor	0.526811	2.34303	8.84184	4.03599	5.61158	5.48538	7.19565	1374	1605	510	2884.25	1501.5	743.75	27202	387.5	281.5	161	701.75	137.5	225.5	25523	92	89	83	88.25	82	102.75	688.75	472.25	526.25	226	444.25	242	339	2829.5	93.5	85.25	82.5	81.5	86.75	112.75	62.75	221.5	230	222	344.75	612
90377	D000	non-progressor	0.218179	1.61159	8.51676	4.07021	3.68794	5.74879	7.45607	496.5	468	152	673	363.5	279	26640.5	351.25	362.5	254.5	743.5	226.5	269.5	13240	99.75	97.5	91.5	94.25	99.5	112.5	7792.75	243.5	184.75	138	135.5	123	163	397.5	97.25	74.25	78.5	78.25	83.25	112.75	63	205.5	436.75	232.75	617.5	1186.75
90397	D000	non-progressor	0.503824	2.42077	8.67228	3.32811	5.68367	5.69471	7.31944	915.25	703.25	322	1258	872	442.25	25573.5	192.25	194.5	167.5	344	143.5	196	6360.5	106.25	89.25	78	145	125.25	101.75	8433	364.5	279.25	141	241.5	185	216.75	249	108.25	84.5	94.25	83.5	87	114.5	70.5	260.25	188.5	186.75	548.25	4691.5
90398	D000	non-progressor	0.191834	1.2568	8.16622	3.90857	2.96839	5.95571	7.80984	3658	2827.5	1016	2174.25	703	1413.25	38307.5	1185.25	516	219	817	313.5	299.5	20055.5	136.25	83.75	84.75	200.5	101.75	105.25	8049	849.5	983	303	444.5	202	622	6157.75	99.75	85.75	87.75	81.5	91	116	65.5	261	349.5	241.5	802.75	1070.5
90402	D000	non-progressor	0.355699	2.78215	8.47049	3.83081	5.77952	5.59635	7.3903	577	2746	237.5	2150	643	434	15315	237	2224	191	1657.5	146	235.5	1127	115	102	95.5	197	258	110	9554	179.75	206.5	130.5	243.25	137.5	176	75.75	93	78	81.5	68	88.25	120.5	60	312	425	229.75	1803	937.75
90402	D720	non-progressor	0.268972	2.48164	8.56605	3.66281	3.9063	5.62237	7.31674	NA	NA	NA	NA	NA	NA	NA	NA	NA	NA	NA	NA	NA	NA	NA	NA	NA	NA	NA	NA	NA	NA	NA	NA	NA	NA	NA	NA	NA	NA	NA	NA	NA	NA	NA	NA	NA	NA	NA	NA
90406	D000	non-progressor	0.421495	1.8085	8.47712	3.73973	5.68591	5.51047	7.44618	1221	1406.5	258	2497.25	460	596.5	19246	429.5	626.75	301.5	1152.75	237.25	354.5	3481	116.25	74	80.5	268.5	143.75	100.75	8374	509	467	171	718.5	160	295.5	113.5	98.25	83	92.5	89.5	92.5	115.5	65.75	243.5	246.25	219.75	473.5	1149.25
90460	D000	non-progressor	0.395462	2.58005	8.53324	3.94105	4.50605	5.65917	7.64217	828.25	1062	279	2200	464	553.25	29587.5	390.5	493.5	234	1493.25	256.25	302.5	7071.5	110.5	88.5	90	317.5	108.75	99	10039	223	226.75	111.5	274.75	116.5	214.5	271	101.25	72	85.5	79	97	112.25	68	708.75	229.25	196	693.5	910.5
90462	D000	non-progressor	0.157667	1.35285	8.17236	4.0942	4.10541	5.80256	7.69394	1767	3863.5	372	11927.5	1203	746.5	65240.5	974	1957.25	368	4377.5	415.5	409	34539	135	90.5	91.25	614	138.5	105.25	27727.5	524.5	1840.5	146	5378.25	314	345.75	602.5	106.5	89.25	75.25	96	99.75	117.5	69.75	176.5	226.75	171.5	1278	788
90474	D000	non-progressor	0.189095	2.37812	8.22427	4.00862	4.80972	5.68647	7.39773	521.75	818.25	194	3463	880	349.25	3585	231.75	542	219.5	2545	244.25	253	492.75	108	103.25	91.5	98	104.5	104.5	1004.25	339.5	342.75	120	461.75	226	283.5	162	100	76.5	81	77	88.75	111.75	64.75	237	294.75	209	13985.8	630
90474	D720	non-progressor	0.181686	2.7094	7.96254	4.03896	3.54577	5.95018	7.33507	NA	NA	NA	NA	NA	NA	NA	NA	NA	NA	NA	NA	NA	NA	NA	NA	NA	NA	NA	NA	NA	NA	NA	NA	NA	NA	NA	NA	NA	NA	NA	NA	NA	NA	NA	NA	NA	NA	NA	NA
90489	D000	non-progressor	0.151653	2.15598	8.13379	3.85321	3.84289	5.5117	7.55681	3273.75	4524.75	868.5	5106	1857	1529.25	18868.5	1185.75	1631	353.5	3169.5	346	399.5	3098.75	123	92.25	97	206	114	105.25	6849.75	783	1078.25	155	882	313	434.25	174.5	91	82.25	92.5	74.25	82.5	105.5	63	169.5	214.25	155	383.25	425.5
90520	D000	non-progressor	0.373371	2.11855	8.06857	4.10748	4.6024	5.84777	7.07761	795.25	2974.5	260	14127	2170	424	28083.5	412.5	1129.75	228	5667.5	4187	244.25	12523.5	113.5	86.5	67.5	116.25	611	110	7583.5	286	648	133	2415.5	163	199.25	434.75	95	81.25	80.25	88	95.75	112	64.5	245.5	299.25	201.5	1012	823.25
90529	D000	non-progressor	0.271414	1.76776	8.71003	3.93348	4.70899	5.52516	7.35916	1511.75	902	180.5	2561.25	567.5	383.25	101962	366	567	232	2193	285	249.5	27487	540	135	102.5	246	128	120.5	57725	161.5	162	101	196.5	132	166	2209.5	96.25	73.25	81.75	82	80.25	117.25	550.75	292.75	398	203.5	431.25	898
90529	D720	non-progressor	0.327311	2.36777	8.93781	3.70256	4.79594	5.4691	7.15483	NA	NA	NA	NA	NA	NA	NA	NA	NA	NA	NA	NA	NA	NA	NA	NA	NA	NA	NA	NA	NA	NA	NA	NA	NA	NA	NA	NA	NA	NA	NA	NA	NA	NA	NA	NA	NA	NA	NA	NA
90532	D000	non-progressor	0.309858	2.27213	8.38919	3.57196	3.37392	5.26473	7.18099	644.25	796	259.5	1177	391	391	6552.5	528.5	490.75	375	1134	282.25	306	3301.25	113.5	87.5	92	206	95	112.5	1916	217	241.25	119.5	152.75	112	199	88.5	79.75	75.5	83	75.5	81.75	98.5	62.75	160.25	191	134	521.5	525.5
90578	D000	non-progressor	0.350407	2.53727	8.64701	3.80939	4.76227	5.38136	7.55748	787	751	165	5082.25	264	333.25	16168.5	881	727.5	177	4769.5	107.5	265	10954.2	99	70.5	89	134	96	115	4978	152.5	159.5	120.5	139.25	107	171.75	69.25	99	84.5	92.5	83	92.5	114.5	68.5	263.75	290.5	226.25	1002.25	759.75
90581	D000	non-progressor	0.0348649	0.758069	7.89676	3.95997	2.86043	5.69178	7.61574	892	3898.5	232	16773	786	425.25	12042	1037.75	3585.5	257.5	10651	307.5	377	8558	93	197.5	80.75	4671.25	99	108	3040.75	202	303.5	96	365.75	162.5	176.5	226.25	90.75	84.5	85.5	78.5	97.5	104.25	60.5	262	370.75	243.25	872.5	939
90581	D720	non-progressor	0.354927	2.63778	8.8979	3.50159	5.0274	5.5419	7.3427	NA	NA	NA	NA	NA	NA	NA	NA	NA	NA	NA	NA	NA	NA	NA	NA	NA	NA	NA	NA	NA	NA	NA	NA	NA	NA	NA	NA	NA	NA	NA	NA	NA	NA	NA	NA	NA	NA	NA	NA
90587	D000	non-progressor	0.253065	1.3834	8.10894	4.08041	5.0631	5.83129	7.68944	900.5	962.5	299	1466.5	1183	387.25	41111	592.5	544.5	234	945.5	389.25	262.5	42019	100.75	86.5	82.5	262.25	94.75	116.5	2624.75	221.75	273	124.5	237.25	153	192.75	281.5	104	85	85.75	76.5	100	105.5	65.25	167	213	145.5	400.75	716.25
90590	D000	non-progressor	0.2728	2.28089	8.95402	3.95862	5.55734	5.68187	7.93103	802.5	1724	281	10148.2	2158	513	18469.5	267.75	1000.25	179	10143	310.5	243.25	8553.5	98.5	95	78	255	111	115	4853	232	371.5	150.5	300.25	555	213.5	798.5	101	78.75	89.25	85.5	89.25	109.75	61.5	181.5	208	182.5	725.75	799.25
90590	D720	non-progressor	0.149455	1.59477	8.46513	4.21809	4.68781	5.93259	7.95285	NA	NA	NA	NA	NA	NA	NA	NA	NA	NA	NA	NA	NA	NA	NA	NA	NA	NA	NA	NA	NA	NA	NA	NA	NA	NA	NA	NA	NA	NA	NA	NA	NA	NA	NA	NA	NA	NA	NA	NA
90625	D000	non-progressor	0.153017	1.75049	8.54474	3.96348	3.90183	5.31712	7.0643	632	756.5	327	3560	415	439	28010.8	453.75	740.25	320	4297.25	6196.75	328.5	14115	118.75	89.25	87.25	114.75	93.5	93.5	12106.8	260	214.75	121	272.25	148.5	191	257	95.25	71	88.5	80	87.5	109.25	66	315.5	389.5	209.25	1090.25	1070.75
90628	D000	non-progressor	0.427222	2.1105	8.20824	4.13202	5.14458	5.68954	7.4669	840.5	1276.5	238	4411.5	2858	502.25	28899	379.5	500.5	269	1125.75	341	298	1889.5	118	87.5	89.5	91.75	101	98	14501.5	350.5	543.25	155	1904.25	369	272.25	147.5	88.75	68.75	87.5	87.75	83.25	97.75	61.25	219	232.5	229.5	755.5	2108.5
90636	D000	non-progressor	0.458773	3.72026	8.95965	4.09112	5.24016	5.55751	7.43759	1299	1887.5	578	3797	6717.5	836.5	10831.5	306.5	378	190	2429.75	2709	251.5	1465.5	111	93	99	300	116	101	5020.5	349	422.25	413.5	402.25	295	303.75	119	97	70.25	79	77	81	111.25	62.5	361.5	268	267.75	816	1028.25
90636	D720	non-progressor	0.469641	3.04994	9.01386	4.35211	5.73018	5.69618	7.61371	NA	NA	NA	NA	NA	NA	NA	NA	NA	NA	NA	NA	NA	NA	NA	NA	NA	NA	NA	NA	NA	NA	NA	NA	NA	NA	NA	NA	NA	NA	NA	NA	NA	NA	NA	NA	NA	NA	NA	NA
90647	D000	non-progressor	0.222097	2.37604	8.31768	4.39434	4.53873	5.88045	7.62909	1472.75	1249.75	316	2631.75	1430	467.5	60201.8	647.25	776.25	326	3079.75	490	320.5	27857.5	180.75	80.75	88.25	252	112.25	109.25	23653.2	484	455.25	146	264.75	370	266.5	5693.75	99	81	93	89	87.75	109.5	82	239.5	265.75	190.5	941	1072
90647	D720	non-progressor	0.805379	5.11208	9.30609	3.68312	7.1573	5.71175	6.46259	NA	NA	NA	NA	NA	NA	NA	NA	NA	NA	NA	NA	NA	NA	NA	NA	NA	NA	NA	NA	NA	NA	NA	NA	NA	NA	NA	NA	NA	NA	NA	NA	NA	NA	NA	NA	NA	NA	NA	NA
90652	D000	non-progressor	0.101812	1.58516	8.18801	4.07844	4.56639	5.87148	7.42997	975.25	1265	220	3715	4609.5	368	10448	1075	381	178	621.5	3360.5	438.5	2826	102.75	82.25	91.75	315.5	102.75	111.25	416	227.75	391.5	104.5	1415	121	183.5	2932.5	89	80.75	80.25	94.5	88.25	108	64.5	230.25	242.25	203.25	775	1354.75
90652	D720	non-progressor	0.25526	2.79807	8.5825	3.92529	4.68669	5.67439	7.4697	NA	NA	NA	NA	NA	NA	NA	NA	NA	NA	NA	NA	NA	NA	NA	NA	NA	NA	NA	NA	NA	NA	NA	NA	NA	NA	NA	NA	NA	NA	NA	NA	NA	NA	NA	NA	NA	NA	NA	NA
90712	D000	non-progressor	0.174213	1.53793	8.29768	3.98409	5.21058	5.8593	7.82434	1744	3044	553	4574	1060	789.5	29581.5	474.25	1476	163	5454	438.5	192.5	6830.25	126	108.5	94.5	278	144	111.5	16639	229.5	337.75	145	171.25	128	211	253	98.5	83.5	80.25	76	99.75	113	64.5	339.5	309.25	228.5	1508	2002
90721	D000	non-progressor	0.412683	2.46972	8.40573	3.92654	5.12662	5.60474	7.35752	1372.5	1594.25	329	4316.25	479	698	15309.5	495.75	528.5	216	3152	162.25	298	2453.5	127	80.5	76.5	397.5	110.75	106.25	5949	449	466.5	148	332.5	151	280.75	104.5	103.25	84	88	83.5	93.5	111	176.5	268.25	263.5	209.5	424.5	1010
90745	D000	non-progressor	0.15769	1.18456	8.08535	3.81682	4.37322	5.473	7.43271	1409	1947.25	603.5	7098.25	1433	1074.75	17516.8	872.25	736.5	353	6906.5	360.25	419	1679.75	115	97	78.75	315.25	119.25	109.5	6780.75	268.5	350	150	248.5	301	271.75	75.5	93.75	79.75	81.75	77.75	80.25	106	63.5	165.75	247.5	151	388	372.75
90796	D000	non-progressor	0.164922	1.32229	8.00941	3.53217	2.46555	5.76067	7.35584	580.75	1152.75	286	2504	1786	460.5	30546.5	380.25	778	255.5	2114.75	1171	279.25	20917.2	100.25	85.75	80.5	196	109	102	9773.75	203.75	225.75	127	227.5	143	179.75	242.5	105.25	79.5	85.25	91	99	121	63.75	285.25	253.25	183.75	400.5	2011.25
90818	D000	non-progressor	0.213422	1.85366	8.29026	3.6436	4.86053	5.46499	7.41573	977	766.25	237	782.75	1818	352.75	5448	824.5	378.25	166	512.75	367.5	259.75	801	85.75	79.5	82.25	81.75	219.5	96.5	1686.75	252.5	259.5	115	227	146	201.75	77.5	87	87	87	89.75	87	112.5	64.25	153.25	169	156.25	358	2958.5
10993	D000	progressor	0.453645	2.72267	8.9225	3.90122	5.16577	5.53525	7.46769	602.5	800	181	907.25	559.5	300.25	56863.8	441.75	539.25	190	464	202	187	57714.5	122	81	105	166	131	117	12002	174.5	176	160.5	175.5	153.5	195.75	1584.5	101.75	76.75	87.75	80.75	90	112.25	65.25	260.75	166.5	128.25	267.25	487.5
20185	D000	progressor	0.980289	6.23992	11.1109	3.18254	10.425	5.42473	6.71656	2181	3528.75	594	2947.5	26783	1075.5	37693	1409.25	2409.5	259	1573.5	11524.5	600.25	30104	126	94	86	444.5	260	108	9041.5	250.25	472.5	248	210.75	1817	252	128.5	94.5	96.5	85.5	90	97.75	107.25	68	344.75	253.25	362.5	358.5	688.75
20185	D720	progressor	0.616622	NA	NA	NA	NA	NA	NA	NA	NA	NA	NA	NA	NA	NA	NA	NA	NA	NA	NA	NA	NA	NA	NA	NA	NA	NA	NA	NA	NA	NA	NA	NA	NA	NA	NA	NA	NA	NA	NA	NA	NA	NA	NA	NA	NA	NA	NA
40030	D180	progressor	NA	NA	NA	NA	NA	NA	NA	610.25	651.75	223	2428	537	352.75	61764.2	87	71.5	94	105	48	117.5	639	132.5	83.5	85.5	347.5	109.75	112.25	21977.5	213.75	216.25	122	228.25	119	183.5	793.75	94	79.5	82.75	87	85.75	113.5	71.75	254	255.75	229.5	758	815.5
40152	D000	progressor	0.525886	2.16576	8.77888	3.6688	4.90869	5.4035	7.36224	NA	NA	NA	NA	NA	NA	NA	NA	NA	NA	NA	NA	NA	NA	NA	NA	NA	NA	NA	NA	NA	NA	NA	NA	NA	NA	NA	NA	NA	NA	NA	NA	NA	NA	NA	NA	NA	NA	NA	NA
40152	D180	progressor	0.841923	4.3362	9.48058	3.41351	7.14355	5.4142	6.9214	1968	3406.75	820	5819.75	1932	1086.5	25363.8	787.5	1348.75	333	4422.25	879.5	495.25	30868	110.25	89.5	87	254.75	118.75	115.75	633.5	511	822.5	236	407.5	240	454	107.75	97.25	73.75	82.5	79.5	85	106.75	62.25	198.25	183	167	426	529.5
40152	D360	progressor	0.735931	2.88001	9.24444	3.48096	6.42683	5.39535	6.93248	1432.25	2349	488	3192.75	7164	871.5	24569	633	975.5	241	2155	3877.25	353.25	25111	88.5	76	98	219.5	110.5	109.5	473	298.5	496	239	292	283	284	1920.75	102.5	79.5	79.5	80	96.5	92	65.5	202.75	153.5	137.5	373	418
40152	D540	progressor	0.778892	3.6327	9.04427	3.1695	5.19451	5.2489	6.65884	NA	NA	NA	NA	NA	NA	NA	NA	NA	NA	NA	NA	NA	NA	NA	NA	NA	NA	NA	NA	NA	NA	NA	NA	NA	NA	NA	NA	NA	NA	NA	NA	NA	NA	NA	NA	NA	NA	NA	NA
40238	D000	progressor	0.316908	2.41494	8.26062	3.62661	4.35581	5.66404	7.143	NA	NA	NA	NA	NA	NA	NA	NA	NA	NA	NA	NA	NA	NA	NA	NA	NA	NA	NA	NA	NA	NA	NA	NA	NA	NA	NA	NA	NA	NA	NA	NA	NA	NA	NA	NA	NA	NA	NA	NA
40238	D180	progressor	NA	NA	NA	NA	NA	NA	NA	1006	1053.5	232.5	2522	41893	345.5	125856	639.25	1763.75	377	2675.5	13386	307	20609	305.75	95.25	92	204.5	113	129.25	74977.8	184.75	240.25	100	194.75	128	169.75	116.5	96	82	84.5	82.5	90.5	103.75	110.5	216	263.5	208.25	530	1108
40238	D360	progressor	NA	NA	NA	NA	NA	NA	NA	1499.25	2115	474	5806.5	88484.5	632.5	118318	990.75	2129	678	5069.25	35992.5	474.5	25298.5	190	92.5	97	218.25	113	118.5	33215.2	252.5	304.75	118.5	647.5	125.5	195	107.75	96	83.5	89.25	83.5	93.5	114	133	208	224	185.25	694.5	945
40238	D540	progressor	0.513284	NA	NA	NA	NA	NA	NA	NA	NA	NA	NA	NA	NA	NA	NA	NA	NA	NA	NA	NA	NA	NA	NA	NA	NA	NA	NA	NA	NA	NA	NA	NA	NA	NA	NA	NA	NA	NA	NA	NA	NA	NA	NA	NA	NA	NA	NA
40695	D000	progressor	0.86338	NA	NA	NA	NA	NA	NA	1586.75	1298.75	297	2897	1010.5	492.5	47092	1022.75	578	248	2436	260.25	270.5	10295.5	125	112.25	82	251.25	101.25	103.75	19902.5	260	278.25	106	236.5	192.5	204	92.75	91	92	88.5	76.25	95	104.25	79.5	434	459.5	348.5	1012.5	2953.5
40695	D180	progressor	0.801555	4.86552	9.79457	2.79708	6.00746	5.37404	6.99894	1061	1009	191	2065.5	505	397.25	45489	660	433.75	208	1317	210.25	208	12288	113	103.5	76	241	100	106	25960	200.5	203.5	123	181.75	220.5	163.5	88	96.75	86.75	83	88	81.5	107	74.75	433.5	402	339.75	946	2206
40695	D360	progressor	0.910448	4.92965	9.95246	2.89551	7.15388	5.39606	6.6681	1848.5	1030.5	235	1736	526	430.25	74581.5	1206	349.5	217	1564.75	164.5	226.75	9509	155	108	83	179	102.5	117	44629	214.75	190	110.5	172.5	176	167.75	78	104.75	84.75	80.5	86	96.25	117.25	82.25	648	543.25	456.25	2689	2856
40695	D540	progressor	0.858507	4.05168	9.46945	3.14654	7.12174	5.5988	7.04149	1479.5	1403.75	267	1933.25	624	609	99474.8	767.25	432	244	1594.5	284.5	246.75	11238.8	170	104	88	195	120	114	60395	197.75	223.5	113	196.25	201.5	170	89.25	97.5	85.25	83	81.5	88.25	111.75	146.75	494.5	460.75	425.75	1319.25	2376.25
40695	DIC	progressor	0.804028	4.35595	9.32524	2.67374	6.19125	5.09367	6.60378	NA	NA	NA	NA	NA	NA	NA	NA	NA	NA	NA	NA	NA	NA	NA	NA	NA	NA	NA	NA	NA	NA	NA	NA	NA	NA	NA	NA	NA	NA	NA	NA	NA	NA	NA	NA	NA	NA	NA	NA
40718	D000	progressor	0.52844	2.41893	9.20687	3.30118	6.42622	5.43926	7.00097	897	1059.5	300	2331.25	1447	1630.25	5426.25	478.5	535.5	235	2383	600	1281.75	1758.5	97.5	87	86	90	79	110	2737	237.25	212	132	155.75	147	223.75	65.5	87	76.5	77.5	71.5	78.25	102.5	64.25	187.5	191.25	155	537	1340.25
40718	D180	progressor	0.565438	2.97358	8.9385	3.63805	5.91317	5.43871	7.28147	1120	1491.25	386	4191.75	1470.5	2044	5931	431.5	692.5	264	3742.5	566.75	1344.5	1598.5	86	88	96.5	128	100.5	116	2163	222.5	199	159	168.5	176	218.75	76	102.5	75	83	76	84.5	112.25	63.25	221.25	219.75	195.25	667.25	1923.5
40718	D360	progressor	0.811075	4.36735	9.69295	3.62163	7.21616	5.46383	6.96155	688.5	885	272	2107.5	942.5	1340.5	4002.75	406.25	584.25	239	2379	404	946.5	1598.5	114	95.5	83.5	118	89	104.5	1451.5	201.25	201.5	152.5	130.25	168	222	59.75	86.5	78.75	79.5	78	95.5	107	62.75	211.5	228.5	184.5	606	1867
40718	D540	progressor	0.330537	NA	NA	NA	NA	NA	NA	NA	NA	NA	NA	NA	NA	NA	NA	NA	NA	NA	NA	NA	NA	NA	NA	NA	NA	NA	NA	NA	NA	NA	NA	NA	NA	NA	NA	NA	NA	NA	NA	NA	NA	NA	NA	NA	NA	NA	NA
40779	D000	progressor	0.486644	3.13176	8.55174	3.93268	5.67035	5.88559	6.8017	938.25	1031.25	303.5	3416.5	716	458.25	56853	801.25	557.5	262.5	1882.5	341.5	297.5	86600.2	86.75	84.75	77	236.75	94	104.75	340	290.75	342	131	1067	181	227.5	520.75	89.75	86.25	80.5	109.5	83	102.25	59	177.75	258.5	164.25	292	1995
40779	D360	progressor	0.496929	NA	NA	NA	NA	NA	NA	NA	NA	NA	NA	NA	NA	NA	NA	NA	NA	NA	NA	NA	NA	NA	NA	NA	NA	NA	NA	NA	NA	NA	NA	NA	NA	NA	NA	NA	NA	NA	NA	NA	NA	NA	NA	NA	NA	NA	NA
40779	D540	progressor	0.178464	NA	NA	NA	NA	NA	NA	NA	NA	NA	NA	NA	NA	NA	NA	NA	NA	NA	NA	NA	NA	NA	NA	NA	NA	NA	NA	NA	NA	NA	NA	NA	NA	NA	NA	NA	NA	NA	NA	NA	NA	NA	NA	NA	NA	NA	NA
40859	D000	progressor	0.651959	3.47276	9.19853	3.48615	6.51542	5.48365	7.41815	2773.75	2415.5	630	5944.5	1449	854.25	67710.5	1863	725	311	4241.25	466.5	300	69669.8	102	102.25	88.5	176	137.5	114	3042.25	535.75	898.75	211	651	225.5	392.5	259.75	101	77.25	81	75	170.25	104.75	60.5	197.5	216.75	171.25	452.75	809.75
40859	D540	progressor	0.722592	NA	NA	NA	NA	NA	NA	NA	NA	NA	NA	NA	NA	NA	NA	NA	NA	NA	NA	NA	NA	NA	NA	NA	NA	NA	NA	NA	NA	NA	NA	NA	NA	NA	NA	NA	NA	NA	NA	NA	NA	NA	NA	NA	NA	NA	NA
40910	D000	progressor	0.294478	NA	NA	NA	NA	NA	NA	2518	3603	877	5821.75	1790.5	1540.25	14419.5	2081.75	2970.25	845	5676.5	797.25	1325.5	4612.5	103.5	183	97.5	310.5	113	98.75	6193	343.5	402.25	151.5	383	159.5	296	305.75	95	78.5	87.5	78	92.75	112.5	63	601.75	366.25	234.75	3516	2155.75
40910	D360	progressor	0.510916	2.70547	8.23826	3.247	4.72206	5.78839	7.48	885.25	873.25	300	2898	602.5	468.25	16314.8	411.25	296	265	2363	209	239.5	4322	99	105	88.5	174	98	110.5	1144.5	231	242.25	166	180.75	149.5	243	236	93	71	78.5	74.5	82.75	102.5	60.5	270.75	246	225.75	1258.5	1010
40910	D540	progressor	0.532245	2.77943	8.35581	2.99884	5.30633	4.92358	6.88968	988.75	999.75	256	3418.5	544	481.75	17003	436	291.5	185	2328.75	245.25	192.75	4830.75	127	181	118	457	114	114	7706.5	225.75	251.5	160	205	145	191	243.75	83.75	73	79	73	88.25	104.25	66	421.25	282	254.5	3031	2506.75
41056	D000	progressor	0.536376	NA	NA	NA	NA	NA	NA	852.25	828	307.5	1988.25	558	435.5	11804.8	430	272.5	206	805	183	226.75	411.5	125	84.5	89.75	296.25	98	101.25	5206.75	415	376.5	231	236.75	155.5	315.25	174.75	90.5	80	80.25	77	90.75	117	81.25	251	287.5	201.5	901	1110.75
41056	D180	progressor	0.649841	3.40055	8.60355	3.0074	4.56113	5.43649	6.66899	897.25	723.25	277	2167.5	498.5	394	10049.5	395	235.5	164	882.5	165	185.25	377	111	91	75.5	335	108.5	109	6704	265.25	271.75	231	174	183	262	130.25	98	68	89.75	73.5	90.5	103	66.5	205.75	218.5	185.75	672.5	998.5
41056	D360	progressor	0.962456	5.1537	10.2894	2.67242	9.07435	5.23081	6.94125	1043.75	877	305.5	62103.5	795	444	94103	565.5	340.5	189	60747.5	357	239.5	2310.75	126	96	95.5	547	107	110	46347	264.5	246.5	216.5	709.5	185.5	226.25	90.5	93.75	76	88.5	78.5	86.5	107	92	359.25	291.75	215.25	1237	1314.75
41241	D000	progressor	NA	NA	NA	NA	NA	NA	NA	364.5	449.25	165	1627.25	472	342.5	7295.75	296.25	388.5	258	1546.25	283.5	331.75	3838.75	111	88.5	86.25	294.25	102.25	109.5	2030.25	211.25	193.25	123	223.25	107	184.5	128.25	108.5	85.25	84	87.25	98.75	109.5	68.5	194	212.5	204	540.25	588.5
41241	D180	progressor	NA	NA	NA	NA	NA	NA	NA	506.5	548.25	216.5	1913.5	702	369.25	15898.8	237	245	148	1110	171.5	227.25	9670.5	92	84	84.5	304.5	102	103	3581.5	176	158.5	106	169.75	108	141.5	90.25	96.25	75.5	80	76.75	90.5	113	65.5	192.25	196	201	700	854.75
60127	D000	progressor	0.842121	4.35329	9.61007	3.63653	8.32836	5.76086	7.46082	2278.5	2822	639	3262	1565	895.5	120680	455.75	999.5	259	2195.5	412	298.5	7720.25	492.5	131.75	89.75	235	184	119.5	59633.5	361.25	650.25	185	356.5	265	358.5	120.5	93.25	76	84.5	80.5	86	109	91.75	369.25	338.75	282.75	1683	2098.75
60127	D180	progressor	0.965839	5.90389	10.492	3.35563	9.64648	5.46544	7.14914	3638.25	3774.25	1028.5	4849.25	14718	1084.75	119059	995	944	255.5	2104.5	4962.5	305.5	5515.25	526	153	122.5	636.5	243	129	64665	488.5	926.25	245	388.75	293	403	123.5	95.5	76.5	80	82.5	84.75	107	125	673.25	489	336.5	1699.25	3271.5
60127	D360	progressor	0.554012	NA	NA	NA	NA	NA	NA	NA	NA	NA	NA	NA	NA	NA	NA	NA	NA	NA	NA	NA	NA	NA	NA	NA	NA	NA	NA	NA	NA	NA	NA	NA	NA	NA	NA	NA	NA	NA	NA	NA	NA	NA	NA	NA	NA	NA	NA
60127	D540	progressor	0.513643	NA	NA	NA	NA	NA	NA	NA	NA	NA	NA	NA	NA	NA	NA	NA	NA	NA	NA	NA	NA	NA	NA	NA	NA	NA	NA	NA	NA	NA	NA	NA	NA	NA	NA	NA	NA	NA	NA	NA	NA	NA	NA	NA	NA	NA	NA
70060	D000	progressor	0.351938	2.37797	8.64022	3.8319	5.06961	5.61633	7.58525	4404	4311.75	379	2280.25	46351	907	106668	609.25	3130	189	528.5	19389.5	250.75	44012.8	126	108	88.25	210.25	115.5	106	102.75	1482.75	525	134	576	167	362	34969.8	86.75	71.25	85	76.25	91.75	98	165.75	286.5	235.75	158	399.5	600.75
70060	D180	progressor	0.661142	3.86395	9.22483	3.68207	6.67548	5.75694	7.40198	4816.5	3919.5	427	50843.5	54187	706	108018	903	3887.25	248	5371.5	15161.2	222	44983	112.5	102.5	86.75	295.5	136	103.75	104.5	2091.5	530.25	185	640.75	306	344.5	35596	99	80	77.25	91.5	90.5	111.75	100.5	285	220	155.5	1166.75	520.5
70060	D360	progressor	0.930562	5.39545	10.3948	3.11302	9.02277	5.05263	6.92071	4647.5	3996	343	30758.8	57772	757.5	102842	1397.5	2989.75	211	14636.8	21635.5	225.5	43099	104	96.25	80.25	289.5	111.75	103.25	206.5	1649.5	490.25	160	572.5	273	349	36475.2	96.25	79.25	74.5	78.75	84.75	114	79.75	309.75	246.5	169	925.5	680.25
70060	D540	progressor	0.908478	5.31796	10.384	3.57053	8.72131	5.49954	7.10168	NA	NA	NA	NA	NA	NA	NA	NA	NA	NA	NA	NA	NA	NA	NA	NA	NA	NA	NA	NA	NA	NA	NA	NA	NA	NA	NA	NA	NA	NA	NA	NA	NA	NA	NA	NA	NA	NA	NA	NA
70135	D000	progressor	0.525554	3.14497	8.51981	3.96839	6.077	5.64949	7.36632	3145	5528.5	1172	4657.75	1859.5	1534.25	70008.5	2178	4259	758	4367	766	755	59840	129.5	102.25	88	104.25	102	111	10303.8	511.25	651	265	349	233	398.5	564.75	95.5	83	80	91	94.5	101.5	66.5	395	511	357	2119.25	2361.75
70135	D180	progressor	0.763717	NA	NA	NA	NA	NA	NA	NA	NA	NA	NA	NA	NA	NA	NA	NA	NA	NA	NA	NA	NA	NA	NA	NA	NA	NA	NA	NA	NA	NA	NA	NA	NA	NA	NA	NA	NA	NA	NA	NA	NA	NA	NA	NA	NA	NA	NA
70135	D360	progressor	0.599312	NA	NA	NA	NA	NA	NA	NA	NA	NA	NA	NA	NA	NA	NA	NA	NA	NA	NA	NA	NA	NA	NA	NA	NA	NA	NA	NA	NA	NA	NA	NA	NA	NA	NA	NA	NA	NA	NA	NA	NA	NA	NA	NA	NA	NA	NA
70150	D000	progressor	0.291546	2.66795	8.71811	3.96113	3.95798	5.4786	7.21112	841	1070	292.5	2111.5	1226	517	22940.8	806.5	857	286	1297	492.25	422.75	11645.5	181.75	94.5	84	220.5	106.5	102	6040.5	308.5	309.75	142	301	256	233.5	147	97	84.5	87.5	86.75	89	106.5	59.75	277.75	222.75	207.25	497	888
70150	D180	progressor	0.723535	4.78473	9.81084	4.06554	6.59116	5.4304	6.97335	NA	NA	NA	NA	NA	NA	NA	NA	NA	NA	NA	NA	NA	NA	NA	NA	NA	NA	NA	NA	NA	NA	NA	NA	NA	NA	NA	NA	NA	NA	NA	NA	NA	NA	NA	NA	NA	NA	NA	NA
70150	D540	progressor	0.860139	NA	NA	NA	NA	NA	NA	NA	NA	NA	NA	NA	NA	NA	NA	NA	NA	NA	NA	NA	NA	NA	NA	NA	NA	NA	NA	NA	NA	NA	NA	NA	NA	NA	NA	NA	NA	NA	NA	NA	NA	NA	NA	NA	NA	NA	NA
70257	D000	progressor	0.4098	3.00162	8.96594	3.60555	6.84171	5.43958	7.52473	2978	3523.25	879	5559.25	2590.5	882.5	88323.5	2552	1892	471.5	4030.5	809.25	327.25	100296	117.5	73	79	431	113	113.5	153.75	437	541	215	383.5	393.5	381	164	93.5	78.75	89.5	81.5	91	105.25	61.25	327.5	266.5	223.5	771.25	1542.75
70257	D180	progressor	0.7976	3.84847	9.78611	3.60039	8.81791	5.47486	7.23465	NA	NA	NA	NA	NA	NA	NA	NA	NA	NA	NA	NA	NA	NA	NA	NA	NA	NA	NA	NA	NA	NA	NA	NA	NA	NA	NA	NA	NA	NA	NA	NA	NA	NA	NA	NA	NA	NA	NA	NA
70257	D360	progressor	0.718709	NA	NA	NA	NA	NA	NA	NA	NA	NA	NA	NA	NA	NA	NA	NA	NA	NA	NA	NA	NA	NA	NA	NA	NA	NA	NA	NA	NA	NA	NA	NA	NA	NA	NA	NA	NA	NA	NA	NA	NA	NA	NA	NA	NA	NA	NA
70259	D000	progressor	0.216198	1.95309	8.54175	3.85342	4.96344	5.56116	7.22096	1862	1753	475	4320.5	1063	770	85204.2	1009.5	379.5	264	3880.75	400	277.25	74202.5	139	76.75	78.75	83	92	105.25	11551.5	643.25	752.5	203	377.25	184	515.5	151	86.5	79	85.25	73	85	96	67	267	418.75	201.75	1223	642.5
70259	D180	progressor	0.40691	2.4619	8.68991	3.69802	6.58721	5.68321	7.12923	1594	1483.5	426.5	4419	862	781	80832	1192.5	376.75	205	4400	322.5	256.5	74817.2	125.25	78.25	78	92	91.25	110.75	10341.2	673.5	880.5	215	362.25	185	499.5	158	94.5	77	85.75	81.5	85.5	102	63	270	295	202	656.5	602.75
70259	D360	progressor	0.748014	2.81315	8.86281	3.52333	5.76037	5.38422	7.02335	NA	NA	NA	NA	NA	NA	NA	NA	NA	NA	NA	NA	NA	NA	NA	NA	NA	NA	NA	NA	NA	NA	NA	NA	NA	NA	NA	NA	NA	NA	NA	NA	NA	NA	NA	NA	NA	NA	NA	NA
70259	D540	progressor	0.960427	4.98501	10.0629	3.5041	9.56205	5.45091	6.71657	NA	NA	NA	NA	NA	NA	NA	NA	NA	NA	NA	NA	NA	NA	NA	NA	NA	NA	NA	NA	NA	NA	NA	NA	NA	NA	NA	NA	NA	NA	NA	NA	NA	NA	NA	NA	NA	NA	NA	NA
70262	D000	progressor	0.323068	3.32709	8.50562	3.76439	4.1446	5.50594	7.39218	761	955.75	216	1258.25	412	404.5	26990.2	676	617.25	309	1143	954.25	332.75	28732	111.75	84	79.75	251.75	111.75	111.5	1042	248.5	291.5	118.5	214.75	138	175	142.25	92.75	88.5	82	88	101	112	66.25	231.25	227.25	179	562	716
70262	D180	progressor	0.556903	3.53628	8.59671	3.77608	4.36325	5.53954	7.33972	751.5	844.75	203	1282.5	527	369.5	21608	760.25	694.5	232	1177	403.5	329.5	23832.8	93.75	79.5	84.5	236.25	110.25	103.25	1553	225.25	257.25	133.5	215.25	140.5	188.75	158.5	102.5	74.75	77.5	82.5	95.25	127	63.25	225	223	200.5	438.25	1943.75
70262	D360	progressor	0.661639	3.62866	8.6468	3.53486	4.46144	5.39565	7.19754	646.75	830	248	1737.5	469.5	334.25	24324	686.75	719.5	250	1628	332	313.5	23807.2	131.5	84.75	82	249.5	92	105.5	2629.75	208	253.75	130	216	137	194.75	159	90.75	85.5	97	88.25	96	105.25	65.75	230.25	204.5	203.5	457.5	817.25
70262	D540	progressor	0.451268	3.56472	8.69173	3.52072	4.68339	5.46522	7.28447	669.5	670.75	228.5	1254.75	655	358.25	31419.2	416.25	446.25	195.5	828	220.5	241.5	26591	108	80	84	236	99	99	8181	217.5	231	172.5	171	176	199.5	106.5	106.5	67.25	89.5	81.25	81.25	106.75	69	221	182	186	413.25	670
70262	D720	progressor	0.79154	4.75638	10.1207	3.24988	7.40079	5.29828	7.16106	NA	NA	NA	NA	NA	NA	NA	NA	NA	NA	NA	NA	NA	NA	NA	NA	NA	NA	NA	NA	NA	NA	NA	NA	NA	NA	NA	NA	NA	NA	NA	NA	NA	NA	NA	NA	NA	NA	NA	NA
70386	D000	progressor	0.519086	2.48116	8.27038	3.05729	3.31618	5.34768	7.14475	2731.5	3671	734.5	15730	2142	1006.5	30040.8	627.25	1701	269	16904.2	913	252.75	17795.2	101	86	86.5	860.25	105.25	96.5	7321	786.75	925	228	925.5	203	446.5	6788.5	95.25	84.75	80.5	74.5	84.75	126.5	72.75	338	351.5	235.25	852.5	1213.25
70386	D360	progressor	0.485486	2.59565	8.5367	3.19499	3.72864	5.403	7.18859	2567.5	4584.25	761.5	18661	1408	1130.75	25037	821.5	2088.25	271	21011	562	346.5	13812.8	102.75	85.75	80.5	716.25	104.5	101.75	6613.25	520.25	535.5	141	656	159	317	4412.5	93.5	74	86	79	89	118.25	78	349.25	347	229	973.25	1651.75
70386	D540	progressor	0.642268	2.82751	8.75921	3.06402	4.19882	5.30855	7.05625	1933.25	2456.75	369	15098.8	731	640	37882.5	664.5	1531.75	200	15631.5	439.75	268.5	14533.5	129.5	88	81.75	913	106	116.25	7681	391.25	352.5	161	568.5	159.5	231.5	6106	98.75	85.75	89.5	80.75	87	104.5	82.25	313.5	269.75	208.75	777.25	1405.5
70390	D000	progressor	0.416035	NA	NA	NA	NA	NA	NA	1645.5	1950.5	331	3965.75	2783	571.75	38031.8	632	291.25	161.5	1312	155.5	223.5	20328.5	113.25	92.25	90.5	334.5	124.75	112	13614.8	326.5	358.5	154	278.75	139	261.25	347.75	103.75	92.75	94.5	91	107.75	122	89.5	324.5	354	266.75	654	3277.75
70390	D180	progressor	0.30915	NA	NA	NA	NA	NA	NA	1753.25	1932.75	373	4157.75	3787	639.5	68733	522.5	303.25	193	1609	162.5	222.25	42788.5	134.25	117.25	83.25	320	114.5	101	24182.8	518	450.5	171	312.25	161.5	267.75	423.75	104.75	84.75	89	92.5	91.5	115.75	77.75	271.5	384	275.5	752	2948.5
70390	D360	progressor	0.571372	2.81678	8.93189	3.99511	6.1668	5.53706	7.35314	1673.75	2092	322.5	4838	2768	607.5	56065.8	513.5	364	204	2449.25	202.25	199.25	35096.2	136.5	105.25	82.75	345.25	110.25	100.5	19230.5	504.25	427	133	327.25	155	294.5	484.25	92.25	85	86.5	78.25	107.75	112	75.5	290.75	346.75	276.75	648.75	3194.25
70390	D540	progressor	0.524535	3.36471	8.78188	4.28267	6.75956	5.6838	7.507	NA	NA	NA	NA	NA	NA	NA	NA	NA	NA	NA	NA	NA	NA	NA	NA	NA	NA	NA	NA	NA	NA	NA	NA	NA	NA	NA	NA	NA	NA	NA	NA	NA	NA	NA	NA	NA	NA	NA	NA
70414	D000	progressor	NA	NA	NA	NA	NA	NA	NA	708.25	704.25	219	2357.5	736.5	384.5	43214	96.25	99.5	86	136.5	49	127.25	770.25	104.25	89	80.75	370.5	109.25	105.5	12478	183.5	169.75	111	190	168.5	169.75	98.5	104.75	80.25	85.75	77	89.5	99.5	84.75	188.75	295	192.25	238.75	345.5
70414	D180	progressor	0.689482	4.05047	9.26879	3.64313	5.4353	5.27507	6.90978	700	579.75	278.5	1553.5	483	480.75	34286	90.5	90.75	88	126.25	42.75	125.75	456.25	98	73.75	86	351.25	109	102.5	11774.2	181.25	152.75	114	150	104.5	175.25	84	94	79	78.5	77	76.75	119	65.5	236.75	262	178.25	231.5	545.75
70414	D360	progressor	0.65406	3.40928	9.81436	3.9374	6.69298	5.40441	7.20799	NA	NA	NA	NA	NA	NA	NA	NA	NA	NA	NA	NA	NA	NA	NA	NA	NA	NA	NA	NA	NA	NA	NA	NA	NA	NA	NA	NA	NA	NA	NA	NA	NA	NA	NA	NA	NA	NA	NA	NA
70414	D540	progressor	0.576971	NA	NA	NA	NA	NA	NA	NA	NA	NA	NA	NA	NA	NA	NA	NA	NA	NA	NA	NA	NA	NA	NA	NA	NA	NA	NA	NA	NA	NA	NA	NA	NA	NA	NA	NA	NA	NA	NA	NA	NA	NA	NA	NA	NA	NA	NA
70425	D000	progressor	0.737758	2.88154	9.33515	3.53571	7.8103	5.89228	6.98581	1905.75	2150.75	1075	2529	1373	1224.5	20595.2	679	514	254	1686	208	373.25	3872.75	101	107	96.75	271	137.5	100.75	10170	539.5	619.5	269	352	168	496	135	97.25	76.25	84	87.25	89.5	106.5	64.5	351.25	436.5	283.5	857.5	796.25
70425	D180	progressor	0.760854	3.29179	9.14668	3.74618	7.84811	5.43211	7.00966	NA	NA	NA	NA	NA	NA	NA	NA	NA	NA	NA	NA	NA	NA	NA	NA	NA	NA	NA	NA	NA	NA	NA	NA	NA	NA	NA	NA	NA	NA	NA	NA	NA	NA	NA	NA	NA	NA	NA	NA
70425	D540	progressor	0.75473	NA	NA	NA	NA	NA	NA	NA	NA	NA	NA	NA	NA	NA	NA	NA	NA	NA	NA	NA	NA	NA	NA	NA	NA	NA	NA	NA	NA	NA	NA	NA	NA	NA	NA	NA	NA	NA	NA	NA	NA	NA	NA	NA	NA	NA	NA
70561	D000	progressor	NA	NA	NA	NA	NA	NA	NA	1044.75	641.25	205	2388.5	557	296.5	86806.8	398.25	488.75	261	1127.75	304.5	252	16756.5	313.75	96.5	94.25	326	152	109.75	49443.5	213.5	225.5	139.5	302.25	132	184.25	885	95.5	77.75	89	75.25	97.25	101.5	109	274	308.25	214	804.5	1501.25
70561	D180	progressor	0.580776	3.92964	9.34338	3.69597	5.81388	5.61024	7.18143	NA	NA	NA	NA	NA	NA	NA	NA	NA	NA	NA	NA	NA	NA	NA	NA	NA	NA	NA	NA	NA	NA	NA	NA	NA	NA	NA	NA	NA	NA	NA	NA	NA	NA	NA	NA	NA	NA	NA	NA
70561	D360	progressor	0.473006	NA	NA	NA	NA	NA	NA	NA	NA	NA	NA	NA	NA	NA	NA	NA	NA	NA	NA	NA	NA	NA	NA	NA	NA	NA	NA	NA	NA	NA	NA	NA	NA	NA	NA	NA	NA	NA	NA	NA	NA	NA	NA	NA	NA	NA	NA
70561	D540	progressor	0.506317	NA	NA	NA	NA	NA	NA	NA	NA	NA	NA	NA	NA	NA	NA	NA	NA	NA	NA	NA	NA	NA	NA	NA	NA	NA	NA	NA	NA	NA	NA	NA	NA	NA	NA	NA	NA	NA	NA	NA	NA	NA	NA	NA	NA	NA	NA
70561	D720	progressor	0.84052	NA	NA	NA	NA	NA	NA	NA	NA	NA	NA	NA	NA	NA	NA	NA	NA	NA	NA	NA	NA	NA	NA	NA	NA	NA	NA	NA	NA	NA	NA	NA	NA	NA	NA	NA	NA	NA	NA	NA	NA	NA	NA	NA	NA	NA	NA
70630	D000	progressor	NA	NA	NA	NA	NA	NA	NA	3589.5	5258.25	1282	6364.5	1793	2084	16488.5	1087.5	2540.25	458	2633	722.25	578.25	13580.2	95.75	88.25	87.25	783.75	113.5	109.5	584.75	506.5	658	260	385.75	173	481	942	109.25	122	97.25	100	98.5	134.25	73	427.75	549	250.25	751.75	940
70630	D180	progressor	0.536773	3.1326	9.02214	3.29476	5.54596	5.30788	7.12622	2045	3123	588	4506	989	913	12900	749.25	2192.5	314	2524.25	521.75	363.25	10081.2	110.5	99.75	103.75	908.5	105.5	109.75	640	346.75	371.5	129	326	129.5	283.25	782	103.25	129	89.5	97.75	92	117	60	331	361.75	238.5	578.5	710.75
70630	D360	progressor	0.308446	3.2226	8.64106	3.46664	4.74723	5.42979	7.39499	1484.25	2710	507	4426.75	987.5	820.75	12999.5	658.75	1810.75	237	1961	462.25	295.25	7248	103.5	72.75	72	804	108	111.5	1020.5	280.75	236.25	135.5	262	100	205.5	693	99.75	99	78.25	88	91	124.25	65	378	380.75	223	521	964.25
70630	D540	progressor	0.875942	5.7927	10.2627	3.6813	8.5851	5.20927	7.03767	1639.75	3340.5	414	8890	606	793.25	12267.8	690.5	2714.75	208	6429.5	376.5	275	6333.5	107.25	86.75	87.5	955	108	102	1921.5	332.25	290.5	129	390.5	122.5	257.25	606.5	99.25	101.5	85	90.5	99	115.5	71	324	322	227.5	472.5	833
70663	D000	progressor	NA	NA	NA	NA	NA	NA	NA	9082.5	1524.25	401.5	25900.2	81395	674	89007	8967.75	794.25	402	22532.8	41386.8	389.75	97079	119.75	86	77	985.5	130	108.5	88.5	607.5	509	181	1796.25	257.5	347	5498	93.5	85.5	79.5	92	130	117.25	64.75	364	274	195	1093.75	1042.25
70663	D180	progressor	0.479679	3.02109	8.67352	3.23116	4.50943	5.30823	6.9358	9525.75	2025.75	452	36768.5	88105.5	758.5	91977.5	9410	1119	282	33286.8	41404.2	345.5	112550	120.5	96.25	91.5	273	128.5	109.25	81	753.75	484	217.5	2024	272	370.75	3717.25	91.5	79.5	75.75	76	131	116	65.5	315	280	203.25	1162.5	894
70663	D360	progressor	0.535295	2.838	8.92567	2.70003	4.56317	4.93676	6.64771	9673.5	1755.25	439	41272	103973	673.5	92379.8	8884.5	535.25	142	34900.8	46121	242.5	121226	102	108	96	185	139	102	91.5	666.5	341	208	1740	524	225.25	2532.25	98	76	78	95.25	132.25	112.5	71.5	350	242.5	189	1113	1156.25
70663	D540	progressor	0.285781	2.09492	8.52246	3.1967	4.19867	5.52334	7.29935	NA	NA	NA	NA	NA	NA	NA	NA	NA	NA	NA	NA	NA	NA	NA	NA	NA	NA	NA	NA	NA	NA	NA	NA	NA	NA	NA	NA	NA	NA	NA	NA	NA	NA	NA	NA	NA	NA	NA	NA
70692	D000	progressor	NA	NA	NA	NA	NA	NA	NA	2068.75	3176	789	8420.75	1186.5	1047.25	47252.8	845.25	933.75	701.5	3868	408.5	473.5	9197.5	144.5	96.75	87	243.25	121.5	113.25	19585.2	419	808.5	156	1814	156.5	324.5	112	100	85.25	82	108	94	126	94.25	212.75	200.5	192.75	437.75	981
70692	D180	progressor	0.713834	3.51248	9.09249	3.18955	6.61382	5.41803	6.8666	1640.5	2688	621.5	7443.75	978	804.75	43409.5	805.25	942	522	3486	391.5	358.25	10344.8	140.25	98.5	83.5	242.5	128	109.75	20196.5	358.5	671.5	142	1595.5	123.5	327	104.75	88.5	81.5	75.75	93.75	97	114	138.75	215.25	204.5	180.5	407.5	1047.75
70692	D360	progressor	0.310981	2.22624	8.37828	3.26637	4.78005	5.62524	7.20552	NA	NA	NA	NA	NA	NA	NA	NA	NA	NA	NA	NA	NA	NA	NA	NA	NA	NA	NA	NA	NA	NA	NA	NA	NA	NA	NA	NA	NA	NA	NA	NA	NA	NA	NA	NA	NA	NA	NA	NA
71003	D000	progressor	NA	NA	NA	NA	NA	NA	NA	1028.75	1505.75	325.5	2176.25	1347	546	64884	446.5	853	252.5	2013.75	561.5	269.25	18728	157.25	80.5	76.5	93.75	117	110.25	27943.2	235.25	301.5	133	220.25	119.5	246.5	585.25	101.75	70.75	91.75	82.75	91.5	106.25	82	251	300.25	206.75	534.75	949.5
71003	D180	progressor	0.725365	3.28316	9.05456	3.94474	7.32994	5.59244	7.3576	1050.5	1339.25	290	2224	1733	541.5	48631.5	372.75	586.75	230	1859.5	1226.5	214	19654.5	186	99.5	96	100	125	112.5	28743.2	266	327.25	143	332	125	286.25	352.5	90.5	83	77.75	85.75	96.5	107	71.5	249.5	284.5	204.5	486	907.25
71003	D360	progressor	0.667002	3.11902	8.80437	3.74797	6.26242	5.72873	7.64052	1017	1195.5	346.5	3493	1189.5	529.5	62149.2	383.25	639.5	256	4010	679.75	287	19752.5	154.5	82.25	89	88	134.75	116.5	28426.5	304.5	364.5	147	345.5	152.5	286.5	395	99.25	78	87.25	78.75	82.5	107.25	75.75	233.5	293.25	213.5	421.5	930.25
71003	D540	progressor	0.889577	4.08124	9.5211	3.70738	8.1085	5.73381	7.27484	1299.25	1687.5	364	4649.5	6410	651.5	62356.2	528.75	793	345	5430	2472.5	329	23575	145.75	89.25	92	139	146.5	108.5	29505.5	275.5	315.5	166	257	122.5	242.75	577.5	109.25	82.5	94	87.25	104	114.25	77.5	306.5	345	240	535.5	2297.75
71153	D000	progressor	0.305478	1.73681	8.55635	3.66948	6.15991	5.61807	7.2582	805.75	2686	395.5	3059.75	604	507.75	9246	313.25	1872	280	2835.5	313.5	278.25	8877	112.75	218	96.5	136.5	111.75	117	925.5	332	410	164	334.5	143	241.75	521	101.75	81.75	82	77.75	91.25	103.75	64.25	165.75	588.5	171.5	870	503.75
71153	D180	progressor	0.689487	3.04286	9.65808	3.45903	8.00934	5.26493	6.78471	948.75	3105	459	3089.25	640	662	10965.8	397.75	2071	357	3060.75	364	352.25	11593.5	92.75	225	98	138	108	118.25	970.25	333.5	474	132.5	380	159	266.5	492.25	101	87.5	88	89.5	83.25	108.25	66.5	174.25	572.5	183.5	978.5	530.5
71153	D360	progressor	0.528487	3.00847	9.13016	3.518	5.71751	5.30857	7.08588	801	2852.25	393.5	3322.75	681.5	528.25	9500.5	371.75	1667	324	2573.75	284.25	316.5	10819.2	92.75	194.25	90.25	126	103.25	115.5	919.25	284.5	322	122	280.5	152.5	202.25	322.75	88.5	92.5	74	80	84.5	113.5	65.75	189.25	509	185	1029	608
71153	D540	progressor	0.501213	2.47751	9.40756	3.44456	5.94538	4.97123	6.63132	913.75	3066.5	486	3493.25	751	633.25	11937	413.5	2160	424	3650.5	446.25	375	11698.8	97.5	196	92.25	143.5	108.5	113	829.5	308.75	529.25	144.5	383.5	182.5	276.25	382.25	84	80.5	80.25	82	82.75	96.25	52.5	183.75	328.25	187.75	892.25	800.75
90278	D000	progressor	0.388532	2.53251	8.53045	3.81262	5.99387	5.68233	7.36994	1714	980.5	281	3038.5	445	372.75	79079.8	915	856.5	282	3846	275	310.75	1999.5	398.25	98	85.5	268.25	142.25	123	28406.2	398.5	263.5	153.5	257.25	133.5	218.25	291.5	98.5	97	89	88	90.75	124	88	578	426.5	292.25	1089.75	2294.5
90314	D000	progressor	NA	NA	NA	NA	NA	NA	NA	1631.5	2017.5	336	24651.8	1122	826.25	29434.5	839.75	1111.5	348	10241.5	397	498.75	21127	101.5	100.5	92.5	247	120	116.25	7151.25	622.25	588.75	136	10299.8	171	323.5	165	96.75	81.75	78	91	86	109	68.75	248.5	255.5	240	447.75	995.25
90453	D000	progressor	NA	NA	NA	NA	NA	NA	NA	2007.5	2249	632	2448	3751	1100	86841	453	267.75	141	1046.5	647.25	202	6094.25	211	83.5	80	226.5	114.5	106.25	40263	321.5	523.5	132	296.5	317	288	203	93	79.5	88.75	79.25	87	118	109.75	395	486	242.5	1259	2199
90507	D000	progressor	0.349982	1.46246	8.69119	4.25515	5.72642	5.89554	7.55984	1483	1252.75	351.5	5607.75	15120	501	52716.5	1127.25	671	312	5225.75	7784	310.5	42415.8	128.5	86	84	246	125.5	116	9636.25	434	441	179	385.75	242.5	293.5	1400.5	94.5	79.5	86	89.25	116.75	98.75	74.25	410	632.5	258.25	706.5	2068.75
90569	D000	progressor	0.27467	2.60417	8.5429	4.2254	3.70875	5.70594	7.28071	1414	1925.5	436	4490	2257.5	768.25	31687.8	278.5	216.5	157	1151.75	877	165.5	2639	103	90	92	276	315	116	21618	234.25	291	187	264.5	305.5	187.5	197.5	106	78.25	84.5	79.75	94.5	106.25	66.75	367.25	382.5	256.75	1324	7084
90569	D720	progressor	0.301304	NA	NA	NA	NA	NA	NA	NA	NA	NA	NA	NA	NA	NA	NA	NA	NA	NA	NA	NA	NA	NA	NA	NA	NA	NA	NA	NA	NA	NA	NA	NA	NA	NA	NA	NA	NA	NA	NA	NA	NA	NA	NA	NA	NA	NA	NA
90624	D000	progressor	0.541272	2.37477	8.8876	3.49876	6.3444	5.64319	7.40157	2446.5	2848	474.5	7568.25	982	1056.25	33970.2	674.5	925.5	537	1653.75	305	459	21136.2	88.75	161	77.25	2560.75	101	106.5	666	684.25	376.5	171	306.5	202.5	281.5	7674.75	87.25	79	88.5	80	82.25	113.25	57	288	224.5	164.5	387.25	2400.5
90789	D000	progressor	0.343528	2.23429	8.48528	3.49048	4.42437	5.42644	7.45155	510	602.75	217	1082.5	461	357.75	35343.5	244.25	211.5	168.5	451	164.5	175.75	10348.2	143.25	103.75	92	168.25	128.25	113.75	22398	203.25	192.5	105	176	116	170.5	329.5	113	86	81.5	81	89.75	113.75	76.5	243	389	226	1294.5	1200.75
10524	D000	#N/A	0.749702	3.07626	9.47164	3.1192	6.46171	5.54083	7.28324	NA	NA	NA	NA	NA	NA	NA	NA	NA	NA	NA	NA	NA	NA	NA	NA	NA	NA	NA	NA	NA	NA	NA	NA	NA	NA	NA	NA	NA	NA	NA	NA	NA	NA	NA	NA	NA	NA	NA	NA
10673	D000	#N/A	0.652711	3.33392	9.23044	3.95171	6.43212	5.75876	7.22747	NA	NA	NA	NA	NA	NA	NA	NA	NA	NA	NA	NA	NA	NA	NA	NA	NA	NA	NA	NA	NA	NA	NA	NA	NA	NA	NA	NA	NA	NA	NA	NA	NA	NA	NA	NA	NA	NA	NA	NA
10757	D000	#N/A	0.47419	1.90049	9.0867	4.06265	5.64019	5.45444	7.37499	NA	NA	NA	NA	NA	NA	NA	NA	NA	NA	NA	NA	NA	NA	NA	NA	NA	NA	NA	NA	NA	NA	NA	NA	NA	NA	NA	NA	NA	NA	NA	NA	NA	NA	NA	NA	NA	NA	NA	NA
10782	D000	#N/A	0.15132	NA	NA	NA	NA	NA	NA	NA	NA	NA	NA	NA	NA	NA	NA	NA	NA	NA	NA	NA	NA	NA	NA	NA	NA	NA	NA	NA	NA	NA	NA	NA	NA	NA	NA	NA	NA	NA	NA	NA	NA	NA	NA	NA	NA	NA	NA
30442	D000	#N/A	0.693458	3.34334	8.854	3.22506	6.50924	5.28608	6.2709	NA	NA	NA	NA	NA	NA	NA	NA	NA	NA	NA	NA	NA	NA	NA	NA	NA	NA	NA	NA	NA	NA	NA	NA	NA	NA	NA	NA	NA	NA	NA	NA	NA	NA	NA	NA	NA	NA	NA	NA
30448	D000	#N/A	0.633211	3.28574	8.91362	3.68057	5.01131	5.41985	7.10864	NA	NA	NA	NA	NA	NA	NA	NA	NA	NA	NA	NA	NA	NA	NA	NA	NA	NA	NA	NA	NA	NA	NA	NA	NA	NA	NA	NA	NA	NA	NA	NA	NA	NA	NA	NA	NA	NA	NA	NA
30448	D720	#N/A	0.520479	NA	NA	NA	NA	NA	NA	NA	NA	NA	NA	NA	NA	NA	NA	NA	NA	NA	NA	NA	NA	NA	NA	NA	NA	NA	NA	NA	NA	NA	NA	NA	NA	NA	NA	NA	NA	NA	NA	NA	NA	NA	NA	NA	NA	NA	NA
30545	D000	#N/A	0.490438	NA	NA	NA	NA	NA	NA	NA	NA	NA	NA	NA	NA	NA	NA	NA	NA	NA	NA	NA	NA	NA	NA	NA	NA	NA	NA	NA	NA	NA	NA	NA	NA	NA	NA	NA	NA	NA	NA	NA	NA	NA	NA	NA	NA	NA	NA
40511	D000	#N/A	0.348074	2.68276	8.69372	3.92358	5.64419	5.74206	7.56125	NA	NA	NA	NA	NA	NA	NA	NA	NA	NA	NA	NA	NA	NA	NA	NA	NA	NA	NA	NA	NA	NA	NA	NA	NA	NA	NA	NA	NA	NA	NA	NA	NA	NA	NA	NA	NA	NA	NA	NA
40511	D360	#N/A	0.0802152	NA	NA	NA	NA	NA	NA	NA	NA	NA	NA	NA	NA	NA	NA	NA	NA	NA	NA	NA	NA	NA	NA	NA	NA	NA	NA	NA	NA	NA	NA	NA	NA	NA	NA	NA	NA	NA	NA	NA	NA	NA	NA	NA	NA	NA	NA
40511	D540	#N/A	0.0149139	NA	NA	NA	NA	NA	NA	NA	NA	NA	NA	NA	NA	NA	NA	NA	NA	NA	NA	NA	NA	NA	NA	NA	NA	NA	NA	NA	NA	NA	NA	NA	NA	NA	NA	NA	NA	NA	NA	NA	NA	NA	NA	NA	NA	NA	NA
90428	D000	#N/A	0.252467	1.70233	8.36209	4.33627	4.97535	5.85993	7.50573	NA	NA	NA	NA	NA	NA	NA	NA	NA	NA	NA	NA	NA	NA	NA	NA	NA	NA	NA	NA	NA	NA	NA	NA	NA	NA	NA	NA	NA	NA	NA	NA	NA	NA	NA	NA	NA	NA	NA	NA
90467	D000	#N/A	0.20334	2.83486	8.57588	4.26747	4.02455	5.55903	7.32272	NA	NA	NA	NA	NA	NA	NA	NA	NA	NA	NA	NA	NA	NA	NA	NA	NA	NA	NA	NA	NA	NA	NA	NA	NA	NA	NA	NA	NA	NA	NA	NA	NA	NA	NA	NA	NA	NA	NA	NA
[truncated: 58 more columns]

## Sheet: Fig 2B
	IgG1_LAM	IgG2_PPD	IgG2_ESAT6	IgA1_PPD	IgA2_PPD	IgM_PPD	FcgR3B_PPD	ACS_SeroScore	Risk6	group
NonP_33_1	-2.17536	-1.19869	-0.74964	-1.26717	-1.12801	0.751722	-0.38076	-6.1479	0.681232	non-progressor
NonP_8_4	-1.09812	-0.54216	-0.67279	-1.00115	-0.46893	-1.44648	-0.53044	-5.76007	0.088252	non-progressor
NonP_33_2	-2.14294	-0.4381	-1.18596	-1.29749	-0.86777	0.634472	-0.26197	-5.55976	0.344878	non-progressor
NonP_52_2	-2.49241	-0.02245	-0.76515	-0.66048	-0.46893	-0.64279	-0.49544	-5.54764	0.508735	non-progressor
NonP_7_1	-0.16522	-0.87219	-0.08303	-0.81553	-2.14545	-0.69945	-0.73849	-5.51935	0.334451	non-progressor
Progressor_74_2	-2.24621	-0.62942	-1.21982	-0.11315	0.315502	-0.68445	-0.91217	-5.48972	0.689482	progressor
NonP_69_2	-2.5245	-0.83066	-0.58209	-0.39722	-0.7661	0.663919	-0.89862	-5.33528	0.895649	non-progressor
NonP_37_1	0.726843	-0.83066	-0.85921	-1.87093	-0.27701	-1.23866	-0.79922	-5.14885	0.277965	non-progressor
NonP_52_4	-2.36691	-0.08161	-0.50772	-0.7674	-0.81677	-0.6379	0.054749	-5.12355	0.526718	non-progressor
NonP_69_4	-2.54389	-0.78957	-1.20287	-0.21508	0.002148	0.273284	-0.55602	-5.03199	0.211232	non-progressor
NonP_8_2	-0.92261	-0.40094	-0.52251	-0.69433	-1.18113	-1.475	0.173986	-5.02253	0.108146	non-progressor
NonP_52_3	-2.28414	-0.08161	-0.08303	-0.48407	-0.66576	-1.29124	-0.12225	-5.01209	0.689486	non-progressor
NonP_42_1	-0.67021	-0.06461	-0.36218	-1.43735	0.22727	-1.02758	-1.44574	-4.7804	0.309858	non-progressor
NonP_16_2	-0.91085	-0.5807	-0.22068	-0.45223	-1.07525	-1.66539	0.148266	-4.75684	0.017822	non-progressor
NonP_44_1	-1.11481	0.085075	-0.36218	-0.37778	-1.07525	-1.61348	-0.27602	-4.73445	0.427222	non-progressor
NonP_105_3	-0.03841	-0.99951	-0.81196	-1.82323	0.22727	-0.64489	-0.61219	-4.70292	0.505668	non-progressor
NonP_69_3	-2.48473	-0.64908	-0.3051	-0.62696	0.531744	-0.03496	-0.92297	-4.49207	0.187313	non-progressor
NonP_69_1	-2.66761	-0.48505	-0.50772	-0.40502	-0.18283	0.338386	-0.54808	-4.45794	0.094706	non-progressor
NonP_66_1	-1.20856	-0.01407	0.15573	-1.32296	-0.7661	-0.37356	-0.86535	-4.39487	0.15769	non-progressor
NonP_73_1	-1.79833	-1.14233	-0.84341	-1.58871	0.092991	1.67925	-0.72852	-4.32906	0.213422	non-progressor
NonP_6_1	-0.75824	-0.10724	0.024475	0.058198	-1.18113	-1.38851	-0.85185	-4.2043	0.082938	non-progressor
NonP_85_1	-0.69243	-0.60986	-1.23684	0.584912	-0.56671	-0.82825	-0.85485	-4.20402	0.365401	non-progressor
NonP_33_4	-2.35683	0.229204	-0.27681	-0.82877	-1.7336	1.1519	-0.37003	-4.18494	0.327171	non-progressor
NonP_85_2	-0.74514	-0.30055	-1.03632	0.827417	-0.66576	-1.31983	-0.825	-4.06518	0.371082	non-progressor
NonP_72_1	-1.48312	-1.64329	-0.01557	-0.71138	-0.7661	1.16976	-0.59807	-4.04779	0.322265	non-progressor
NonP_70_1	0.096678	-0.76919	-0.43443	-0.51217	-2.08524	0.194047	-0.46281	-3.97311	0.229972	non-progressor
NonP_19_1	-1.06259	-0.4381	-0.65756	0.142414	-0.7661	-0.83279	-0.32986	-3.94459	0.334066	non-progressor
NonP_7_3	0.150094	-0.95661	-0.93895	-0.73282	-0.08978	-0.71527	-0.63742	-3.92075	0.165857	non-progressor
NonP_76_1	0.392403	-0.06461	-0.4199	0.010113	-0.86777	-2.46328	-0.47617	-3.88922	0.373371	non-progressor
NonP_49_2	-1.03104	-0.09013	-0.37654	-1.10988	-0.66576	0.090536	-0.63319	-3.81601	0.192761	non-progressor
NonP_6_3	-0.92535	-0.49451	-0.74964	-0.41676	0.359241	-1.00388	-0.52658	-3.75748	0.141534	non-progressor
NonP_33_3	-2.16231	-0.12442	-0.84341	-1.23214	-0.27701	0.697422	0.211502	-3.73037	0.312906	non-progressor
NonP_40_1	-0.62797	0.027547	-1.20287	-0.01767	0.86554	-1.98568	-0.60623	-3.54733	0.421495	non-progressor
NonP_96_1	-1.0427	-0.27362	-0.27681	-1.05745	1.02715	-1.18369	-0.63595	-3.44306	0.106059	non-progressor
NonP_43_4	0.362212	-0.7998	-0.16517	-0.42461	-0.61608	-1.37234	-0.42131	-3.4371	0.442736	non-progressor
NonP_38_3	-1.08147	0.035818	-0.50772	-0.67736	-0.56671	0.086405	-0.71519	-3.42624	0.081539	non-progressor
NonP_49_4	-0.96987	-0.62942	-0.13764	-1.27725	-0.37237	0.671224	-0.67953	-3.39485	0.731543	non-progressor
NonP_8_1	-1.34744	-0.36413	-1.06919	-1.18271	0.092991	-2.33824	2.82349	-3.38523	0.126604	non-progressor
NonP_43_3	0.439961	-0.54216	-0.81196	-0.95035	-0.32454	-0.68302	-0.49829	-3.37037	0.192673	non-progressor
NonP_61_4	-0.18208	-0.03926	-0.73418	-0.85096	-1.28849	0.126385	-0.397	-3.36559	0.227499	non-progressor
NonP_87_1	1.35728	-0.52303	-0.4199	-1.29749	-1.96623	0.541767	-1.04595	-3.35355	0.253065	non-progressor
NonP_54_4	-0.29641	0.516969	-0.00219	-1.56119	-1.50782	-1.0055	0.516188	-3.33995	0.342256	non-progressor
NonP_30_4	0.025024	-0.4662	-0.16517	-0.56089	-1.39737	-0.07387	-0.6437	-3.28219	0.055044	non-progressor
NonP_31_4	-1.24967	-0.78957	-0.9069	-0.26345	-1.84904	2.4006	-0.59754	-3.25557	0.36897	non-progressor
NonP_62_4	-0.31332	0.052306	0.506162	-1.76452	-0.56671	-0.34124	-0.82272	-3.25004	0.089584	non-progressor
NonP_58_2	-1.02086	-0.65895	-0.13764	-0.73712	1.18542	-0.72177	-1.04469	-3.13561	0.384849	non-progressor
NonP_8_3	-1.11957	-0.50399	-0.29094	-0.49608	0.783442	-1.64513	0.152685	-3.11959	0.74174	non-progressor
NonP_53_2	-0.33501	-0.26468	-0.49298	-0.82435	-0.71577	-0.11118	-0.36729	-3.11126	0.83999	non-progressor
NonP_35_4	0.406533	-0.4381	0.16867	-1.49601	-0.66576	0.151164	-1.20317	-3.07668	0.786712	non-progressor
NonP_89_1	0.08852	-0.60986	0.050999	-1.01514	0.182771	-1.475	-0.17363	-2.95133	0.2728	non-progressor
NonP_6_4	-1.15303	-0.72874	-0.76515	0.685695	0.616564	-1.36194	-0.22974	-2.93633	0.318676	non-progressor
NonP_49_1	-1.34097	-0.18516	0.090526	-0.82435	-0.27701	0.097234	-0.39865	-2.83839	0.42507	non-progressor
NonP_45_2	-1.06378	0.596439	0.077385	-0.73712	-0.04368	-0.61842	-0.94873	-2.7379	0.474837	non-progressor
NonP_31_3	-1.27453	-0.62942	-0.85921	-0.62279	0.002148	1.39082	-0.73228	-2.72526	0.088346	non-progressor
NonP_34_4	-1.10081	-0.88264	0.506162	-0.2336	-1.28849	1.25708	-0.96121	-2.70351	0.099492	non-progressor
NonP_53_3	-0.43576	-0.70867	-0.71876	-1.19254	0.658625	0.697823	-0.89598	-2.59526	0.371466	non-progressor
NonP_35_3	0.477883	-0.64908	0.129749	-1.01047	-0.22978	-0.52865	-0.76858	-2.57892	0.334732	non-progressor
NonP_7_4	-0.02339	-0.60011	-0.43443	-0.46811	-0.7661	0.41443	-0.67477	-2.55249	0.226596	non-progressor
NonP_2_1	-1.4863	-0.32767	0.625679	0.339573	-0.86777	-1.22524	0.408648	-2.53309	0.086867	non-progressor
NonP_34_1	-0.70456	-0.6887	0.232884	-0.51217	-1.39737	1.25835	-0.70597	-2.51754	0.558831	non-progressor
NonP_105_2	0.143208	-0.11582	-0.9069	-0.66048	-0.22978	-0.24027	-0.50439	-2.51443	0.277793	non-progressor
Progressor_92_2	-2.39793	-0.15033	-0.16517	-0.58964	0.616564	-0.36481	0.537914	-2.51341	0.649841	progressor
NonP_43_1	0.482344	-0.57103	-0.29094	-0.71138	-0.08978	-1.21367	-0.10937	-2.50383	0.354923	non-progressor
NonP_70_4	0.577464	-0.13304	-0.50772	-0.62696	-1.7336	0.413077	-0.44255	-2.45333	0.030716	non-progressor
NonP_64_1	0.959893	-0.87219	-0.27681	-0.33925	-1.18113	-0.55752	-0.1706	-2.4376	0.526811	non-progressor
NonP_14_4	0.746359	-0.25576	1.63956	-0.16373	-0.86777	-2.7532	-0.77006	-2.4246	0.092142	non-progressor
NonP_30_3	-0.16429	-0.38249	-1.23684	-0.28224	-0.18283	0.412626	-0.58217	-2.41824	0.095755	non-progressor
NonP_13_1	-0.2035	-0.12442	0.232884	0.065012	-0.86777	-0.87868	-0.62682	-2.4033	0.707208	non-progressor
NonP_11_1	-0.8068	-0.86177	-0.5971	-0.04217	-0.32454	0.268497	-0.00926	-2.37314	0.909736	non-progressor
NonP_35_2	0.568878	-0.34586	0.129749	-1.08595	-0.7661	0.014001	-0.88695	-2.37224	0.15258	non-progressor
NonP_34_2	-1.26645	-0.11582	0.232884	-0.77175	-0.86777	0.825435	-0.36883	-2.3323	0.358427	non-progressor
NonP_78_1	0.388735	-0.24687	-0.79631	-0.78046	-0.56671	0.176687	-0.50306	-2.32799	0.197125	non-progressor
NonP_25_2	0.55322	0.472927	-0.29094	-0.44827	-0.66576	-1.69557	-0.22839	-2.30278	0.111037	non-progressor
NonP_38_2	-0.59008	-0.22914	-0.11026	-0.27848	-0.51766	0.375334	-0.93503	-2.28531	0.082903	non-progressor
NonP_53_4	-0.16808	-0.0731	-0.37654	-1.27725	-0.46893	0.794065	-0.61699	-2.18681	0.271436	non-progressor
NonP_46_1	0.103817	-0.69867	-0.4054	0.01357	-0.46893	0.160705	-0.85845	-2.15336	0.488498	non-progressor
NonP_43_2	0.483537	-0.72874	-0.67279	-0.21138	-0.56671	-0.35486	-0.0338	-2.08474	0.353691	non-progressor
NonP_25_3	0.676406	0.653231	-0.08303	-0.49608	-1.23462	-0.92546	-0.62044	-2.02999	0.030819	non-progressor
NonP_72_4	-1.5702	-1.0429	-0.449	0.122391	0.182771	1.21672	-0.47065	-2.01087	0.148321	non-progressor
NonP_49_3	-0.77218	-0.24687	0.011162	-1.55571	0.359241	1.04053	-0.84599	-2.00982	0.363064	non-progressor
NonP_61_2	-0.10959	-0.72874	-0.74964	-0.86435	0.531744	0.471467	-0.54096	-1.99007	0.501194	non-progressor
NonP_24_1	0.373468	-0.2203	-0.65756	-0.72852	-0.61608	-0.18294	0.088732	-1.9432	0.357555	non-progressor
NonP_99_4	0.114193	-0.66884	-1.13559	-0.10241	0.86554	-0.66741	-0.28924	-1.88376	0.206216	non-progressor
NonP_71_2	0.119588	-0.5135	0.420794	0.017024	-2.08524	0.74033	-0.57952	-1.88052	0.10419	non-progressor
NonP_36_1	-0.72066	0.244894	-0.09662	-1.24711	-1.39737	-1.32075	2.68152	-1.85611	0.151653	non-progressor
NonP_31_2	-1.45906	-0.45681	-0.09662	-0.8733	0.402731	1.58163	-0.93706	-1.8385	0.322851	non-progressor
Progressor_92_1	-2.32831	0.307024	-0.53734	0.085374	0.906262	-0.19337	-0.05934	-1.81969	0.536376	progressor
NonP_30_2	-0.11043	-0.40094	-0.27681	0.139085	-1.4524	0.632414	-0.32395	-1.79302	0.19899	non-progressor
NonP_85_3	-0.55778	0.027547	-0.39095	1.01797	-0.86777	-0.34494	-0.67444	-1.79037	0.501292	non-progressor
Progressor_20_2	0.905278	-0.7998	-0.84341	-0.28602	-0.7661	-0.44856	0.462111	-1.7765	0.556903	progressor
NonP_61_3	-0.159	-0.41947	0.090526	-0.92751	-0.18283	0.216674	-0.35812	-1.73973	0.267335	non-progressor
NonP_82_3	-0.31668	-0.53258	-0.26272	0.767003	-1.07525	0.522445	-0.77671	-1.67449	0.376395	non-progressor
NonP_62_3	-0.08994	-0.33676	1.37139	-1.75871	-0.56671	0.276152	-0.498	-1.60259	0.570575	non-progressor
NonP_71_4	-0.01433	-0.27362	-0.39095	0.0786	-1.67653	1.52689	-0.84686	-1.59679	0.187135	non-progressor
NonP_14_3	0.769206	-0.74891	1.30982	-0.96874	-0.97081	-0.29113	-0.68606	-1.58662	0.285939	non-progressor
NonP_67_4	-0.93969	-0.40094	1.19497	-0.20769	-0.66576	-0.25333	-0.28502	-1.55746	0.545463	non-progressor
NonP_55_2	0.726613	0.117569	-0.19285	0.739184	-0.7661	-1.64513	-0.53125	-1.55196	0.35791	non-progressor
NonP_61_1	-0.27518	-1.02115	-0.7807	-0.71566	0.783442	0.894002	-0.42194	-1.53718	0.364576	non-progressor
NonP_24_2	0.466119	-0.21149	-0.24867	-0.86435	-0.27701	-0.2875	-0.11404	-1.53694	0.330837	non-progressor
NonP_32_4	-0.04359	0.420904	0.077385	0.030804	-0.86777	-1.15753	0.059632	-1.48017	0.545061	non-progressor
NonP_25_4	0.608296	0.567729	-0.24867	-0.34692	-0.27701	-1.23955	-0.53597	-1.4721	0.080353	non-progressor
NonP_81_4	0.823654	0.165806	-1.20287	1.10438	-1.7336	-0.75307	0.132326	-1.46337	0.478248	non-progressor
NonP_70_3	0.664428	0.068725	0.037755	-0.66891	-0.32454	-0.51136	-0.65281	-1.38671	0.030268	non-progressor
NonP_18_1	-0.71489	0.076908	-0.62724	-1.16314	-0.18283	1.77049	-0.53099	-1.37169	0.360909	non-progressor
NonP_90_1	0.982599	-0.13304	-0.449	-0.95953	0.002148	-0.41204	-0.38937	-1.35823	0.501287	non-progressor
NonP_72_2	-1.72843	-0.93533	0.506162	-0.18198	0.002148	1.28173	-0.28804	-1.34375	0.459026	non-progressor
NonP_58_3	-1.01099	-0.54216	-0.22068	-0.13113	0.315502	0.961386	-0.64955	-1.27762	0.541186	non-progressor
NonP_38_1	-0.6135	0.237057	-0.02899	-0.73712	0.48898	0.193553	-0.77835	-1.23838	0.132511	non-progressor
NonP_60_4	1.50126	-0.4662	0.024475	-1.17781	-0.56671	-0.73264	0.179447	-1.23818	0.277412	non-progressor
Progressor_139_1	-1.17206	-0.64908	-0.39095	-0.90482	1.14616	0.300861	0.434254	-1.23563	0.52844	progressor
NonP_68_2	0.422657	-0.61963	-0.04245	-0.72852	-0.97081	0.814388	-0.10563	-1.22999	0.683514	non-progressor
NonP_10_1	-2.18499	-0.25576	0.469751	-0.10957	-0.37237	2.0604	-0.78469	-1.17723	0.189095	non-progressor
NonP_74_1	-0.14758	-0.31861	-0.26272	0.20832	0.092991	0.029928	-0.75751	-1.15518	0.503824	non-progressor
NonP_63_2	-0.17784	-0.40094	-0.00219	1.39067	-0.13616	-1.36761	-0.44104	-1.13512	0.321869	non-progressor
NonP_91_1	0.21329	-0.40094	-0.68807	-1.0245	0.616564	0.661072	-0.50827	-1.13085	0.53492	non-progressor
NonP_63_1	0.049248	-0.27362	0.103634	0.838287	-0.66576	-0.70303	-0.43145	-1.08269	0.563974	non-progressor
NonP_35_1	0.473569	-0.6887	-0.33356	-0.65627	0.658625	0.226446	-0.72634	-1.04624	0.328129	non-progressor
NonP_51_4	-0.32764	-0.26468	1.50228	-0.08814	-0.81677	-0.26706	-0.76171	-1.02372	0.689862	non-progressor
Progressor_139_2	-1.24805	-1.13116	-0.33356	-0.34308	1.5674	0.892524	-0.29535	-0.89127	0.565438	progressor
NonP_24_4	0.238427	-0.61963	-0.06946	-0.36618	0.092991	-0.27066	0.156613	-0.83789	0.298139	non-progressor
NonP_54_2	-0.07245	0.49501	-0.23466	-0.85542	-0.18283	-0.59772	0.667495	-0.78056	0.357269	non-progressor
NonP_25_1	0.480195	0.502344	-0.02899	-0.36618	-0.08978	-1.05484	-0.17941	-0.73666	0.085168	non-progressor
NonP_39_1	0.436747	-0.56138	0.181578	-0.59377	-0.97081	-1.526	2.3145	-0.71913	0.218179	non-progressor
NonP_84_3	0.883624	1.6758	-0.27681	-0.21877	-0.7661	-2.05772	0.062751	-0.69723	0.678238	non-progressor
NonP_17_4	-0.5758	0.885736	0.064209	-0.12393	-0.61608	0.785965	-1.11002	-0.68991	0.559812	non-progressor
NonP_105_4	-0.02707	-0.36413	0.207296	-1.16802	1.41688	0.014534	-0.74739	-0.6679	0.30065	non-progressor
NonP_71_1	-0.3843	-0.14168	-0.01557	0.22135	-0.7661	1.05473	-0.62107	-0.65264	0.120513	non-progressor
NonP_104_1	0.534058	0.019259	-0.53734	-0.37778	0.906262	-1.42216	0.263196	-0.6145	0.204012	non-progressor
NonP_9_3	0.892373	-0.49451	-0.93895	-0.0107	-0.22978	0.220099	-0.05025	-0.61172	0.84386	non-progressor
NonP_97_1	-0.4646	0.229204	-0.449	0.047951	1.30202	-0.7131	-0.54148	-0.589	0.12864	non-progressor
NonP_104_4	0.881929	-0.62942	-0.68807	0.282571	0.94677	-1.38756	0.014678	-0.5791	0.205142	non-progressor
NonP_27_4	0.933227	0.133715	-0.11026	-0.7761	0.445977	-0.62188	-0.56815	-0.56348	0.146708	non-progressor
NonP_81_3	0.853472	-0.27362	-1.89079	2.04578	-1.07525	-1.12053	0.930018	-0.53092	0.337782	non-progressor
NonP_17_2	-0.27283	0.925359	0.181578	-1.03858	0.182771	0.669197	-1.16794	-0.52045	0.661305	non-progressor
NonP_51_3	0.018743	-0.09867	0.957176	-0.38943	0.047704	-0.50078	-0.55011	-0.51537	0.316185	non-progressor
NonP_24_3	0.340094	-0.08161	-0.93895	-0.45223	-1.28849	0.502531	1.40998	-0.50867	0.32492	non-progressor
NonP_58_4	-1.20702	-0.57103	-0.11026	-0.12033	0.94677	1.18551	-0.63085	-0.5072	0.333351	non-progressor
NonP_16_3	-1.01358	0.052306	-0.24867	1.58356	-0.56671	-0.4344	0.188986	-0.43851	0.207251	non-progressor
NonP_72_3	-1.74175	-0.978	0.554307	-0.19298	1.41688	0.895479	-0.38492	-0.43098	0.718146	non-progressor
NonP_22_1	0.800822	0.213452	2.20654	-1.14853	-0.32454	-1.49986	-0.67316	-0.42529	0.150135	non-progressor
NonP_23_4	0.530252	0.133715	-0.11026	-1.06692	0.182771	0.95959	-1.0452	-0.41605	0.204319	non-progressor
NonP_45_3	-0.37437	-0.09013	1.00125	-0.00375	-0.46893	-0.03388	-0.40153	-0.37134	0.291011	non-progressor
Progressor_52_1	1.93372	-1.09782	-0.52251	-1.08595	-0.4205	1.05058	-0.22678	-0.36926	0.486644	progressor
NonP_54_3	-0.1433	0.291584	-0.16517	-0.10599	0.002148	-0.54809	0.306448	-0.36236	0.261819	non-progressor
NonP_68_3	0.605305	-0.5807	0.050999	-0.44827	-0.46893	0.95275	-0.4023	-0.29114	0.474713	non-progressor
Progressor_139_3	-1.24805	-0.04769	0.077385	-0.49608	0.94677	0.676487	-0.18404	-0.27523	0.811075	progressor
NonP_63_3	-0.03753	-0.14168	0.578209	1.6355	-0.7661	-0.6873	-0.84006	-0.25896	0.52329	non-progressor
NonP_34_3	-0.83086	-0.41947	-0.23466	0.068414	-1.07525	1.9797	0.27923	-0.2329	0.510576	non-progressor
NonP_84_2	1.08429	1.29486	-0.36218	-0.15646	-0.56671	-1.44452	-0.05907	-0.20979	0.328169	non-progressor
NonP_27_1	1.04937	0.6673	-0.17899	-0.82435	0.092991	-0.53667	-0.46705	-0.1974	0.132472	non-progressor
NonP_55_3	0.889589	0.052306	-0.47828	0.634236	-0.04368	-0.95397	-0.25832	-0.15812	0.559184	non-progressor
NonP_105_1	0.344077	-0.16771	-0.449	-0.54457	1.22449	-0.13997	-0.36449	-0.09717	0.437262	non-progressor
NonP_20_1	-0.79408	-0.44744	-0.67279	-0.20769	0.359241	1.4031	0.270471	-0.08919	0.101812	non-progressor
NonP_65_1	-0.06313	-0.16771	-0.3051	3.61695	-0.56671	-1.88387	-0.7051	-0.07467	0.395462	non-progressor
NonP_104_2	0.865893	-0.5135	-0.16517	0.142414	-0.13616	-0.51799	0.261262	-0.06326	0.084069	non-progressor
NonP_68_1	0.518128	-0.23799	0.358927	-0.99186	-0.27701	0.884379	-0.30648	-0.05191	0.431887	non-progressor
NonP_47_1	-0.9067	0.368175	-0.7807	0.311191	0.445977	0.986754	-0.45799	-0.0333	0.412683	non-progressor
NonP_45_4	-0.74467	0.560518	0.283677	-0.05272	0.86554	-0.31972	-0.613	-0.02038	0.212876	non-progressor
NonP_93_4	0.175893	-1.22146	-1.27104	0.250486	1.85986	0.429265	-0.19917	0.023819	0.653998	non-progressor
NonP_67_3	-0.80272	0.237057	1.52212	-0.25597	-0.46893	-0.2869	0.094747	0.039407	0.545016	non-progressor
NonP_23_3	0.633265	0.181753	0.445332	-1.12915	-0.66576	1.35449	-0.6303	0.18963	0.383488	non-progressor
NonP_104_3	0.660107	-1.0429	-0.4199	0.622694	0.783442	-0.86866	0.456532	0.191317	0.431144	non-progressor
NonP_62_2	-0.03304	-0.09013	3.72796	-1.79375	-1.39737	0.367989	-0.57934	0.202318	0.071964	non-progressor
NonP_80_4	-0.04783	-0.93533	-0.449	0.311191	1.02715	-0.4863	0.800278	0.220148	0.454733	non-progressor
NonP_1_1	0.439032	-1.1089	-1.13559	1.9276	-1.39737	1.28015	0.226646	0.231564	0.590591	non-progressor
NonP_82_4	-0.46759	0.165806	-0.39095	0.791847	0.092991	0.729675	-0.68918	0.232597	0.69954	non-progressor
NonP_9_1	1.08772	0.330069	-0.52251	0.240802	-0.18283	-0.39556	-0.31335	0.244341	0.156096	non-progressor
NonP_82_1	-0.0824	0.383314	0.358927	0.15901	-1.02285	1.17041	-0.67364	0.292772	0.554586	non-progressor
NonP_17_3	-0.28718	1.00341	0.433078	-1.06218	-0.32454	1.14492	-0.60876	0.298754	0.27795	non-progressor
NonP_80_1	-0.16282	-0.2203	-1.11891	0.260143	-0.08978	-0.10557	1.77412	0.336873	0.600496	non-progressor
NonP_102_1	0.285695	-0.59039	-1.44561	0.253708	1.71502	0.80444	-0.63521	0.387651	0.350407	non-progressor
NonP_82_2	-0.14053	-0.3733	-0.09662	0.576133	0.359241	0.829992	-0.75106	0.403851	0.118745	non-progressor
NonP_99_1	-0.28658	-0.99951	-1.62638	1.47274	1.85986	-0.11567	0.130008	0.434459	0.369527	non-progressor
NonP_50_4	0.828107	-0.17642	-0.33356	1.35354	-0.18283	-0.99414	-0.02776	0.466941	0.732097	non-progressor
NonP_60_2	1.51138	-0.14168	0.142756	-0.65627	-0.61608	-0.00579	0.241521	0.47585	0.228207	non-progressor
NonP_99_2	-0.10846	-0.4381	-0.449	1.00508	1.22449	-0.65965	-0.07185	0.502506	0.218371	non-progressor
NonP_12_1	1.02966	1.72958	-0.76515	-0.07393	-0.56671	0.279016	-1.10538	0.52708	0.222097	non-progressor
Progressor_91_3	-0.45552	-0.59039	0.554307	0.342712	2.07211	-1.09759	-0.29209	0.533534	0.510916	progressor
NonP_51_2	0.030153	0.010953	0.469751	-0.02116	0.445977	0.319227	-0.66641	0.588494	0.339641	non-progressor
NonP_71_3	-0.11235	-0.31861	-0.19285	0.590752	0.531744	0.863894	-0.7641	0.598483	0.316988	non-progressor
NonP_17_1	0.087821	1.30083	0.011162	-0.65627	-0.18283	1.06714	-0.98665	0.6412	0.519268	non-progressor
NonP_60_3	1.53623	-0.70867	0.506162	-0.36618	-0.66576	-0.02682	0.373447	0.648408	0.231339	non-progressor
NonP_77_1	0.487755	0.109471	-0.26272	0.86262	-0.56671	0.301806	-0.21502	0.717205	0.153017	non-progressor
Progressor_65_2	1.11145	-0.17642	-0.24867	-0.71566	0.092991	1.17436	-0.51622	0.721835	0.841923	progressor
NonP_27_3	0.873838	0.060524	0.16867	-0.22989	0.700457	-0.41904	-0.42147	0.733088	0.116114	non-progressor
NonP_93_2	-0.05377	-0.47562	-0.71876	-0.04568	0.94677	0.41082	0.721623	0.785381	0.263974	non-progressor
NonP_98_1	-1.52644	-0.01407	0.408481	0.824694	0.271513	0.857152	0.001961	0.823288	0.355699	non-progressor
Progressor_17_1	0.334468	1.75089	0.024475	0.429452	-1.34274	0.055193	-0.34968	0.902063	0.291546	progressor
NonP_1_3	0.164222	-1.18735	-0.85921	1.69088	0.138012	0.967485	-0.01185	0.902192	0.793726	non-progressor
NonP_92_1	-2.7164	-0.74891	0.530291	0.668628	2.57841	0.13197	0.461361	0.905354	0.005616	non-progressor
Progressor_84_2	1.81714	0.31472	-0.9229	0.333286	-0.97081	-0.77886	1.1243	0.916876	0.40691	progressor
NonP_14_2	0.576455	0.472927	2.36834	-0.88227	-0.46893	-0.3943	-0.75428	0.917945	0.078478	non-progressor
NonP_99_3	-0.12595	-0.04769	-0.84341	1.29235	1.41688	-0.52665	-0.18294	0.982589	0.280948	non-progressor
NonP_80_3	-0.02098	-0.4381	-1.20287	0.352112	1.64156	-0.1542	0.876904	1.05443	0.855724	non-progressor
Progressor_77_4	-0.15097	-0.28257	-0.4054	0.953006	-1.28849	0.968559	1.29405	1.08818	0.875942	progressor
Progressor_92_3	-0.95446	0.33772	0.103634	1.3042	0.742062	-0.36232	0.061112	1.23194	0.962456	progressor
Progressor_20_4	0.992568	-0.25576	-0.81196	-0.34692	1.3405	0.317819	-0.00337	1.23288	0.451268	progressor
NonP_63_4	-0.10998	-0.25576	0.358927	1.56826	0.616564	-0.47779	-0.43149	1.26872	0.865177	non-progressor
NonP_9_2	1.07328	-0.09867	0.346462	0.061607	0.315502	-0.1542	-0.27049	1.27349	0.184928	non-progressor
NonP_80_2	0.202218	-0.34586	-0.16517	0.0786	0.700457	0.004395	0.868214	1.34285	0.434201	non-progressor
NonP_84_1	1.09147	1.27089	-0.68807	0.172229	-0.08978	-0.72974	0.335372	1.36237	0.340418	non-progressor
Progressor_20_3	0.904425	0.502344	-0.52251	-0.20769	1.18542	-0.0623	-0.42026	1.37943	0.661639	progressor
Progressor_61_1	0.240335	0.832268	0.494054	-0.02465	0.616564	0.126893	-0.78582	1.49964	0.343528	progressor
NonP_41_1	1.20102	0.603584	-0.19285	-1.10988	0.002148	-0.50078	1.52269	1.52593	0.157667	non-progressor
Progressor_77_3	-0.04348	-0.41947	-1.28823	1.47725	-0.7661	1.04712	1.52213	1.52921	0.308446	progressor
Progressor_95_2	0.240066	0.75066	0.232884	-0.43642	-0.37237	1.26184	-0.10722	1.56944	0.713834	progressor
NonP_93_3	0.494293	-0.66884	-0.9712	0.29532	1.41688	0.492075	0.520744	1.57927	0.262924	non-progressor
NonP_79_1	1.14059	0.865772	-0.50772	0.139085	-0.7661	-0.58538	1.29384	1.58008	0.201421	non-progressor
NonP_84_4	1.08842	1.6758	0.15573	-0.02116	-0.27701	-1.15753	0.161576	1.62582	0.240607	non-progressor
Progressor_117_3	0.755602	1.12388	-0.67279	-0.1601	0.445977	0.924103	-0.74468	1.67199	0.667002	progressor
NonP_94_1	-1.31725	-0.15033	-0.05594	1.32544	0.445977	1.1077	0.320308	1.6759	0.458773	non-progressor
NonP_55_4	0.693481	-0.06461	-0.4199	0.622694	1.02715	-1.05817	0.962718	1.76337	0.601047	non-progressor
NonP_62_1	0.017674	0.101356	1.96737	-1.44264	1.26336	0.618784	-0.74794	1.77796	0.147177	non-progressor
NonP_67_2	-0.66925	-0.5135	1.63956	-0.13113	0.94677	0.135517	0.396598	1.80457	0.092562	non-progressor
NonP_56_3	0.75537	0.509663	-0.82766	0.314356	-1.07525	-1.04986	3.22171	1.84833	0.362993	non-progressor
Progressor_76_1	-0.54298	-0.5135	0.649249	1.22761	-0.08978	-0.46866	1.65571	1.91765	0.737758	progressor
Progressor_117_4	0.896611	0.898989	-0.26272	0.764231	-0.71577	1.24912	-0.90376	1.92671	0.889577	progressor
Progressor_38_4	0.511044	0.443285	-0.33356	0.840999	-0.18283	0.479819	0.178711	1.93747	0.642268	progressor
Progressor_43_3	0.275811	-0.841	3.65692	-0.8733	-1.02285	1.06404	-0.21136	2.04827	0.528487	progressor
NonP_81_1	0.901834	-0.25576	0.077385	0.481059	0.047704	-0.62953	1.44588	2.06857	0.54222	non-progressor
Progressor_59_1	1.36477	0.413415	-0.449	1.7537	-0.46893	-1.00876	0.509391	2.11458	0.349982	progressor
NonP_83_4	1.40426	0.002629	-0.16517	-0.56089	1.37879	0.534057	-0.47727	2.11639	0.290493	non-progressor
Progressor_43_4	0.338104	-0.64908	3.70225	-0.97335	-1.12801	1.50436	-0.56493	2.22935	0.501213	progressor
NonP_21_1	0.088939	-0.83066	3.74077	0.23109	0.138012	-0.37481	-0.67658	2.31677	0.034865	non-progressor
NonP_48_1	0.80127	-0.54216	-0.46362	0.520003	1.93126	0.653327	-0.53167	2.36842	0.164922	non-progressor
Progressor_43_2	0.330901	-0.841	4.39979	-1.15339	-1.12801	1.20442	-0.37804	2.43467	0.689487	progressor
Progressor_90_2	0.377272	-0.08161	0.481917	1.94333	1.06702	-1.8675	0.538398	2.45884	0.801556	progressor
Progressor_71_1	0.778513	-0.0731	-0.09662	0.958249	-0.51766	0.726905	0.718613	2.49489	0.416035	progressor
Progressor_77_2	0.219501	-0.16771	0.296296	1.02568	-1.61988	0.734811	2.08748	2.57619	0.536773	progressor
NonP_50_3	1.09934	0.229204	-0.36218	1.44333	0.700457	-0.35548	-0.14803	2.60665	0.202031	non-progressor
Progressor_135_1	-0.84863	-0.4381	-0.22068	1.37911	2.8983	-0.71599	0.571843	2.62585	0.27467	progressor
NonP_68_4	0.83912	0.405912	0.011162	-0.53644	0.092991	1.86704	-0.0477	2.63208	0.838204	non-progressor
Progressor_90_1	0.236262	0.307024	0.890343	1.94725	-0.37237	-1.77159	1.40607	2.643	0.86338	progressor
NonP_57_1	0.591742	0.109471	1.03405	0.605308	-0.32454	1.15621	-0.44275	2.7295	0.238546	non-progressor
NonP_75_1	0.767737	0.63911	-0.58209	0.218097	-0.46893	1.6062	0.582142	2.76227	0.191834	non-progressor
NonP_81_2	0.980068	0.205551	-0.5971	2.213	-0.08978	-0.8419	0.942251	2.81209	0.38799	non-progressor
NonP_103_1	0.416784	0.117569	0.232884	-0.22989	2.44663	0.713005	-0.7605	2.93649	0.070722	non-progressor
Progressor_66_1	1.76032	-0.47562	0.420794	-0.72852	-0.97081	0.540056	2.45619	3.00242	0.651959	progressor
NonP_32_2	0.220804	0.94502	0.625679	1.25893	0.047704	-0.28932	0.201476	3.0103	0.514183	non-progressor
Progressor_71_3	1.21378	0.646177	0.566272	0.584912	-0.56671	0.116197	0.450471	3.01109	0.571372	progressor
NonP_50_1	0.803458	0.221336	-0.27681	1.78262	0.574271	0.265621	-0.25002	3.12047	0.442274	non-progressor
NonP_1_2	0.308786	-0.50399	-0.9069	1.60096	0.359241	2.03778	0.292843	3.18871	0.249559	non-progressor
NonP_100_1	0.778209	-0.15033	0.308884	0.188681	1.3405	0.375334	0.398113	3.23939	0.180922	non-progressor
NonP_90_2	1.10054	0.516969	0.181578	0.227846	2.00201	-0.33877	-0.3944	3.29578	0.493228	non-progressor
Progressor_137_1	1.61026	0.213452	-0.74964	0.214841	1.78778	0.437318	-0.21342	3.3006	0.453645	progressor
NonP_56_4	0.81355	0.791678	-0.24867	-0.18931	-0.27701	-0.67592	3.16715	3.38148	0.142677	non-progressor
NonP_95_1	1.19489	-0.29155	0.672709	-0.13474	2.00201	-0.23554	0.181532	3.38932	0.184294	non-progressor
Progressor_127_1	1.09147	0.33772	-0.00219	1.16409	0.359241	-0.11062	0.658041	3.49776	0.980289	progressor
Progressor_84_1	1.81057	0.716144	-1.01996	0.29532	0.783442	-0.02195	1.05383	3.61739	0.216198	progressor
Progressor_90_4	0.306131	1.49284	0.506162	2.39138	1.49251	-2.63813	0.189815	3.7407	0.858507	progressor
NonP_1_4	0.375681	-0.95661	-0.79631	2.59186	0.987064	1.24689	0.390729	3.83932	0.563564	non-progressor
Progressor_71_2	1.37174	0.582111	1.10978	0.352112	-0.32454	0.863894	0.361917	4.31701	0.30915	progressor
Progressor_50_2	1.41161	-0.09867	0.433078	0.517023	-0.81677	0.431057	2.59102	4.46834	0.661142	progressor
NonP_28_2	0.666438	1.69201	4.51093	0.317519	-1.28849	-0.18873	-1.1749	4.53479	0.591079	non-progressor
Progressor_69_1	2.05076	0.068725	-1.27104	0.989539	0.092991	0.103401	2.51031	4.54468	0.4098	progressor
Progressor_117_2	0.751638	1.84015	0.283677	0.065012	1.5674	0.999161	-0.69422	4.81282	0.725365	progressor
Progressor_38_3	0.470502	-0.44744	-0.46362	1.20819	0.987064	1.22768	2.05879	5.04116	0.485486	progressor
Progressor_65_3	0.946922	-1.02115	-1.06919	-0.63949	2.80372	4.35203	-0.1819	5.19094	0.735931	progressor
NonP_90_4	1.02604	0.322402	0.024475	0.878745	1.26336	0.208828	1.49996	5.2238	0.270886	non-progressor
Progressor_50_1	1.39423	0.33772	0.696062	0.534864	-0.4205	0.088472	2.75412	5.38497	0.351938	progressor
Progressor_50_3	1.3775	-0.40094	0.116708	0.800089	-0.61608	1.28487	2.97746	5.53962	0.930562	progressor
NonP_70_2	0.430082	-0.5135	0.371361	0.276178	0.002148	2.62886	2.5267	5.72183	0.099662	non-progressor
NonP_4_1	0.830645	-0.18516	1.12051	0.389454	-0.37237	1.98651	2.00771	5.7773	0.391089	non-progressor
NonP_90_3	0.931772	0.688308	0.788415	0.490086	0.86554	-0.19046	2.37122	5.94488	0.712386	non-progressor
Progressor_110_1	1.63909	0.443285	0.420794	1.62689	0.616564	0.243936	1.036	6.02656	0.525554	progressor
Progressor_91_4	-0.36683	0.368175	3.29998	1.8458	1.22449	0.02357	-0.34085	6.05434	0.532245	progressor
NonP_59_1	0.284785	1.47006	2.90852	-1.72403	0.22727	-0.9294	3.91682	6.15404	0.502579	non-progressor
Progressor_90_3	0.172923	1.13634	0.696062	3.31177	2.8669	-1.70753	0.142318	6.61879	0.910448	progressor
Progressor_56_2	2.14264	0.165806	0.116708	0.857227	-0.08978	-0.99576	4.6	6.79685	0.479679	progressor
NonP_83_3	0.906239	3.07484	-0.56713	0.950381	2.00201	-0.32033	1.23638	7.28238	0.340989	non-progressor
NonP_28_4	0.113425	0.63911	1.6685	3.58315	1.53005	0.07864	-0.29673	7.31614	0.322569	non-progressor
NonP_28_3	0.829938	1.31274	5.12138	0.52298	0.182771	0.639816	-0.51504	8.09458	0.169271	non-progressor
Progressor_108_1	0.006831	5.60832	1.69728	1.39758	0.445977	0.246355	-0.98677	8.41558	0.842121	progressor
NonP_88_1	-0.09079	0.33772	0.719308	1.1119	2.67578	1.90615	1.80672	8.4668	0.174213	non-progressor
Progressor_58_1	-1.06973	4.78537	0.207296	2.92252	1.26336	0.268018	0.360637	8.73747	0.388532	progressor
Progressor_56_3	2.20183	-0.47562	0.696062	1.21549	1.41688	-0.64069	5.41385	9.8278	0.535295	progressor
NonP_101_1	1.01898	5.96516	1.82014	0.608212	0.783442	0.512509	0.499781	11.2082	0.271414	non-progressor
NonP_83_2	1.04157	4.12141	1.30982	1.29235	2.74002	0.050476	0.84117	11.3968	0.169506	non-progressor
NonP_83_1	0.667577	4.63667	1.62018	1.8599	1.89564	0.2814	0.522177	11.4835	0.349045	non-progressor
Progressor_108_2	-0.26122	5.86335	2.45147	3.44195	2.17608	0.311709	0.608226	14.5916	0.965839	progressor

## Sheet: Fig 2C
	Risk6	ACS_SeroScore	ACS_SeroScore + Risk6	Group
Progressor_17_1	0.291546	0.902063	0.471216	progressor
Progressor_50_1	0.351938	5.38497	5.21802	progressor
Progressor_52_1	0.486644	-0.369257	0.0524316	progressor
Progressor_58_1	0.388532	8.73746	8.73042	progressor
Progressor_59_1	0.349982	2.11458	1.93908	progressor
Progressor_61_1	0.343528	1.49964	1.29594	progressor
Progressor_66_1	0.651959	3.00242	4.14649	progressor
Progressor_69_1	0.4098	4.54468	4.63058	progressor
Progressor_71_1	0.416035	2.49489	2.60804	progressor
Progressor_76_1	0.737758	1.91765	3.43665	progressor
Progressor_84_1	0.216198	3.61739	2.8573	progressor
Progressor_90_1	0.86338	2.643	4.71094	progressor
Progressor_92_1	0.536376	-1.81969	-1.18069	progressor
Progressor_108_1	0.842121	8.41558	10.3906	progressor
Progressor_110_1	0.525554	6.02656	6.61828	progressor
Progressor_127_1	0.980289	3.49776	6.07657	progressor
Progressor_135_1	0.27467	2.62585	2.12126	progressor
Progressor_137_1	0.453645	3.3006	3.57809	progressor
Progressor_139_1	0.52844	-1.23563	-0.631303	progressor
Progressor_20_2	0.556903	-1.7765	-1.0478	progressor
Progressor_43_2	0.689487	2.43467	3.74273	progressor
Progressor_50_2	0.661142	4.46834	5.65255	progressor
Progressor_56_2	0.479679	6.79685	7.1881	progressor
Progressor_65_2	0.841923	0.721835	2.69601	progressor
Progressor_71_2	0.30915	4.31701	3.96309	progressor
Progressor_74_2	0.689482	-5.48972	-4.18167	progressor
Progressor_77_2	0.536773	2.57619	3.21693	progressor
Progressor_84_2	0.40691	0.916876	0.990147	progressor
Progressor_90_2	0.801555	2.45884	4.25662	progressor
Progressor_92_2	0.649841	-2.51341	-1.37858	progressor
Progressor_95_2	0.713834	1.56944	2.98389	progressor
Progressor_108_2	0.965839	14.5916	17.1072	progressor
Progressor_117_2	0.725365	4.81282	6.27767	progressor
Progressor_139_2	0.565438	-0.891275	-0.125274	progressor
Progressor_20_3	0.661639	1.37943	2.56581	progressor
Progressor_38_3	0.485486	5.04116	5.45779	progressor
Progressor_43_3	0.528487	2.04827	2.6528	progressor
Progressor_50_3	0.930562	5.53961	7.90113	progressor
Progressor_56_3	0.535295	9.8278	10.4621	progressor
Progressor_65_3	0.735931	5.19094	6.70196	progressor
Progressor_71_3	0.571372	3.01109	3.80302	progressor
Progressor_77_3	0.308446	1.52921	1.17222	progressor
Progressor_90_3	0.910448	6.61879	8.89241	progressor
Progressor_91_3	0.510916	0.533534	1.06129	progressor
Progressor_92_3	0.962456	1.23194	3.73282	progressor
Progressor_117_3	0.667002	1.67199	2.8818	progressor
Progressor_139_3	0.811075	-0.275229	1.56415	progressor
Progressor_20_4	0.451268	1.23288	1.49998	progressor
Progressor_38_4	0.642268	1.93747	3.0392	progressor
Progressor_43_4	0.501213	2.22935	2.7147	progressor
Progressor_77_4	0.875942	1.08818	3.21101	progressor
Progressor_90_4	0.858507	3.7407	5.78734	progressor
Progressor_91_4	0.532245	6.05434	6.67529	progressor
Progressor_117_4	0.889577	1.92671	4.10912	progressor
NonP_1_1	0.590591	0.231564	1.10748	non-progressor
NonP_1_2	0.249559	3.18871	2.57439	non-progressor
NonP_1_3	0.793726	0.902192	2.66576	non-progressor
NonP_1_4	0.563564	3.83931	4.59713	non-progressor
NonP_2_1	0.0868673	-2.53309	-3.85834	non-progressor
NonP_4_1	0.391089	5.7773	5.78143	non-progressor
NonP_6_1	0.0829384	-4.2043	-5.54671	non-progressor
NonP_6_3	0.141534	-3.75748	-4.84384	non-progressor
NonP_6_4	0.318676	-2.93633	-3.24862	non-progressor
NonP_7_1	0.334451	-5.51935	-5.76271	non-progressor
NonP_7_3	0.165857	-3.92075	-4.90083	non-progressor
NonP_7_4	0.226596	-2.55249	-3.26715	non-progressor
NonP_8_1	0.126604	-3.38523	-4.53684	non-progressor
NonP_8_2	0.108146	-5.02253	-6.25479	non-progressor
NonP_8_3	0.74174	-3.11959	-1.58319	non-progressor
NonP_8_4	0.0882517	-5.76007	-7.07927	non-progressor
NonP_9_1	0.156096	0.244341	-0.778391	non-progressor
NonP_9_2	0.184928	1.27349	0.376744	non-progressor
NonP_9_3	0.84386	-0.611719	1.37092	non-progressor
NonP_10_1	0.189095	-1.17723	-2.05576	non-progressor
NonP_11_1	0.909736	-2.37314	-0.102629	non-progressor
NonP_12_1	0.222097	0.52708	-0.207243	non-progressor
NonP_13_1	0.707208	-2.4033	-1.01779	non-progressor
NonP_14_2	0.0784778	0.917945	-0.443961	non-progressor
NonP_14_3	0.285939	-1.58662	-2.04197	non-progressor
NonP_14_4	0.0921422	-2.4246	-3.7268	non-progressor
NonP_16_2	0.0178223	-4.75684	-6.38379	non-progressor
NonP_16_3	0.207251	-0.438513	-1.23771	non-progressor
NonP_17_1	0.519268	0.6412	1.20545	non-progressor
NonP_17_2	0.661305	-0.520448	0.664471	non-progressor
NonP_17_3	0.27795	0.298754	-0.191504	non-progressor
NonP_17_4	0.559812	-0.68991	0.0515049	non-progressor
NonP_18_1	0.360909	-1.37169	-1.49944	non-progressor
NonP_19_1	0.334066	-3.94459	-4.18964	non-progressor
NonP_20_1	0.101812	-0.0891941	-1.34913	non-progressor
NonP_21_1	0.0348649	2.31677	0.764283	non-progressor
NonP_22_1	0.150135	-0.425285	-1.47407	non-progressor
NonP_23_3	0.383488	0.18963	0.16055	non-progressor
NonP_23_4	0.204319	-0.416052	-1.22806	non-progressor
NonP_24_1	0.357555	-1.9432	-2.0856	non-progressor
NonP_24_2	0.330837	-1.53694	-1.79609	non-progressor
NonP_24_3	0.32492	-0.508667	-0.793677	non-progressor
NonP_24_4	0.298139	-0.837894	-1.23993	non-progressor
NonP_25_1	0.0851681	-0.736661	-2.06933	non-progressor
NonP_25_2	0.111037	-2.30278	-3.52241	non-progressor
NonP_25_3	0.0308188	-2.02999	-3.60015	non-progressor
NonP_25_4	0.0803531	-1.4721	-2.82581	non-progressor
NonP_27_1	0.132472	-0.197403	-1.32336	non-progressor
NonP_27_3	0.116114	0.733088	-0.464355	non-progressor
NonP_27_4	0.146708	-0.563479	-1.62723	non-progressor
NonP_28_2	0.591079	4.53479	5.41284	non-progressor
NonP_28_3	0.169271	8.09458	7.12942	non-progressor
NonP_28_4	0.322569	7.31614	7.02086	non-progressor
NonP_30_2	0.19899	-1.79302	-2.62831	non-progressor
NonP_30_3	0.0957552	-2.41824	-3.70465	non-progressor
NonP_30_4	0.0550439	-3.28219	-4.7465	non-progressor
NonP_31_2	0.322851	-1.8385	-2.13255	non-progressor
NonP_31_3	0.0883455	-2.72526	-4.04405	non-progressor
NonP_31_4	0.36897	-3.25557	-3.34809	non-progressor
NonP_32_2	0.514183	3.0103	3.55233	non-progressor
NonP_32_4	0.545061	-1.48017	-0.803211	non-progressor
NonP_33_1	0.681232	-6.1479	-4.87591	non-progressor
NonP_33_2	0.344878	-5.55976	-5.75756	non-progressor
NonP_33_3	0.312906	-3.73037	-4.06788	non-progressor
NonP_33_4	0.327171	-4.18494	-4.46011	non-progressor
NonP_34_1	0.558831	-2.51754	-1.78041	non-progressor
NonP_34_2	0.358427	-2.3323	-2.47089	non-progressor
NonP_34_3	0.510576	-0.232902	0.293366	non-progressor
NonP_34_4	0.0994925	-2.70351	-3.97359	non-progressor
NonP_35_1	0.328129	-1.04624	-1.31722	non-progressor
NonP_35_2	0.15258	-2.37224	-3.41033	non-progressor
NonP_35_3	0.334732	-2.57892	-2.82106	non-progressor
NonP_35_4	0.786712	-3.07668	-1.34376	non-progressor
NonP_36_1	0.151653	-1.85611	-2.89825	non-progressor
NonP_37_1	0.277965	-5.14885	-5.63904	non-progressor
NonP_38_1	0.132511	-1.23838	-2.36417	non-progressor
NonP_38_2	0.0829033	-2.28531	-3.62788	non-progressor
NonP_38_3	0.0815388	-3.42624	-4.77477	non-progressor
NonP_39_1	0.218179	-0.719133	-1.47058	non-progressor
NonP_40_1	0.421495	-3.54733	-3.41033	non-progressor
NonP_41_1	0.157667	1.52593	0.510064	non-progressor
NonP_42_1	0.309858	-4.7804	-5.13123	non-progressor
NonP_43_1	0.354923	-2.50383	-2.65773	non-progressor
NonP_43_2	0.353691	-2.08474	-2.24403	non-progressor
NonP_43_3	0.192673	-3.37037	-4.23326	non-progressor
NonP_43_4	0.442736	-3.4371	-3.20728	non-progressor
NonP_44_1	0.427222	-4.73445	-4.57242	non-progressor
NonP_45_2	0.474837	-2.7379	-2.3678	non-progressor
NonP_45_3	0.291011	-0.371337	-0.804519	non-progressor
NonP_45_4	0.212876	-0.0203832	-0.794998	non-progressor
NonP_46_1	0.488498	-2.15336	-1.72357	non-progressor
NonP_47_1	0.412683	-0.0332964	0.0652012	non-progressor
NonP_48_1	0.164922	2.36842	1.38425	non-progressor
NonP_49_1	0.42507	-2.83839	-2.68576	non-progressor
NonP_49_2	0.192761	-3.81601	-4.67853	non-progressor
NonP_49_3	0.363064	-2.00982	-2.12814	non-progressor
NonP_49_4	0.731543	-3.39485	-1.90301	non-progressor
NonP_50_1	0.442274	3.12047	3.34827	non-progressor
NonP_50_3	0.202031	2.60665	1.78464	non-progressor
NonP_50_4	0.732097	0.466941	1.96121	non-progressor
NonP_51_2	0.339641	0.588494	0.367813	non-progressor
NonP_51_3	0.316185	-0.515366	-0.838543	non-progressor
NonP_51_4	0.689862	-1.02372	0.285985	non-progressor
NonP_52_2	0.508735	-5.54764	-5.02942	non-progressor
NonP_52_3	0.689486	-5.01209	-3.70403	non-progressor
NonP_52_4	0.526718	-5.12355	-4.52675	non-progressor
NonP_53_2	0.83999	-3.11126	-1.14553	non-progressor
NonP_53_3	0.371466	-2.59526	-2.67687	non-progressor
NonP_53_4	0.271436	-2.18681	-2.70553	non-progressor
NonP_54_2	0.357269	-0.780565	-0.924214	non-progressor
NonP_54_3	0.261819	-0.362364	-0.923109	non-progressor
NonP_54_4	0.342256	-3.33995	-3.54921	non-progressor
NonP_55_2	0.35791	-1.55196	-1.69281	non-progressor
NonP_55_3	0.559184	-0.158116	0.580556	non-progressor
NonP_55_4	0.601047	1.76337	2.68497	non-progressor
NonP_56_3	0.362993	1.84833	1.72969	non-progressor
NonP_56_4	0.142677	3.38148	2.3001	non-progressor
NonP_57_1	0.238546	2.72949	2.06705	non-progressor
NonP_58_2	0.384849	-3.13561	-3.15874	non-progressor
NonP_58_3	0.541186	-1.27762	-0.617596	non-progressor
NonP_58_4	0.333351	-0.507203	-0.755372	non-progressor
NonP_59_1	0.502579	6.15404	6.64536	non-progressor
NonP_60_2	0.228207	0.47585	-0.231774	non-progressor
NonP_60_3	0.231339	0.648408	-0.0455283	non-progressor
NonP_60_4	0.277412	-1.23818	-1.73079	non-progressor
NonP_61_1	0.364576	-1.53718	-1.6489	non-progressor
NonP_61_2	0.501194	-1.99007	-1.5048	non-progressor
NonP_61_3	0.267335	-1.73973	-2.27637	non-progressor
NonP_61_4	0.227499	-3.36559	-4.07631	non-progressor
NonP_62_1	0.147177	1.77796	0.716255	non-progressor
NonP_62_2	0.0719636	0.202318	-1.18805	non-progressor
NonP_62_3	0.570575	-1.60259	-0.814138	non-progressor
NonP_62_4	0.0895844	-3.25004	-4.56341	non-progressor
NonP_63_1	0.563974	-1.08269	-0.32309	non-progressor
NonP_63_2	0.321869	-1.13512	-1.43346	non-progressor
NonP_63_3	0.52329	-0.258959	0.322865	non-progressor
NonP_63_4	0.865177	1.26872	3.34451	non-progressor
NonP_64_1	0.526811	-2.4376	-1.84039	non-progressor
NonP_65_1	0.395462	-0.0746667	-0.0514229	non-progressor
NonP_66_1	0.15769	-4.39487	-5.41063	non-progressor
NonP_67_2	0.0925623	1.80457	0.504208	non-progressor
NonP_67_3	0.545016	0.0394073	0.716168	non-progressor
NonP_67_4	0.545463	-1.55746	-0.878742	non-progressor
NonP_68_1	0.431887	-0.0519061	0.130505	non-progressor
NonP_68_2	0.683514	-1.22999	0.0519787	non-progressor
NonP_68_3	0.474713	-0.291138	0.0784161	non-progressor
NonP_68_4	0.838204	2.63208	4.59	non-progressor
NonP_69_1	0.0947056	-4.45794	-5.74893	non-progressor
NonP_69_2	0.895649	-5.33528	-3.12633	non-progressor
NonP_69_3	0.187313	-4.49207	-5.37839	non-progressor
NonP_69_4	0.211232	-5.03199	-5.81379	non-progressor
NonP_70_1	0.229972	-3.97311	-4.67302	non-progressor
NonP_70_2	0.0996624	5.72183	4.4525	non-progressor
NonP_70_3	0.0302678	-1.38671	-2.95929	non-progressor
NonP_70_4	0.0307162	-2.45333	-4.02394	non-progressor
NonP_71_1	0.120513	-0.652641	-1.83086	non-progressor
NonP_71_2	0.10419	-1.88052	-3.13007	non-progressor
NonP_71_3	0.316988	0.598483	0.278813	non-progressor
NonP_71_4	0.187135	-1.59679	-2.48389	non-progressor
NonP_72_1	0.322265	-4.04779	-4.34439	non-progressor
NonP_72_2	0.459026	-1.34375	-1.04275	non-progressor
NonP_72_3	0.718146	-0.43098	1.00232	non-progressor
NonP_72_4	0.148321	-2.01087	-3.06757	non-progressor
NonP_73_1	0.213422	-4.32906	-5.10129	non-progressor
NonP_74_1	0.503824	-1.15518	-0.658417	non-progressor
NonP_75_1	0.191834	2.76227	1.89571	non-progressor
NonP_76_1	0.373371	-3.88922	-3.96251	non-progressor
NonP_77_1	0.153017	0.717205	-0.318981	non-progressor
NonP_78_1	0.197125	-2.32799	-3.17143	non-progressor
NonP_79_1	0.201421	1.58008	0.755409	non-progressor
NonP_80_1	0.600496	0.336873	1.25607	non-progressor
NonP_80_2	0.434201	1.34285	1.53537	non-progressor
NonP_80_3	0.855724	1.05443	3.08892	non-progressor
NonP_80_4	0.454733	0.220148	0.502393	non-progressor
NonP_81_1	0.54222	2.06857	2.73311	non-progressor
NonP_81_2	0.38799	2.81209	2.80269	non-progressor
NonP_81_3	0.337782	-0.530916	-0.759722	non-progressor
NonP_81_4	0.478248	-1.46337	-1.07837	non-progressor
NonP_82_1	0.554586	0.292772	1.01135	non-progressor
NonP_82_2	0.118745	0.403851	-0.782097	non-progressor
NonP_82_3	0.376395	-1.67449	-1.73457	non-progressor
NonP_82_4	0.69954	0.232597	1.58459	non-progressor
NonP_83_1	0.349045	11.4835	11.304	non-progressor
NonP_83_2	0.169506	11.3968	10.4327	non-progressor
NonP_83_3	0.340989	7.28238	7.06759	non-progressor
NonP_83_4	0.290493	2.11639	1.68095	non-progressor
NonP_84_1	0.340418	1.36236	1.14508	non-progressor
NonP_84_2	0.328169	-0.209794	-0.480603	non-progressor
NonP_84_3	0.678238	-0.697233	0.561678	non-progressor
NonP_84_4	0.240607	1.62582	0.97238	non-progressor
NonP_85_1	0.365401	-4.20402	-4.31214	non-progressor
NonP_85_2	0.371082	-4.06518	-4.14847	non-progressor
NonP_85_3	0.501292	-1.79037	-1.30467	non-progressor
NonP_87_1	0.253065	-3.35355	-3.95255	non-progressor
NonP_88_1	0.174213	8.4668	7.52324	non-progressor
NonP_89_1	0.2728	-2.95133	-3.4641	non-progressor
NonP_90_1	0.501287	-1.35823	-0.872556	non-progressor
NonP_90_2	0.493228	3.29578	3.74624	non-progressor
NonP_90_3	0.712386	5.94488	7.35301	non-progressor
NonP_90_4	0.270886	5.2238	4.70268	non-progressor
NonP_91_1	0.53492	-1.13085	-0.498205	non-progressor
NonP_92_1	0.00561633	0.905354	-0.774939	non-progressor
NonP_93_2	0.263974	0.785381	0.234051	non-progressor
NonP_93_3	0.262924	1.57927	1.02336	non-progressor
NonP_93_4	0.653998	0.0238186	1.17681	non-progressor
NonP_94_1	0.458773	1.6759	1.9758	non-progressor
NonP_95_1	0.184294	3.38932	2.48981	non-progressor
NonP_96_1	0.106059	-3.44306	-4.68444	non-progressor
NonP_97_1	0.12864	-0.589005	-1.73171	non-progressor
NonP_98_1	0.355699	0.823288	0.672779	non-progressor
NonP_99_1	0.369527	0.434459	0.344374	non-progressor
NonP_99_2	0.218371	0.502506	-0.248097	non-progressor
NonP_99_3	0.280948	0.982589	0.505432	non-progressor
NonP_99_4	0.206216	-1.88376	-2.68748	non-progressor
NonP_100_1	0.180922	3.23939	2.32514	non-progressor
NonP_101_1	0.271414	11.2082	10.6894	non-progressor
NonP_102_1	0.350407	0.387651	0.214017	non-progressor
NonP_103_1	0.0707224	2.93649	1.54069	non-progressor
NonP_104_1	0.204012	-0.614505	-1.42785	non-progressor
NonP_104_2	0.0840694	-0.0632604	-1.40073	non-progressor
NonP_104_3	0.431144	0.191317	0.370483	non-progressor
NonP_104_4	0.205142	-0.579103	-1.38751	non-progressor
NonP_105_1	0.437262	-0.0971729	0.108728	non-progressor
NonP_105_2	0.277793	-2.51443	-3.00537	non-progressor
NonP_105_3	0.505668	-4.70292	-4.1981	non-progressor
NonP_105_4	0.30065	-0.667902	-1.05896	non-progressor

## Sheet: Fig 2D
	Risk6	ACS_SeroScore	ACS_SeroScore + Risk6	group
070150	0.291546	0.769584	0.394037	progressor
040779	0.486644	-0.43327	0.0302274	progressor
070257	0.4098	4.32783	4.46085	progressor
060127	0.90398	10.8863	13.1446	progressor
070135	0.525554	5.74634	6.37717	progressor
020185	0.980289	3.32849	5.91497	progressor
010993	0.453645	3.18162	3.50321	progressor
070414	0.689482	-5.2558	-3.91997	progressor
041056	0.806149	-0.693216	1.14435	progressor
040718	0.688256	-0.645424	0.685134	progressor
070060	0.930562	5.1528	7.52543	progressor
070663	0.535295	9.24	9.91273	progressor
040152	0.735931	4.93005	6.46564	progressor
040695	0.884477	5.05197	7.2264	progressor
070262	0.451268	1.15908	1.47044	progressor
071153	0.501213	1.81304	2.3392	progressor
070630	0.875942	0.954991	3.09272	progressor
040910	0.532245	5.67728	6.33688	progressor
071003	0.889577	1.82095	4.01731	progressor
071115	0.563564	3.7879	4.5822	non-progressor
040699	0.0868673	-2.54541	-3.8012	non-progressor
041037	0.391089	5.32472	5.37727	non-progressor
040843	0.141534	-3.62867	-4.64936	non-progressor
041140	0.226596	-2.51213	-3.167	non-progressor
070361	0.74174	-3.05628	-1.49571	non-progressor
070369	0.184928	1.16136	0.327285	non-progressor
090474	0.189095	-1.27281	-2.08896	non-progressor
090248	0.909736	-2.33052	-0.0474594	non-progressor
090647	0.222097	0.469942	-0.20428	non-progressor
010978	0.707208	-2.36827	-0.956213	non-progressor
040333	0.285939	-1.67981	-2.07947	non-progressor
041033	0.0178223	-4.65109	-6.20382	non-progressor
070214	0.661305	-0.630195	0.584456	non-progressor
070407	0.360909	-1.4492	-1.52645	non-progressor
070203	0.334066	-3.81278	-4.00546	non-progressor
090652	0.101812	-0.172064	-1.36358	non-progressor
090581	0.0348649	2.01488	0.535446	non-progressor
070167	0.150135	-0.611217	-1.59492	non-progressor
070056	0.204319	-0.499581	-1.25026	non-progressor
070438	0.298139	-0.884552	-1.23174	non-progressor
041104	0.0803531	-1.4642	-2.748	non-progressor
070200	0.146708	-0.608128	-1.60657	non-progressor
070276	0.169271	7.44717	6.54576	non-progressor
070202	0.19899	-1.79128	-2.56487	non-progressor
070313	0.322851	-1.88035	-2.12126	non-progressor
070440	0.545061	-1.50718	-0.792448	non-progressor
070177	0.344878	-5.45601	-5.6022	non-progressor
070290	0.558831	-2.54487	-1.77092	non-progressor
041125	0.334732	-2.56099	-2.75081	non-progressor
090489	0.151653	-2.04007	-3.01724	non-progressor
010940	0.277965	-5.00294	-5.4369	non-progressor
040811	0.0815388	-3.37477	-4.65348	non-progressor
090377	0.218179	-0.872744	-1.56382	non-progressor
090406	0.421495	-3.36166	-3.17834	non-progressor
090462	0.157667	1.28731	0.336	non-progressor
090532	0.309858	-4.65653	-4.95333	non-progressor
060231	0.442736	-3.34104	-3.06637	non-progressor
090628	0.427222	-4.6188	-4.41085	non-progressor
070074	0.474837	-2.73023	-2.31751	non-progressor
090226	0.488498	-2.08522	-1.61374	non-progressor
090721	0.412683	-0.0662352	0.0791854	non-progressor
090796	0.164922	2.30432	1.38421	non-progressor
070140	0.731543	-3.38962	-1.8729	non-progressor
070218	0.442274	3.04471	3.31739	non-progressor
070229	0.689862	-1.12147	0.215996	non-progressor
070236	0.508735	-5.40833	-4.84983	non-progressor
070293	0.371466	-2.55604	-2.58788	non-progressor
070391	0.342256	-3.40852	-3.56598	non-progressor
070392	0.601047	1.67343	2.62893	non-progressor
070424	0.362993	1.62985	1.56157	non-progressor
010934	0.238546	2.51702	1.91354	non-progressor
071158	0.541186	-1.29009	-0.592028	non-progressor
010935	0.502579	5.4228	5.95483	non-progressor
041003	0.231339	0.507047	-0.127427	non-progressor
041020	0.227499	-3.32455	-3.97554	non-progressor
041120	0.0719636	-0.178084	-1.49797	non-progressor
070308	0.563974	-1.0539	-0.25783	non-progressor
090350	0.526811	-2.39402	-1.75777	non-progressor
090460	0.395462	0.112815	0.184172	non-progressor
090745	0.15769	-4.3634	-5.31461	non-progressor
041119	0.0925623	1.55773	0.326431	non-progressor
070360	0.683514	-1.30302	0.00714583	non-progressor
071112	0.211232	-4.85817	-5.57912	non-progressor
071132	0.0302678	-1.41204	-2.91125	non-progressor
071135	0.187135	-1.59969	-2.42427	non-progressor
071147	0.718146	-0.514856	0.944247	non-progressor
090818	0.213422	-4.2751	-4.98663	non-progressor
090397	0.503824	-1.12871	-0.591325	non-progressor
090398	0.191834	2.55323	1.74886	non-progressor
090520	0.373371	-3.73592	-3.75957	non-progressor
090625	0.153017	0.667634	-0.303674	non-progressor
030711	0.197125	-2.29633	-3.07795	non-progressor
030714	0.201421	1.4159	0.652761	non-progressor
060129	0.600496	0.249163	1.2023	non-progressor
070157	0.54222	1.89918	2.60168	non-progressor
070180	0.376395	-1.61945	-1.63009	non-progressor
070208	0.349045	10.8738	10.7456	non-progressor
070282	0.240607	1.46056	0.865946	non-progressor
070355	0.501292	-1.71129	-1.1848	non-progressor
090587	0.253065	-3.31512	-3.85616	non-progressor
090712	0.174213	7.99648	7.11632	non-progressor
090590	0.2728	-2.92156	-3.37772	non-progressor
041058	0.501287	-1.37409	-0.847612	non-progressor
010945	0.53492	-1.15613	-0.485011	non-progressor
090272	0.00561633	0.794812	-0.810412	non-progressor
041067	0.263974	0.696342	0.202218	non-progressor
090636	0.458773	1.56396	1.9076	non-progressor
090296	0.184294	3.17824	2.34144	non-progressor
090345	0.106059	-3.37491	-4.54817	non-progressor
070240	0.12864	-0.577821	-1.65397	non-progressor
090402	0.355699	0.703306	0.60366	non-progressor
070143	0.218371	0.519098	-0.171145	non-progressor
070388	0.180922	3.03392	2.18263	non-progressor
090529	0.271414	10.4902	10.028	non-progressor
090578	0.350407	0.432558	0.310153	non-progressor
030697	0.0707224	2.77001	1.44478	non-progressor
040886	0.0840694	-0.106027	-1.37385	non-progressor
040979	0.30065	-0.737916	-1.07431	non-progressor

## Sheet: Fig 2E
	Risk6	ACS_SeroScore	ACS_SeroScore + Risk6	Group
090507	0.349982	2.38883	2.33472	progressor
090789	0.343528	1.7798	1.69461	progressor
040859	0.651959	2.84964	4.24987	progressor
070425	0.737758	1.9809	3.79435	progressor
041056	0.536376	-1.57026	-0.726676	progressor
040718	0.52844	-1.18185	-0.376483	progressor
070060	0.661142	4.452	5.89646	progressor
070663	0.479679	6.72758	7.29811	progressor
040152	0.841923	0.855294	3.1704	progressor
070390	0.440261	3.84189	4.22257	progressor
070630	0.42261	1.03139	1.25146	progressor
070259	0.40691	2.70789	4.82859	progressor
040695	0.801555	3.63961	5.25283	progressor
071003	0.696184	1.64594	3.09279	progressor
070262	0.661639	1.88974	2.69532	progressor
071153	0.528487	1.70796	1.45382	progressor
040910	0.510916	0.705004	1.42597	progressor
070386	0.642268	2.2004	3.55396	progressor
071115	0.563564	4.17318	5.1477	non-progressor
040699	0.0868673	-2.49372	-3.81499	non-progressor
041037	0.391089	5.80098	5.94485	non-progressor
040843	0.141534	-3.63827	-4.69627	non-progressor
041140	0.226596	-2.47038	-3.11871	non-progressor
070361	0.74174	-3.06054	-1.22791	non-progressor
070369	0.184928	1.42227	0.573259	non-progressor
090474	0.189095	-1.00184	-1.83078	non-progressor
090248	0.909736	-2.29706	0.344642	non-progressor
090647	0.222097	0.91381	0.243808	non-progressor
010978	0.707208	-2.2888	-0.622484	non-progressor
040333	0.285939	-1.65323	-2.01577	non-progressor
041033	0.0178223	-4.77922	-6.43301	non-progressor
070214	0.661305	-0.283443	1.1618	non-progressor
070407	0.360909	-1.22518	-1.22666	non-progressor
070203	0.334066	-3.82948	-3.96023	non-progressor
090652	0.101812	0.0523753	-1.19692	non-progressor
090581	0.0348649	2.28977	0.718046	non-progressor
070167	0.150135	-0.445193	-1.46177	non-progressor
070056	0.204319	-0.253656	-1.00928	non-progressor
070438	0.298139	-0.792753	-1.09653	non-progressor
041104	0.0803531	-1.29557	-2.64821	non-progressor
070200	0.146708	-0.428857	-1.46193	non-progressor
070276	0.169271	8.26357	7.33916	non-progressor
070202	0.19899	-1.69001	-2.4713	non-progressor
070313	0.322851	-1.69693	-1.88169	non-progressor
070440	0.545061	-1.35368	-0.468273	non-progressor
070177	0.344878	-5.51487	-5.59356	non-progressor
070290	0.558831	-2.47683	-1.52511	non-progressor
041125	0.334732	-2.5628	-2.69035	non-progressor
090489	0.151653	-2.01767	-3.02693	non-progressor
010940	0.277965	-5.19861	-5.59955	non-progressor
040811	0.0815388	-3.287	-4.63393	non-progressor
090377	0.218179	-0.889831	-1.5787	non-progressor
090406	0.421495	-3.32248	-3.03217	non-progressor
090462	0.157667	1.54705	0.566758	non-progressor
090532	0.309858	-4.67012	-4.91746	non-progressor
060231	0.442736	-3.42924	-3.03663	non-progressor
090628	0.427222	-4.65211	-4.33422	non-progressor
070074	0.474837	-2.55053	-2.00332	non-progressor
090226	0.488498	-2.02637	-1.41337	non-progressor
090721	0.412683	0.27388	0.521752	non-progressor
090796	0.164922	2.63843	1.69307	non-progressor
070140	0.731543	-3.36835	-1.58483	non-progressor
070218	0.442274	3.48487	3.87525	non-progressor
070229	0.689862	-0.9621	0.620679	non-progressor
070236	0.508735	-5.42131	-4.71085	non-progressor
070293	0.371466	-2.49546	-2.44609	non-progressor
070391	0.342256	-3.37818	-3.46949	non-progressor
070392	0.601047	1.93091	3.08595	non-progressor
070424	0.362993	1.85065	1.85921	non-progressor
010934	0.238546	2.93054	2.33976	non-progressor
071158	0.541186	-1.1139	-0.24715	non-progressor
010935	0.502579	5.95718	6.63799	non-progressor
041003	0.231339	0.619722	-0.0057683	non-progressor
041020	0.227499	-3.28886	-3.93284	non-progressor
041120	0.0719636	0.03439	-1.35866	non-progressor
070308	0.563974	-0.915643	0.0608526	non-progressor
090350	0.526811	-2.44793	-1.65041	non-progressor
090460	0.395462	0.341256	0.506189	non-progressor
090745	0.15769	-4.34739	-5.32757	non-progressor
041119	0.0925623	1.84515	0.551301	non-progressor
070360	0.683514	-1.22065	0.331555	non-progressor
071112	0.211232	-4.88793	-5.61026	non-progressor
071132	0.0302678	-1.2779	-2.87176	non-progressor
071135	0.187135	-1.44204	-2.28041	non-progressor
071147	0.718146	-0.316293	1.4027	non-progressor
090818	0.213422	-4.30662	-5.0184	non-progressor
090397	0.503824	-0.964997	-0.278185	non-progressor
090398	0.191834	2.99148	2.17574	non-progressor
090520	0.373371	-3.79179	-3.73325	non-progressor
090625	0.153017	0.94953	-0.053163	non-progressor
030711	0.197125	-2.23042	-3.02068	non-progressor
030714	0.201421	1.72292	0.953346	non-progressor
060129	0.600496	0.418478	1.57086	non-progressor
070157	0.54222	2.12752	2.99925	non-progressor
070180	0.376395	-1.49445	-1.42134	non-progressor
070208	0.349045	12.2324	12.1738	non-progressor
070282	0.240607	1.88407	1.30321	non-progressor
070355	0.501292	-1.54341	-0.868796	non-progressor
090587	0.253065	-3.36083	-3.88168	non-progressor
090712	0.174213	8.75171	7.8511	non-progressor
090590	0.2728	-2.9647	-3.39052	non-progressor
041058	0.501287	-1.27591	-0.601322	non-progressor
010945	0.53492	-1.01495	-0.178386	non-progressor
090272	0.00561633	1.09944	-0.613143	non-progressor
041067	0.263974	0.912883	0.444562	non-progressor
090636	0.458773	1.94493	2.41477	non-progressor
090296	0.184294	3.52861	2.67655	non-progressor
090345	0.106059	-3.34286	-4.5717	non-progressor
070240	0.12864	-0.328475	-1.44857	non-progressor
090402	0.355699	1.05414	1.02758	non-progressor
070143	0.218371	0.743758	0.0558145	non-progressor
070388	0.180922	3.40902	2.54072	non-progressor
090529	0.271414	11.9412	11.5087	non-progressor
090578	0.350407	0.671772	0.61972	non-progressor
030697	0.0707224	3.22081	1.82178	non-progressor
040886	0.0840694	0.0150616	-1.31969	non-progressor
040979	0.30065	-0.561812	-0.853498	non-progressor

## Sheet: Fig 2F
	Risk6	ACS_SeroScore	ACS_SeroScore + Risk6	Group
70262	0.439986	-1.78611	-1.24947	progressor
71153	0.497482	2.67839	3.51031	progressor
70060	0.351938	5.49539	5.57985	progressor
90278	0.388532	8.56602	8.83841	progressor
70390	0.416035	2.63508	3.04872	progressor
70259	0.216198	3.92513	3.31247	progressor
40695	0.86338	2.63272	5.34375	progressor
40910	0.294478	4.90698	4.69634	progressor
90624	0.541272	5.21596	6.27276	progressor
90569	0.27467	2.69411	2.38175	progressor
70386	0.485486	5.2386	6.00891	progressor
71115	0.563564	4.02876	5.20005	non-progressor
40699	0.0868673	-2.56896	-3.84581	non-progressor
41037	0.391089	5.78851	6.07403	non-progressor
40843	0.141534	-3.59623	-4.59233	non-progressor
41140	0.226596	-2.39409	-2.95334	non-progressor
70361	0.74174	-3.0094	-0.923063	non-progressor
70369	0.184928	1.36369	0.590441	non-progressor
90474	0.189095	-1.27642	-2.02827	non-progressor
90248	0.909736	-2.21693	0.732173	non-progressor
90647	0.222097	0.699132	0.116771	non-progressor
10978	0.707208	-2.35281	-0.443812	non-progressor
40333	0.285939	-1.60427	-1.85876	non-progressor
41033	0.0178223	-4.63273	-6.26417	non-progressor
70214	0.661305	-0.507732	1.16552	non-progressor
70407	0.360909	-1.23841	-1.10788	non-progressor
70203	0.334066	-3.80296	-3.81029	non-progressor
90652	0.101812	0.0621263	-1.13797	non-progressor
90581	0.0348649	1.91718	0.373267	non-progressor
70167	0.150135	-0.578833	-1.53077	non-progressor
70056	0.204319	-0.303383	-0.977046	non-progressor
70438	0.298139	-0.698126	-0.889959	non-progressor
41104	0.0803531	-1.32935	-2.63965	non-progressor
70200	0.146708	-0.4148	-1.38433	non-progressor
70276	0.169271	7.47722	6.62356	non-progressor
70202	0.19899	-1.66504	-2.36607	non-progressor
70313	0.322851	-1.81343	-1.87835	non-progressor
70440	0.545061	-1.39778	-0.32151	non-progressor
70177	0.344878	-5.38376	-5.33556	non-progressor
70290	0.558831	-2.48099	-1.334	non-progressor
41125	0.334732	-2.45948	-2.46339	non-progressor
90489	0.151653	-1.69146	-2.63559	non-progressor
10940	0.277965	-4.86033	-5.15578	non-progressor
40811	0.0815387	-3.32188	-4.6261	non-progressor
90377	0.218179	-0.535103	-1.13759	non-progressor
90406	0.421495	-3.32974	-2.88806	non-progressor
90462	0.157667	1.7408	0.827552	non-progressor
90532	0.309858	-4.673	-4.80465	non-progressor
60231	0.442736	-3.27252	-2.72176	non-progressor
90628	0.427222	-4.63078	-4.15969	non-progressor
70074	0.474837	-2.72834	-2.01272	non-progressor
90226	0.488498	-2.00241	-1.21663	non-progressor
90721	0.412683	0.081957	0.47838	non-progressor
90796	0.164922	2.53546	1.65947	non-progressor
70140	0.731543	-3.31121	-1.27724	non-progressor
70218	0.442274	3.23828	3.78667	non-progressor
70229	0.689862	-1.15064	0.669276	non-progressor
70236	0.508735	-5.46457	-4.57486	non-progressor
70293	0.371466	-2.41956	-2.23481	non-progressor
70391	0.342256	-3.22098	-3.18625	non-progressor
70392	0.601047	1.95811	3.32191	non-progressor
70424	0.362993	2.15503	2.29626	non-progressor
10934	0.238546	2.67954	2.18166	non-progressor
71158	0.541186	-1.21295	-0.156587	non-progressor
10935	0.502579	5.95402	6.81212	non-progressor
41003	0.231339	0.783368	0.248472	non-progressor
41020	0.227499	-3.17151	-3.72613	non-progressor
41120	0.0719637	-0.180786	-1.53418	non-progressor
70308	0.563974	-1.01031	0.163091	non-progressor
90350	0.526811	-2.22626	-1.24372	non-progressor
90460	0.395462	-0.0010142	0.306965	non-progressor
90745	0.15769	-4.37128	-5.28441	non-progressor
41119	0.0925623	1.66245	0.414845	non-progressor
70360	0.683514	-1.08664	0.700675	non-progressor
71112	0.211232	-4.89118	-5.52933	non-progressor
71132	0.0302678	-1.26853	-2.83606	non-progressor
71135	0.187135	-1.46906	-2.23097	non-progressor
71147	0.718146	-0.492217	1.47295	non-progressor
90818	0.213422	-4.18328	-4.81019	non-progressor
90397	0.503824	-1.04932	-0.184832	non-progressor
90398	0.191834	2.94955	2.21177	non-progressor
90520	0.373371	-3.7077	-3.51317	non-progressor
90625	0.153017	0.844799	-0.0923303	non-progressor
30711	0.197125	-2.10139	-2.812	non-progressor
30714	0.201421	1.80594	1.1174	non-progressor
60129	0.600496	0.61285	1.97381	non-progressor
70157	0.54222	2.22834	3.29002	non-progressor
70180	0.376395	-1.57725	-1.36719	non-progressor
70208	0.349045	11.2278	11.2974	non-progressor
70282	0.240607	1.71664	1.22933	non-progressor
70355	0.501292	-1.69923	-0.847744	non-progressor
90587	0.253065	-3.12098	-3.5443	non-progressor
90712	0.174213	8.43746	7.60919	non-progressor
90590	0.2728	-2.82244	-3.14441	non-progressor
41058	0.501287	-1.1462	-0.294738	non-progressor
10945	0.53492	-0.930262	0.0939232	non-progressor
90272	0.00561633	0.797756	-0.896369	non-progressor
41067	0.263974	0.990526	0.62323	non-progressor
90636	0.458773	1.68833	2.32145	non-progressor
90296	0.184294	3.45046	2.67396	non-progressor
90345	0.106059	-3.35103	-4.52932	non-progressor
70240	0.12864	-0.48255	-1.54487	non-progressor
90402	0.355699	0.764389	0.868163	non-progressor
70143	0.218371	0.638598	0.0371044	non-progressor
70388	0.180922	3.32422	2.5304	non-progressor
90529	0.271414	10.9323	10.6032	non-progressor
90578	0.350407	0.665115	0.741711	non-progressor
30697	0.0707224	2.97786	1.6181	non-progressor
40886	0.0840694	0.113386	-1.17783	non-progressor
40979	0.30065	-0.602439	-0.781379	non-progressor
