# Supplementary material for: Age and sex influence antibody profiles associated with tuberculosis progression
Source: Nat Microbiol. 2024 Apr 24;9(6):1513–25. doi: 10.1038/s41564-024-01678-x (PMC11153143; doi:10.1038/s41564-024-01678-x)
Supplement: Supplementary file 5 — Statistical source data. [file 41564_2024_1678_MOESM5_ESM.xlsx]

## Sheet:  Fig 3A-D
	Sex	ACS_SeroScore	Risk6	SeroScore+Risk6	Group
1	female	0.902063	0.291546	0.471216	progressor
2	female	5.38497	0.351938	5.21802	progressor
3	male	-0.369257	0.486644	0.0524316	progressor
4	male	8.73746	0.388532	8.73042	progressor
5	male	2.11458	0.349982	1.93908	progressor
6	female	1.49964	0.343528	1.29594	progressor
7	female	3.00242	0.651959	4.14649	progressor
8	female	4.54468	0.4098	4.63058	progressor
9	female	2.49489	0.416035	2.60804	progressor
10	female	1.91765	0.737758	3.43665	progressor
11	female	3.61739	0.216198	2.8573	progressor
12	male	2.643	0.86338	4.71094	progressor
13	female	-1.81969	0.536376	-1.18068	progressor
14	female	8.41558	0.842121	10.3906	progressor
15	male	6.02656	0.525554	6.61828	progressor
16	male	3.49776	0.980289	6.07657	progressor
17	female	2.62585	0.27467	2.12126	progressor
18	female	3.3006	0.453645	3.57809	progressor
19	female	-1.23563	0.52844	-0.631303	progressor
20	female	-1.7765	0.556903	-1.0478	progressor
21	female	2.43467	0.689487	3.74273	progressor
22	female	4.46834	0.661142	5.65255	progressor
23	male	6.79685	0.479679	7.1881	progressor
24	female	0.721835	0.841923	2.69601	progressor
25	female	4.31701	0.30915	3.96309	progressor
26	female	-5.48972	0.689482	-4.18167	progressor
27	female	2.57619	0.536773	3.21693	progressor
28	female	0.916876	0.40691	0.990147	progressor
29	male	2.45884	0.801555	4.25662	progressor
30	female	-2.51341	0.649841	-1.37858	progressor
31	female	1.56944	0.713834	2.98389	progressor
32	female	14.5916	0.965839	17.1072	progressor
33	female	4.81282	0.725365	6.27767	progressor
34	female	-0.891275	0.565438	-0.125275	progressor
35	female	1.37943	0.661639	2.56581	progressor
36	female	5.04116	0.485486	5.45779	progressor
37	female	2.04827	0.528487	2.6528	progressor
38	female	5.53962	0.930562	7.90113	progressor
39	male	9.8278	0.535295	10.4621	progressor
40	female	5.19094	0.735931	6.70196	progressor
41	female	3.01109	0.571372	3.80302	progressor
42	female	1.52921	0.308446	1.17222	progressor
43	male	6.61879	0.910448	8.89241	progressor
44	female	0.533534	0.510916	1.06129	progressor
45	female	1.23194	0.962456	3.73282	progressor
46	female	1.67199	0.667002	2.8818	progressor
47	female	-0.275229	0.811075	1.56415	progressor
48	female	1.23288	0.451268	1.49998	progressor
49	female	1.93747	0.642268	3.0392	progressor
50	female	2.22935	0.501213	2.7147	progressor
51	female	1.08818	0.875942	3.21101	progressor
52	male	3.7407	0.858507	5.78734	progressor
53	female	6.05434	0.532245	6.67529	progressor
54	female	1.92671	0.889577	4.10912	progressor
55	female	0.231564	0.590591	1.10748	non-progressor
56	female	3.18871	0.249559	2.57439	non-progressor
57	female	0.902192	0.793726	2.66576	non-progressor
58	female	3.83931	0.563564	4.59713	non-progressor
59	female	-2.53309	0.0868673	-3.85834	non-progressor
60	male	5.7773	0.391089	5.78143	non-progressor
61	male	-4.2043	0.0829384	-5.54671	non-progressor
62	male	-3.75748	0.141534	-4.84384	non-progressor
63	male	-2.93633	0.318676	-3.24862	non-progressor
64	male	-5.51935	0.334451	-5.76271	non-progressor
65	male	-3.92075	0.165857	-4.90083	non-progressor
66	male	-2.55249	0.226596	-3.26715	non-progressor
67	male	-3.38523	0.126604	-4.53684	non-progressor
68	male	-5.02253	0.108146	-6.25479	non-progressor
69	male	-3.11959	0.74174	-1.58319	non-progressor
70	male	-5.76007	0.0882517	-7.07927	non-progressor
71	male	0.244341	0.156096	-0.778391	non-progressor
72	male	1.27349	0.184928	0.376744	non-progressor
73	male	-0.611719	0.84386	1.37092	non-progressor
74	female	-1.17723	0.189095	-2.05576	non-progressor
75	NA	-2.37314	0.909736	-0.102629	non-progressor
76	female	0.52708	0.222097	-0.207243	non-progressor
77	female	-2.4033	0.707208	-1.01779	non-progressor
78	female	0.917945	0.0784777	-0.443961	non-progressor
79	female	-1.58662	0.285939	-2.04197	non-progressor
80	female	-2.4246	0.0921422	-3.7268	non-progressor
81	male	-4.75684	0.0178223	-6.3838	non-progressor
82	male	-0.438513	0.207251	-1.23771	non-progressor
83	female	0.6412	0.519268	1.20545	non-progressor
84	female	-0.520448	0.661305	0.664471	non-progressor
85	female	0.298754	0.27795	-0.191504	non-progressor
86	female	-0.68991	0.559812	0.0515048	non-progressor
87	female	-1.37169	0.360909	-1.49944	non-progressor
88	female	-3.94459	0.334066	-4.18964	non-progressor
89	female	-0.0891941	0.101812	-1.34913	non-progressor
90	male	2.31677	0.0348649	0.764283	non-progressor
91	female	-0.425285	0.150135	-1.47407	non-progressor
92	female	0.18963	0.383488	0.16055	non-progressor
93	female	-0.416052	0.204319	-1.22806	non-progressor
94	male	-1.9432	0.357555	-2.0856	non-progressor
95	male	-1.53694	0.330837	-1.79609	non-progressor
96	male	-0.508667	0.32492	-0.793677	non-progressor
97	male	-0.837894	0.298139	-1.23993	non-progressor
98	male	-0.736661	0.0851681	-2.06933	non-progressor
99	male	-2.30278	0.111037	-3.52241	non-progressor
100	male	-2.02999	0.0308188	-3.60015	non-progressor
101	male	-1.4721	0.0803531	-2.82581	non-progressor
102	male	-0.197403	0.132472	-1.32336	non-progressor
103	male	0.733088	0.116114	-0.464355	non-progressor
104	male	-0.56348	0.146708	-1.62723	non-progressor
105	male	4.53479	0.591079	5.41284	non-progressor
106	male	8.09458	0.169271	7.12942	non-progressor
107	male	7.31614	0.322569	7.02086	non-progressor
108	female	-1.79302	0.19899	-2.62831	non-progressor
109	female	-2.41824	0.0957552	-3.70465	non-progressor
110	female	-3.28219	0.0550439	-4.7465	non-progressor
111	female	-1.8385	0.322851	-2.13255	non-progressor
112	female	-2.72526	0.0883455	-4.04405	non-progressor
113	female	-3.25557	0.36897	-3.34809	non-progressor
114	female	3.0103	0.514183	3.55233	non-progressor
115	female	-1.48017	0.545061	-0.803211	non-progressor
116	female	-6.1479	0.681232	-4.87591	non-progressor
117	female	-5.55976	0.344878	-5.75756	non-progressor
118	female	-3.73037	0.312906	-4.06788	non-progressor
119	female	-4.18494	0.327171	-4.46011	non-progressor
120	female	-2.51754	0.558831	-1.78041	non-progressor
121	female	-2.3323	0.358427	-2.47089	non-progressor
122	female	-0.232902	0.510576	0.293366	non-progressor
123	female	-2.70351	0.0994925	-3.97359	non-progressor
124	female	-1.04624	0.328129	-1.31722	non-progressor
125	female	-2.37224	0.15258	-3.41033	non-progressor
126	female	-2.57892	0.334732	-2.82106	non-progressor
127	female	-3.07668	0.786712	-1.34376	non-progressor
128	female	-1.85611	0.151653	-2.89825	non-progressor
129	female	-5.14885	0.277965	-5.63904	non-progressor
130	female	-1.23838	0.132511	-2.36417	non-progressor
131	female	-2.28531	0.0829032	-3.62788	non-progressor
132	female	-3.42624	0.0815387	-4.77477	non-progressor
133	male	-0.719133	0.218179	-1.47058	non-progressor
134	male	-3.54733	0.421495	-3.41033	non-progressor
135	male	1.52593	0.157667	0.510064	non-progressor
136	female	-4.7804	0.309858	-5.13123	non-progressor
137	female	-2.50383	0.354923	-2.65773	non-progressor
138	female	-2.08474	0.353691	-2.24403	non-progressor
139	female	-3.37037	0.192673	-4.23326	non-progressor
140	female	-3.4371	0.442736	-3.20728	non-progressor
141	male	-4.73445	0.427222	-4.57242	non-progressor
142	female	-2.7379	0.474837	-2.3678	non-progressor
143	female	-0.371337	0.291011	-0.804519	non-progressor
144	female	-0.0203832	0.212876	-0.794998	non-progressor
145	female	-2.15336	0.488498	-1.72357	non-progressor
146	male	-0.0332964	0.412683	0.0652012	non-progressor
147	male	2.36842	0.164922	1.38425	non-progressor
148	female	-2.83839	0.42507	-2.68576	non-progressor
149	female	-3.81601	0.192761	-4.67853	non-progressor
150	female	-2.00982	0.363064	-2.12814	non-progressor
151	female	-3.39485	0.731543	-1.90301	non-progressor
152	female	3.12047	0.442274	3.34827	non-progressor
153	female	2.60665	0.202031	1.78464	non-progressor
154	female	0.466941	0.732097	1.96121	non-progressor
155	female	0.588494	0.339641	0.367813	non-progressor
156	female	-0.515366	0.316185	-0.838543	non-progressor
157	female	-1.02372	0.689862	0.285985	non-progressor
158	female	-5.54764	0.508735	-5.02942	non-progressor
159	female	-5.01209	0.689486	-3.70403	non-progressor
160	female	-5.12355	0.526718	-4.52675	non-progressor
161	female	-3.11126	0.83999	-1.14553	non-progressor
162	female	-2.59526	0.371466	-2.67687	non-progressor
163	female	-2.18681	0.271436	-2.70553	non-progressor
164	female	-0.780565	0.357269	-0.924214	non-progressor
165	female	-0.362364	0.261819	-0.923109	non-progressor
166	female	-3.33995	0.342256	-3.54921	non-progressor
167	female	-1.55196	0.35791	-1.69281	non-progressor
168	female	-0.158116	0.559184	0.580556	non-progressor
169	female	1.76337	0.601047	2.68497	non-progressor
170	female	1.84833	0.362993	1.72969	non-progressor
171	female	3.38148	0.142677	2.3001	non-progressor
172	female	2.72949	0.238546	2.06705	non-progressor
173	female	-3.13561	0.384849	-3.15874	non-progressor
174	female	-1.27762	0.541186	-0.617596	non-progressor
175	female	-0.507203	0.333351	-0.755372	non-progressor
176	female	6.15404	0.502579	6.64536	non-progressor
177	female	0.47585	0.228207	-0.231774	non-progressor
178	female	0.648408	0.231339	-0.0455283	non-progressor
179	female	-1.23818	0.277412	-1.73079	non-progressor
180	male	-1.53718	0.364576	-1.6489	non-progressor
181	male	-1.99007	0.501194	-1.5048	non-progressor
182	male	-1.73973	0.267335	-2.27637	non-progressor
183	male	-3.36559	0.227499	-4.07631	non-progressor
184	female	1.77796	0.147177	0.716255	non-progressor
185	female	0.202318	0.0719637	-1.18805	non-progressor
186	female	-1.60259	0.570575	-0.814138	non-progressor
187	female	-3.25004	0.0895844	-4.56341	non-progressor
188	female	-1.08269	0.563974	-0.32309	non-progressor
189	female	-1.13512	0.321869	-1.43346	non-progressor
190	female	-0.258959	0.52329	0.322865	non-progressor
191	female	1.26872	0.865177	3.34451	non-progressor
192	female	-2.4376	0.526811	-1.84039	non-progressor
193	female	-0.0746667	0.395462	-0.0514229	non-progressor
194	female	-4.39487	0.15769	-5.41063	non-progressor
195	female	1.80457	0.0925623	0.504208	non-progressor
196	female	0.0394073	0.545016	0.716168	non-progressor
197	female	-1.55746	0.545463	-0.878742	non-progressor
198	female	-0.0519061	0.431887	0.130505	non-progressor
199	female	-1.22999	0.683514	0.0519787	non-progressor
200	female	-0.291137	0.474713	0.0784161	non-progressor
201	female	2.63208	0.838204	4.59	non-progressor
202	female	-4.45794	0.0947055	-5.74893	non-progressor
203	female	-5.33528	0.895649	-3.12633	non-progressor
204	female	-4.49207	0.187313	-5.37839	non-progressor
205	female	-5.03199	0.211232	-5.81379	non-progressor
206	female	-3.97311	0.229972	-4.67302	non-progressor
207	female	5.72183	0.0996623	4.4525	non-progressor
208	female	-1.38671	0.0302678	-2.95929	non-progressor
209	female	-2.45333	0.0307162	-4.02394	non-progressor
210	female	-0.652641	0.120513	-1.83086	non-progressor
211	female	-1.88052	0.10419	-3.13007	non-progressor
212	female	0.598483	0.316988	0.278813	non-progressor
213	female	-1.59679	0.187135	-2.48389	non-progressor
214	female	-4.04779	0.322265	-4.34439	non-progressor
215	female	-1.34375	0.459026	-1.04275	non-progressor
216	female	-0.43098	0.718146	1.00232	non-progressor
217	female	-2.01087	0.148321	-3.06757	non-progressor
218	male	-4.32906	0.213422	-5.10129	non-progressor
219	male	-1.15518	0.503824	-0.658417	non-progressor
220	male	2.76227	0.191834	1.89571	non-progressor
221	male	-3.88922	0.373371	-3.96251	non-progressor
222	female	0.717205	0.153017	-0.318981	non-progressor
223	male	-2.32799	0.197125	-3.17143	non-progressor
224	male	1.58008	0.201421	0.755409	non-progressor
225	female	0.336873	0.600496	1.25607	non-progressor
226	female	1.34285	0.434201	1.53537	non-progressor
227	female	1.05443	0.855724	3.08892	non-progressor
228	female	0.220148	0.454733	0.502393	non-progressor
229	male	2.06857	0.54222	2.73311	non-progressor
230	male	2.81209	0.38799	2.80269	non-progressor
231	male	-0.530916	0.337782	-0.759722	non-progressor
232	male	-1.46337	0.478248	-1.07837	non-progressor
233	female	0.292772	0.554586	1.01135	non-progressor
234	female	0.403851	0.118745	-0.782098	non-progressor
235	female	-1.67449	0.376395	-1.73457	non-progressor
236	female	0.232597	0.69954	1.58459	non-progressor
237	female	11.4835	0.349045	11.304	non-progressor
238	female	11.3968	0.169506	10.4327	non-progressor
239	female	7.28238	0.340989	7.06759	non-progressor
240	female	2.11639	0.290493	1.68095	non-progressor
241	male	1.36236	0.340418	1.14508	non-progressor
242	male	-0.209794	0.328169	-0.480603	non-progressor
243	male	-0.697233	0.678238	0.561678	non-progressor
244	male	1.62582	0.240607	0.97238	non-progressor
245	male	-4.20402	0.365401	-4.31214	non-progressor
246	male	-4.06518	0.371082	-4.14847	non-progressor
247	male	-1.79037	0.501292	-1.30467	non-progressor
248	male	-3.35355	0.253065	-3.95255	non-progressor
249	female	8.4668	0.174213	7.52324	non-progressor
250	male	-2.95133	0.2728	-3.4641	non-progressor
251	female	-1.35823	0.501287	-0.872556	non-progressor
252	female	3.29578	0.493228	3.74624	non-progressor
253	female	5.94488	0.712386	7.35301	non-progressor
254	female	5.2238	0.270886	4.70268	non-progressor
255	male	-1.13085	0.53492	-0.498205	non-progressor
256	male	0.905354	0.00561634	-0.774939	non-progressor
257	female	0.785381	0.263974	0.234051	non-progressor
258	female	1.57927	0.262924	1.02336	non-progressor
259	female	0.0238186	0.653998	1.17681	non-progressor
260	female	1.6759	0.458773	1.9758	non-progressor
261	male	3.38932	0.184294	2.48981	non-progressor
262	male	-3.44306	0.106059	-4.68444	non-progressor
263	male	-0.589005	0.12864	-1.73171	non-progressor
264	female	0.823288	0.355699	0.672779	non-progressor
265	female	0.434459	0.369527	0.344374	non-progressor
266	female	0.502506	0.218371	-0.248097	non-progressor
267	female	0.982589	0.280948	0.505432	non-progressor
268	female	-1.88376	0.206216	-2.68748	non-progressor
269	male	3.23939	0.180922	2.32514	non-progressor
270	female	11.2082	0.271414	10.6894	non-progressor
271	female	0.387651	0.350407	0.214017	non-progressor
272	male	2.93649	0.0707224	1.54069	non-progressor
273	female	-0.614505	0.204012	-1.42785	non-progressor
274	female	-0.0632604	0.0840694	-1.40073	non-progressor
275	female	0.191317	0.431144	0.370483	non-progressor
276	female	-0.579103	0.205142	-1.38751	non-progressor
277	female	-0.0971729	0.437262	0.108728	non-progressor
278	female	-2.51443	0.277793	-3.00537	non-progressor
279	female	-4.70292	0.505668	-4.1981	non-progressor
280	female	-0.667902	0.30065	-1.05896	non-progressor
