# Supplementary material for: Age and sex influence antibody profiles associated with tuberculosis progression
Source: Nat Microbiol. 2024 Apr 24;9(6):1513–25. doi: 10.1038/s41564-024-01678-x (PMC11153143; doi:10.1038/s41564-024-01678-x)
Supplement: Supplementary file 6 — Statistical source data. [file 41564_2024_1678_MOESM6_ESM.xlsx]

## Sheet: Fig 4AB
ACS_SeroScore	Group	Adolescent	age
-5.74555	non-progressor	1	8
-3.43265	non-progressor	1	10
-3.22457	non-progressor	1	10
-1.29538	non-progressor	1	11
-4.47699	non-progressor	1	11
-0.733206	non-progressor	1	12
-5.04677	non-progressor	1	12
-1.38497	non-progressor	1	12
-2.87685	non-progressor	1	12
-8.39836	non-progressor	1	12
1.97312	non-progressor	1	12
-1.01681	progressor	1	13
-2.20237	non-progressor	1	13
-3.93894	non-progressor	1	13
2.00477	non-progressor	1	13
-3.15505	non-progressor	1	13
-2.3302	non-progressor	1	13
-5.25508	non-progressor	1	13
-2.09526	progressor	1	14
0.686836	progressor	1	14
-2.77067	non-progressor	1	14
-0.147616	non-progressor	1	14
1.53764	non-progressor	1	14
5.33221	non-progressor	1	14
-0.0810691	non-progressor	1	14
-1.37256	non-progressor	1	14
3.93414	progressor	1	15
-2.06475	progressor	1	15
0.32848	progressor	1	15
2.24051	progressor	1	15
-6.05769	non-progressor	1	15
-4.91588	non-progressor	1	15
-3.8305	non-progressor	1	15
1.32412	non-progressor	1	15
1.05457	non-progressor	1	15
-2.95689	non-progressor	1	15
-1.29964	non-progressor	1	15
0.131777	non-progressor	1	15
1.09255	non-progressor	1	15
0.136003	non-progressor	1	15
-3.97159	non-progressor	1	15
-0.880007	progressor	1	16
2.12301	progressor	1	16
0.392978	progressor	1	16
-1.27765	non-progressor	1	16
-6.08475	non-progressor	1	16
-2.52104	non-progressor	1	16
-2.22248	progressor	1	17
1.17901	progressor	1	17
2.75821	progressor	1	17
-4.65111	progressor	1	17
1.60914	progressor	1	17
-0.208713	progressor	1	17
-4.70835	progressor	1	17
-1.75306	non-progressor	1	17
-1.40815	non-progressor	1	17
-3.56941	non-progressor	1	17
-1.59544	non-progressor	1	17
-0.2427	non-progressor	1	17
-0.439814	non-progressor	1	17
0.236737	non-progressor	1	18
1.16264	non-progressor	1	18
1.39312	non-progressor	1	18
-1.12275	non-progressor	1	18
-2.65919	non-progressor	1	18
3.94459	non-progressor	1	18
6.30743	non-progressor	1	18
-3.45559	non-progressor	1	18
1.51772	progressor	1	19
1.91908	progressor	1	19
1.9038	progressor	1	19
6.51211	progressor	1	19
1.89754	progressor	1	19
-5.2346	non-progressor	1	19
-2.38265	non-progressor	1	19
-2.5949	non-progressor	1	19
2.885	non-progressor	1	19
5.03484	non-progressor	1	19
-0.402161	non-progressor	1	19
7.68095	non-progressor	1	19
-0.785471	non-progressor	1	19
0.230426	non-progressor	1	19
-1.65136	non-progressor	1	20
-0.617152	non-progressor	1	20
-3.99917	non-progressor	1	20
5.71636	progressor	0	21
-2.18297	non-progressor	0	21
-0.0296789	non-progressor	0	21
0.294267	non-progressor	0	21
-4.22664	non-progressor	0	21
-2.46362	non-progressor	0	21
2.25706	non-progressor	0	21
-1.56652	non-progressor	0	21
-1.70037	non-progressor	0	21
-2.92941	non-progressor	0	21
-0.617152	non-progressor	0	21
0.797091	progressor	0	22
8.77424	progressor	0	22
-3.54415	progressor	0	22
0.29746	non-progressor	0	22
-2.67783	non-progressor	0	22
-3.9285	non-progressor	0	22
0.845366	non-progressor	0	22
3.00809	non-progressor	0	22
0.71219	non-progressor	0	22
-0.713581	non-progressor	0	23
-2.93454	non-progressor	0	23
-0.435937	non-progressor	0	23
3.3734	non-progressor	0	23
-2.6839	non-progressor	0	23
-4.14537	non-progressor	0	23
-3.93418	non-progressor	0	23
-1.97039	non-progressor	0	23
-2.03824	progressor	0	24
-0.561279	progressor	0	24
-0.152656	progressor	0	24
0.508418	non-progressor	0	24
-0.692598	non-progressor	0	24
-1.0294	non-progressor	0	24
7.2406	non-progressor	0	24
-3.3921	non-progressor	0	24
-2.13271	non-progressor	0	24
-0.0810691	non-progressor	0	24
3.31356	non-progressor	0	24
-2.74985	non-progressor	0	24
0.781332	progressor	0	25
4.73673	non-progressor	0	25
1.48444	non-progressor	0	25
-5.74601	non-progressor	0	25
0.0673968	non-progressor	0	25
1.14312	non-progressor	0	26
-1.33341	non-progressor	0	26
1.75034	non-progressor	0	26
3.28524	progressor	0	27
1.90588	progressor	0	27
-1.0187	progressor	0	27
-0.397471	non-progressor	0	27
6.67301	non-progressor	0	27
3.85806	non-progressor	0	27
1.36858	non-progressor	0	27
-0.0425776	non-progressor	0	27
-1.74168	non-progressor	0	29
2.42517	non-progressor	0	30
5.07011	non-progressor	0	30
2.64616	non-progressor	0	30
-3.62687	non-progressor	0	30
-0.335573	non-progressor	0	30
-2.05449	progressor	0	31
-0.129169	non-progressor	0	31
-1.67387	non-progressor	0	31
2.54789	non-progressor	0	31
-1.36353	non-progressor	0	31
-0.134934	non-progressor	0	32
1.60083	non-progressor	0	32
-3.34297	non-progressor	0	32
3.08227	non-progressor	0	33
2.26455	progressor	0	35
1.3464	progressor	0	35
2.94596	progressor	0	35
0.183434	non-progressor	0	35
3.26604	non-progressor	0	35
4.14812	non-progressor	0	36
-1.94823	non-progressor	0	37
-3.21922	non-progressor	0	37
2.47397	non-progressor	0	37
3.57792	non-progressor	0	37
-2.53211	non-progressor	0	37
-0.626175	progressor	0	38
2.11128	progressor	0	38
1.05938	non-progressor	0	38
5.15797	non-progressor	0	38
0.463848	progressor	0	39
-2.16532	progressor	0	39
-0.307965	non-progressor	0	39
5.61606	non-progressor	0	40
0.0143262	non-progressor	0	40
-1.22649	non-progressor	0	42
0.852011	non-progressor	0	42
-1.33775	non-progressor	0	42
-0.0541188	progressor	0	43
-0.184112	progressor	0	43
-0.763508	progressor	0	45
-1.46349	progressor	0	45
1.0965	progressor	0	45
5.72182	progressor	0	45
8.00217	progressor	0	45
-0.147616	non-progressor	0	45
2.3402	non-progressor	0	45
-0.810026	non-progressor	0	46
1.74467	non-progressor	0	46
-1.76462	progressor	0	47
-0.590084	progressor	0	47
2.9073	progressor	0	47
-0.36377	progressor	0	47
0.278613	non-progressor	0	47
-1.43377	non-progressor	0	47
-0.349142	non-progressor	0	47
2.49899	non-progressor	0	48
1.38401	non-progressor	0	48
-3.35493	non-progressor	0	48
1.20526	non-progressor	0	48
2.91894	non-progressor	0	48
3.67479	non-progressor	0	49
1.06894	non-progressor	0	49
1.77475	non-progressor	0	49
0.675583	non-progressor	0	49
6.612	non-progressor	0	51
3.1702	non-progressor	0	51
-2.61483	non-progressor	0	51
-1.06985	progressor	0	52
-4.40109	progressor	0	52
0.825251	non-progressor	0	52
0.209911	non-progressor	0	52
6.14466	progressor	0	53
-0.529957	non-progressor	0	53
-2.62476	non-progressor	0	53
1.0455	non-progressor	0	53
1.06049	non-progressor	0	53
-1.23743	non-progressor	0	55
4.46896	non-progressor	0	55
3.99587	non-progressor	0	56
-0.929988	non-progressor	0	56
2.0519	progressor	0	57
3.18685	non-progressor	0	57
1.29105	non-progressor	0	59
-1.81437	progressor	0	60

## Sheet: Fig 4C-F
ID	group	sex	VisitDate	Age (years)	Adolescent	TimetoTB (months)	IgG_LAM	IgG_PPD	IgG_HspX	IgG_CFP10	IgG_Ag85	IgG_ESAT6	IgG1_LAM	IgG1_PPD	IgG1_HspX	IgG1_CFP10	IgG1_Ag85	IgG1_ESAT6	IgG2_LAM	IgG2_PPD	IgG2_HspX	IgG2_CFP10	IgG2_Ag85	IgG2_ESAT6	IgG3_LAM	IgG3_PPD	IgG3_HspX	IgG3_CFP10	IgG3_Ag85	IgG3_ESAT6	IgG4_LAM	IgG4_PPD	IgG4_HspX	IgG4_CFP10	IgG4_Ag85	IgG4_ESAT6	IgA1_LAM	IgA1_PPD	IgA1_HspX	IgA1_CFP10	IgA1_Ag85	IgA1_ESAT6	IgM_LAM	IgM_PPD	IgM_HspX	IgM_CFP10	IgM_Ag85	IgM_ESAT6	FcgR2A_LAM
2	progressor	Male	2006-08-28	13	1	11	422929	18491	6097	21865	34133	63352	156802	6617	3695.5	8625	11530	11480.5	169248	3402.25	2912.5	3328.25	6799.75	2662.75	3111	7551	3422	8795.5	9953.5	21506.5	2558	2364.75	2549.5	2622	2348.5	1910.75	20412.2	6042.75	12035	11710	13562.5	50739.2	523406	41263.8	786715	295498	471524	937133	341864
2	progressor	Male	2006-02-27	13	1	17	359770	22968	8324.5	43863	47005	74203.5	144978	7786.25	5133.5	17702	17423	15799.8	155149	3347.75	3109	5046.75	6646.25	2715	3890	8589.5	4046.5	16917.8	13824.5	20515.5	2470.75	2452.5	2476	2719.5	2323.5	2045.25	33313.5	7018	18281.5	17644.8	15031.8	46535.5	1.08309e+06	31535.5	686297	315320	412272	1.36248e+06	382723
6	nonprogressor	Male	2006-08-21	18	1	NA	892830	54776.5	9706.75	26410	115982	139788	482224	19848.5	5358	17874.5	38914.2	126680	155231	7181.5	2934	12317	13169.2	10040.5	577854	32022.5	5969.5	6817.25	92495.2	72351	2456.5	2464	2579.5	2446	2598.75	1889.75	36305	7047.5	12709	9705.75	10327.8	616812	120684	24840.8	789493	241039	243796	1.2661e+06	1.31211e+06
6	nonprogressor	Male	2006-02-27	18	1	NA	991449	101390	12939.5	50365.5	224922	182639	582784	20495.5	6493.25	22346.5	43035.5	57146.5	156088	6983	2798.75	12516.2	12049.2	7487	670030	39691	4680	6701	96286.2	35617.5	2503.75	2359.5	2616.5	2552	2361	2075	40256.8	6341.5	11349.2	9861.5	10777	58953	70858.5	10919.2	918769	216263	153939	1.07033e+06	1722216
6	nonprogressor	Male	2007-08-13	18	1	NA	1.79689e+06	40763.5	6998.5	26157.2	82252	117004	1142615	25845.8	5275.5	20412.5	44956	131590	295988	6822.5	2990.25	10635	11177.5	14445.5	670733	29428.8	6014.75	6773.75	68952	70061.5	2451.75	2445.5	2491	2589.75	2394.5	2009.5	45179	5848.5	10837.2	8940.25	9070.25	354504	466076	17093.8	647610	69249.8	237605	387713	2.22463e+06
8	nonprogressor	Female	2006-03-06	21	0	NA	676785	14032	7146.25	35955.5	50068.8	96417	617128	11964.5	4382.25	28684.5	43339	53742	55341.2	2594.25	2996	5982.75	5053.75	2644	4305.75	5208.25	3862.5	6405.25	8028.25	27167.8	2456.75	2497.5	2539.5	2511.75	2471.5	2161.5	48126	5374	10286	10527.8	11884	92849.5	578290	38492	1.18119e+06	476206	454760	785620	1064527
8	nonprogressor	Female	2007-08-23	21	0	NA	769538	6829	4145	10880.2	22035	24996	651878	9238.75	3532	12994.5	32793.5	25290.5	68233.8	2668	3134	5760	6144.5	2619.25	3678.75	4248	3692.5	4587.25	5808.5	13650	2531.25	2544.75	2489.25	2801.5	2455.25	2278.25	20904.5	4344.25	5599	6127.5	6295	28049.8	340136	25246.2	261046	359467	273294	558444	1.06515e+06
8	nonprogressor	Female	2006-09-11	21	0	NA	895380	14353	6155.5	29878.8	46456.5	85722.5	798212	12607.5	4365	25040.5	41961.2	68607	86031.2	2645.5	2902.25	5912	5308.5	2693	4267	5042.5	3730.25	5897	6756.75	20968	2531.5	2430	2550.75	2676.25	2541.25	2102	33642.5	5183	8826.5	8761.75	9787.25	45151.2	370556	38207.5	652761	191210	198252	691523	1.17604e+06
15	nonprogressor	Male	2006-09-11	15	1	NA	25925.2	7167.5	6011.25	11023.2	11621.2	56173	7128	5415.75	4578.25	8656.75	6845.75	28368	5283.75	2529	2820.5	2848.5	3356.5	2698	4159.75	4100.75	3276	4751.75	5336	16803.2	2549	2590	2507.5	2844.25	2418.5	2158	25291.8	4487.5	13202.2	8355	9607.25	229904	780415	18943.5	612967	95377	200073	1.07919e+06	3070.25
15	nonprogressor	Male	2006-03-06	15	1	NA	48322.5	6730.25	5929.5	10627.2	11604.5	56629.2	14170.2	6576.25	5533.5	13694	10285.5	42258.2	9437	2703	2845	3069.5	3498.5	2815.25	3938	4266.25	3502	5546.5	6126	10365.5	2577	2469.75	2597.5	2714.75	2467.25	2367	25228	6524	26563.8	10058.8	12340.5	382056	553172	29787.8	664502	132006	165028	862746	5588.75
15	nonprogressor	Male	2007-08-15	15	1	NA	122928	5679	4946	10067.2	13882.2	22448.2	85468	5925.25	4423	13577	13508.5	15291.2	12367.5	2566	2752.5	3067.5	3263.75	2390	4935	4345	3266	5088.5	5559	7845.5	2499.25	2376.5	2581.5	2462	2564.25	2222	30801.8	5559.75	19104.2	11301.2	13188	79213.5	735881	32827	656318	147050	248766	1.21444e+06	38230.5
19	progressor	Female	2006-03-07	21	0	11	761666	17333.5	8647.25	13698.2	216129	732871	256680	12096	11585.2	13191.5	199470	559067	130587	10464	3046.5	5298	44989	8325.25	63061.5	3849.25	3284.25	4353.75	10693.2	79803.8	6422.75	2420.5	2481	2772	2720	6097.5	152330	5919.5	26800	8223.25	20599.5	195381	643924	84488.8	835279	149938	463643	930634	699909
45	nonprogressor	Female	2006-09-28	23	0	NA	104340	15571.8	8967.25	37355.5	63774	53445	28992.8	7927.25	3579.5	10062.2	26064	12610.5	32827	3188.75	4218.5	5614.75	4925	2813.75	6183.5	5840	4479.5	16695	20191.2	29861.8	2691	2445.75	2619	2747	2490.5	2305	24998.5	4960.25	11351.5	19698.8	14115	23933.8	221360	15991	320041	81375.2	114856	724142	23535.2
45	nonprogressor	Female	2007-10-31	23	0	NA	106989	7433.25	5538	17845.2	32283	20680.5	36328	5981.5	3487.5	6630.5	19983	8341.5	40605	3150.75	3939.5	4915.75	4553	2579	3441.75	3497	3195	7893.5	11170	11241.5	2507.5	2407.75	2384.75	2573.5	2398.75	1992	13477	4150.5	8772.5	25023	8841.25	14583	535742	44133	872037	140714	521242	995748	33192.5
46	nonprogressor	Male	2006-09-11	15	1	NA	131152	6756	6925.75	31120.5	27651	123213	41994.2	3785.75	4271.5	18274	8455.5	66362.8	38120	2903.25	3330.25	7697.5	10297	2832	31117.5	3744.25	3082	3823.25	4801.5	48469.2	2612.25	2528	2498.5	2717.5	2597.75	2098.5	11589.5	5156	9244.5	11510	11831.2	59118.5	67375.8	18627.8	350435	213506	135101	669355	48598.8
46	nonprogressor	Male	2006-03-06	15	1	NA	226601	6186	7076.25	29164.8	31450	95518.5	58645	3917.75	4989	19519	8681.25	62486.2	85219	3008	3475	7460.25	16325	3212.5	31436.5	4112	3268.75	4205.75	5686	35271.2	2516.75	2597	2471.5	2644.5	2475.5	2271.5	9395	4287.25	7261	8405	9335.25	61004.8	385337	61893.5	967780	330017	555920	953987	171080
46	nonprogressor	Male	2007-08-15	15	1	NA	372472	6331	5949	22045	24697.5	74646	95163.8	4506	4460.5	20592.5	9542.25	72289.2	151084	2974.75	3347.5	6923	11356	2818.75	74203.5	4372	3153	4363.75	6106	28712.5	2699.5	2594.5	2463.25	2676.25	2530	2198	36008	5232	9456.25	10674	11938.8	37611.8	1.31184e+06	20486.5	408554	120086	175049	693415	350984
53	nonprogressor	Female	2007-08-28	21	0	NA	122337	9523.5	103090	25363.8	40454.5	185498	19572.5	4846.25	106985	19536.5	25290.2	131748	44256.5	2829.75	2854.75	4606.75	3723	2448.5	4049	4260.5	3092.25	4774.5	6500.5	38394	2589	2317.25	2544.75	2616.25	2648.5	2202	11666.2	4966.5	8453.5	12313	7803	27536.5	66422.5	18049.5	550994	57325.2	94303	292066	27374
53	nonprogressor	Female	2006-09-13	21	0	NA	128320	12972.5	194811	53436.5	74431	205808	24668.5	4747	163911	29761	41294.2	66986	47822.5	2868	2912.5	4811.75	4499	2470.5	9130.25	7183	3681.25	9946	15447	117054	2491.25	2501	2447	2335.5	2389.25	1979	18290.5	5523.5	11747.5	16096.5	11446.5	48935.5	60409	9978	633324	52544.2	72018.2	488215	27095.8
53	nonprogressor	Female	2006-03-14	21	0	NA	110162	5035	146029	16023.2	25448.2	115892	16102.8	4523.5	181344	15469.8	21829	45818.8	135504	2780.75	2889.5	4963	4745.25	2600.75	9220.25	3828.25	3561	4862.5	7328.5	132755	2498.25	2503	2466.75	2560.75	2580.5	2258.5	12004	4624	8465.25	11819.5	10541.8	76514	324674	35052.2	608818	105856	240222	1.06171e+06	24346.2
63	progressor	Female	2006-10-26	19	1	11	369474	14409	128122	62163.5	44178	334820	122368	6638.5	156716	70026	30182	410103	128142	4094.5	3327.75	6094	9264.25	20500	34963.5	4405.75	4746.5	4717.25	6239.25	12847.8	2587	2574.75	2576	2477.75	2319.25	2074.25	225075	6634	16028	14401.8	17098	76719	215553	22024.8	1.04066e+06	224770	364880	1.05175e+06	379533
63	progressor	Female	2006-05-16	19	1	17	314095	7439.5	37975.8	43209.5	27273	208588	106908	5820.5	64810.5	81973.5	31671.5	424760	84170.5	3577.5	3198	6775.75	8592	21819.5	38426.8	4628.75	4521.5	5141.25	6759.75	10640.2	2573.5	2395.5	2526.5	2413	2482.5	2188.75	281944	6759	18216.8	16106.8	23723.5	81454.5	415212	19878.2	674662	110404	176472	1.40168e+06	335054
70	nonprogressor	Female	2006-05-23	45	0	NA	380640	14505	7156.25	22475.2	57453	100213	59924.5	4284.75	4705.25	12174	10690.8	47320.5	79839.2	3765.25	2984.5	5690.75	7245	16467.5	10706.2	4832	3603.5	7533	24878.2	10164	2536.75	2331	2369	2606.5	2332.75	2186.25	85438	5842.5	10102.5	42228	12499.2	64045.2	700962	42552.2	631608	251818	333866	1088469	435914
70	nonprogressor	Female	2006-11-28	45	0	NA	331337	14111.8	5906	19082.2	55256	77621.5	52333.8	4389	4331	11068.8	10751.5	36634.5	108134	3680.5	2864.75	5055.5	7365.25	7930.5	9877	4724.25	3412	7603.5	24141.2	12514	2621	2410	2584	2665.5	2530.75	2304.25	73594.5	4922.25	7717.25	36128.8	10883	46685.5	188664	18751	574809	99864	242984	1167402	350952
70	nonprogressor	Female	2007-11-01	45	0	NA	324075	10574	4841.25	14927.8	36554	54589.5	39395.2	4215.75	4001.75	8741.5	8072	29008.5	156430	3619	2910	5035.75	7053	10030	9270.75	4436.5	3242	8559	19591	9372.25	2756	2633.5	2676	2780.5	2678	2186.25	54043.5	4970.75	7201.75	31112.2	11615.2	71976.5	458535	22464.5	347432	220833	279920	508594	373322
72	nonprogressor	Female	2006-11-15	23	0	NA	66514.5	12089	9182	18390	42366.5	60557.2	4962.5	3753.25	3521	8138	5539.5	12675	24031	3547.75	3271.25	4224.25	4140.75	3184	3547.5	4585.75	3466.25	4941.5	6631.5	6011.75	2658.5	2546	2655.5	2573	2510.5	2166.25	22761.5	6309.5	15764.8	12640.8	11323.5	97671.2	539237	29287.5	662218	178360	242764	896579	11218.8
72	nonprogressor	Female	2007-10-29	23	0	NA	96430	6054	4710	7765.5	15979.8	19649.5	7947.5	3615.25	3108	5179.25	3857.5	6011.5	42096.5	3608.5	3119.25	4132.25	3749.5	4256.5	3366	3691	3214	3974.75	4818.25	4221	2520.75	2682.5	2657	2647.75	2575.25	2187.25	15968.8	5129.5	22539	8306.5	8140.25	66275.2	820671	30413.2	627090	56813.2	121155	569828	25700.2
76	nonprogressor	Male	2006-11-28	25	0	NA	158050	7678	4672.75	12287	32094.5	90931	16229.5	3585.5	3086.25	4206.25	4171.25	8410.5	39437.5	3336	3150.5	3563.5	4684	2542	3674.5	4091.75	2915.5	5784.25	10514.2	56900.8	2643.5	2622.5	2639.75	2765.75	2578	2260	16650	4446.5	9275	9513.25	7624.25	26374.8	698530	74193.5	847124	250965	393673	1127882	108480
76	nonprogressor	Male	2007-11-22	25	0	NA	170644	7400	4663.75	14525.8	38522.5	133876	23365.8	3752.5	3199	5194.25	5974.5	15022.5	71741.2	3356.5	3534.75	4719	6137.5	2761	372108	10744.8	2778.5	4802.5	21018	87094.8	2864.5	2923	2834.5	2856.5	2967.5	2463	31687.5	4703.25	11097.8	8576.25	8377.75	37205.8	681110	53141	1415378	174996	345696	872642	139276
89	nonprogressor	Female	2006-06-07	23	0	NA	378506	13571.2	7463.25	19587.5	24214	100974	207760	4581.25	3635.5	7716.5	9964	19782.2	50151.5	3770.5	3061.5	6114.25	4979.75	2791.5	5483	3906	3190.5	5416	6371	32376.2	2407.25	2550.25	2477.75	2511	2406.75	2089	8102.5	4077	6060.25	7673	7732.5	22023.8	301885	35139	561112	312592	322316	1128153	433133
89	nonprogressor	Female	2007-11-15	23	0	NA	395483	11100	6188	11920	19030.8	53737.2	217794	4570.75	3645.5	4902	9043	12090.5	113488	3851.5	3204.5	6049	5277.5	2787.25	13846.5	3914.25	3168	4445	5510.5	29106.5	2555.5	2541	2437.5	2611.75	2477	2215	11062	4298.75	9491.5	9782.25	7943.5	27073	94380.5	21399.2	196234	76701.5	244274	81440.5	541219
92	nonprogressor	Male	2006-11-29	27	0	NA	315454	23640.5	41769.2	859843	90037.2	230738	80809.5	9045.25	7198.5	21759.2	37482	13692.8	145728	4752.5	3273.5	8001	16678	5600	18122	7910.25	17653.5	1.05405e+06	15184.8	111700	2418.75	2518.75	2570.5	5037.5	2305.25	2123.5	44569.8	6598.5	14370.5	27923.5	24798.2	51675	94397.5	22184.5	782756	159292	145070	631758	236596
92	nonprogressor	Male	2007-11-13	27	0	NA	415393	18272	21658.2	514066	89587.5	127082	111035	10304.5	6116.25	19777	37985.5	16256.5	205906	5092.25	3299.75	25062.5	61917.2	6767	10004.5	6282.5	13042	849097	11703.2	89311	2609.25	2429.5	2353.25	4645	2417.5	2210.25	51031	4995.75	8225.5	17627.5	15828.8	34233.5	64628.8	29041.2	815832	46083.2	208111	539914	439388
93	progressor	Female	2006-11-15	52	0	11	47491.5	8191.5	7451.25	42387	44662.5	523860	10312	3246.25	3251.25	9583.25	10644.5	19252	14476	3185.25	3450	6766.25	6210	2999.5	3124.25	4114	3391.25	9708.75	5678.75	699687	2394.75	2566.5	2446.5	2512.25	2444.75	2174	109157	17030.5	79666.5	63156.2	63398.8	27284	295862	25016.8	741750	52736.8	119832	945516	6329.5
93	progressor	Female	2006-06-13	52	0	17	42339.2	6876.5	7395.5	32975.2	34367.5	658416	13702.2	3311.75	3467.75	8702.75	8964.75	26980.2	135712	3237	3406.5	7599	6001	2869.5	3421.75	4422.75	3350.5	9004	5994	962470	2591	2482.25	2392.75	2524	2472.5	2242.5	69543.5	10087.2	67251	57919.8	52727	26948	504231	23617.5	773343	161946	694978	1.07949e+06	5194.75
96	nonprogressor	Male	2007-11-19	12	1	NA	318781	9570.75	7558	16772.5	54607.2	46640.5	102080	4237.5	3339.25	5945.5	24874	7291.5	119014	3029	3773.5	6389.25	7827	4069.25	37697.5	3719.25	2993.75	4336	8327	12840.5	2713.25	2622.75	2664	2928.25	2579.5	2118.5	35624.8	4360.25	9498	12165	10081	40972.2	777746	164302	532359	332302	488146	1.25075e+06	470562
96	nonprogressor	Male	2006-06-19	12	1	NA	443430	18365.5	14910	31907	59901.8	104411	126439	4734	3647.5	6060.5	9825.5	8440.5	143194	2993.5	3919.5	7206.5	7578.75	8567	19484	5860.5	3676.25	7369.25	11135.5	24185	2551.25	2520	2560	2538.25	2526	2149.25	23711.5	5338.75	7943.5	12460.5	9870.5	79553.5	301072	16114	532354	69915.5	141678	546204	613398
96	nonprogressor	Male	2006-11-28	12	1	NA	449498	9604	8231	21236.5	36679.5	44764.8	131979	4652.5	3657.5	5809.5	11789.5	6052.25	185987	3168.25	3960.25	7044	8295	5426	16110.2	5383	3656	6787.5	8683	20671	2659.5	2453.5	2546.5	2548	2456.25	2146.75	21971.5	4742.25	7591	10573.5	15130.2	94349	310606	14348.5	593890	107542	157022	1226735	618276
99	nonprogressor	Male	2006-06-19	14	1	NA	145938	8382.25	7115.5	14246.5	20466.2	62649.2	5940.75	3124.25	3018.5	5474	4180.5	7256	12821.2	3332.5	2989.25	7472.75	5188.5	12862	4362	4057	3184	4513.5	4867.25	6093.5	2545	2359.5	2586.5	2577.5	2472.75	2033.75	22478	4664.5	7077.75	14475.5	10918.5	24782.8	1.28929e+06	57283.5	713030	124728	328354	784139	49914.5
99	nonprogressor	Male	2006-11-21	14	1	NA	203940	6732	6621.75	10678.5	13206.8	25812	7068.5	3317	3030.5	5579.5	4351.5	4601.25	25678.5	3158	3023.25	6201.75	5105.75	8051.5	5418.25	4061.25	3291	4269.5	4950.5	6328	2711.5	2451.25	2575.5	2554.25	2481.75	1990.25	24369.5	5829.5	8312	13373.5	12960.5	31597.2	196606	20480.8	128650	51055	97749.8	242197	85788.5
99	nonprogressor	Male	2007-11-27	14	1	NA	158320	5489.75	5262.5	8400.75	10281.2	14532	5463	3156.5	3091	6966.75	4335	4362.75	30341.5	3364	3297.25	6342.25	5336.5	4536.5	3896.75	3333.5	2732.5	3636	4224	6382.5	2698.5	2571.75	2881.75	3045.5	2772.25	2199.5	16590.8	4787	6045	8806.25	10028	19450.5	478128	27177.5	564450	121587	235656	636702	76471.5
100	nonprogressor	Female	2006-06-19	13	1	NA	50166	5326.75	11223	13109	9557.75	265026	7876.75	3536.75	3302	11022	4834.5	254816	3757	2583	2675.25	2906.25	2993.25	2820.5	3775	3941.25	3171.5	4231	4687	23938.5	2547.25	2541.5	2576.5	2780	2357.75	2024.5	8370.5	5682.75	7357.75	11897.5	10106	20525.5	961916	45337.5	859198	225410	323762	1.44126e+06	4760
100	nonprogressor	Female	2007-11-19	13	1	NA	26257	4066.25	3842.75	8629.75	5981	104858	5182.5	3254.75	3239.25	10305.5	4209.5	177336	3765.5	2646.5	2747	2976.5	2938.5	2578.75	11171.5	3568.25	2949.5	3517.75	4472	7309.5	2632.25	2528.75	2781	2817.5	2644	2310.25	17655.8	5812	8240.5	21786	16596	14281.2	772956	68907.5	552492	373533	361456	833578	3525
100	nonprogressor	Female	2006-11-28	13	1	NA	60308	7495.5	13312.2	21708	13621	276353	10723.8	3632	3283	12760.5	4431.25	211285	5726	2691.25	2819.5	3211.25	3059.75	2782	5098.5	3628.25	3163	4154.75	5119.5	8126.25	2611.75	2704.25	2602.5	2616.25	2256.75	2135.5	14060	5942	8914.75	17113.2	9856.5	22318.5	750636	51898.5	470781	162134	222756	1.02293e+06	7813.75
108	nonprogressor	Male	2006-07-04	22	0	NA	394442	8183.5	10901.5	22533.8	32232	90058	143696	5003.75	11323.2	17545	12167.5	33105	139451	4238.25	3184.5	7614.75	13611.5	19445	3552	3828.5	3154.75	4812	7270.25	39867	2628.5	2483	2552.25	2695.75	2456	2151.25	7427.75	4510	9689	28265.2	12101.5	71285	237991	25418	1.01736e+06	291851	136298	799384	311153
108	nonprogressor	Male	2007-11-20	22	0	NA	499140	9443	13940.8	17767.8	28845	69541.5	178130	5486.75	15452.2	14180.2	12887	31600	242356	5665.75	3986.5	6276.25	13807.8	7462.25	3706.5	3298.5	3457.5	4923	8155.25	44156.2	2621.75	2521.5	2528.5	2579	2500.75	2239	5521.5	4302.5	7768.5	13179	7864.5	32971.5	37510	28687	426906	129902	182385	841240	547122
108	nonprogressor	Male	2007-01-15	22	0	NA	573212	12946	32531.8	25266.5	50334	132247	223228	6409	27891.8	15155.8	17551.8	48157	275018	5385.25	4420.5	6906	16719.5	15546	4317.5	5506	4015.5	7508	11181.5	47173	2576	2466.75	2445	2811.25	2353.25	2328	12963.5	6308.5	11425.8	26757	14140	80074.2	445621	37202.8	525642	172132	282513	609286	615846
122	nonprogressor	Male	2008-01-15	19	1	NA	43321.5	7587	6356.75	85518.8	23898.5	61185	24722	4460	4901	130482	11795.5	33033.8	5761	3188	3053.5	5841.5	5804.5	2887.75	11977.5	5546	3462.25	7269	9974.25	35626.2	2653.25	2729	2766	2793.25	2569.5	2198.75	22753.2	4943	10749	13733	8076.75	159049	282580	33508.2	740446	179911	180382	1009449	4642
122	nonprogressor	Male	2007-01-18	19	1	NA	62096.2	9365	7519.25	143612	39221.2	67239.5	31821.5	4855.5	5532.5	183496	28492.5	44229.2	8391	2992	2947	5508	6015	3252.5	8138	6418	3637.75	8261.25	10662.2	16382.2	2551.5	2456.25	2684.5	2816.5	2504	2328.5	23520.8	5070	8488.5	16651.5	9348.5	199299	58775	22439.2	587248	118263	196215	204163	5202.75
122	nonprogressor	Male	2006-07-05	19	1	NA	68206.8	10630.5	10159.8	107607	31859.5	77360.5	41815.2	4945	5278.5	104716	13267.5	43419.5	42053.5	2867.5	2896.5	5890.5	6234	2981.5	10000.2	7431.5	4656.25	9253.75	14399.5	20136.5	2589.75	2375.5	2402.5	2681.75	2359.75	2069.25	30016.5	6002.25	10007	16526.8	11003.8	194039	163363	32682.2	436608	228376	288516	749063	6005
124	nonprogressor	Female	2007-11-27	18	1	NA	209148	10574.2	10083	21853	19436.2	33057.5	87014	5293.5	18660.8	12475.5	9776.5	17243	70710	3897.75	3104.5	5692.5	7627	2949.5	3541	4340.75	3062.5	12212	5316.75	11062.2	2808.5	2755.5	2881.25	3026	2708.5	2264.75	37089.2	5124	50641	11268.2	9001.75	28890.2	243241	44138	888722	327746	508318	1.36441e+06	147365
124	nonprogressor	Female	2006-11-29	18	1	NA	411468	11935.8	15177.8	27432	22331	49849	205430	6122.25	21907	17929	11504.5	16004.5	151249	4179.25	3168.75	6736.25	8333.25	3205.5	3920.5	5745.5	3486.25	16440.5	7521	26048.5	2579.5	2674	2503.5	2803.5	2510	2230	21023	5125.5	16647	15959.8	9798.5	44128.5	843860	19999.5	696594	197178	298872	1.38765e+06	384560
124	nonprogressor	Female	2006-06-26	18	1	NA	539437	12055	15743	42356.8	24523.5	36172.8	246463	7338.75	9956.25	22261	15424.8	14251	161952	4298.5	3293.5	7316.5	8532	3547.5	3033.75	3823.5	3007	17228.2	4947.5	11215	2756.5	2905	2664.25	2974.25	2770.25	2329	21441.5	7648.75	54921.5	22754	12321.5	41464.2	561096	31707	608582	262969	352412	1.25676e+06	489858
134	nonprogressor	Female	2006-07-19	47	0	NA	230070	4808.75	5070.25	22929	45351	31403.5	68346.8	3865.5	3587.25	17286	26809	12621.2	89397.8	3003.75	3200	6110.5	9479.5	2930	3172.5	3346	3253	4170	4243.5	16401.2	2665.5	2521	2497.75	2637.25	2465.75	2103.5	35787	4640	29526.2	39590.2	16001.5	54967.5	168323	10053.5	897386	46252.8	112820	225803	168032
134	nonprogressor	Female	2008-01-16	47	0	NA	230036	5216.5	4457.25	20584	41993	106120	87889	4539.5	3732.75	33466.8	54048	44729	108518	2958.25	3303.25	5995	11304	3183.5	4434.5	4005.5	3271.25	5694.25	7134.5	184282	2619	2696	2753.75	2888	2608.5	2163	45878.5	5730.5	41175.5	47184.5	30369	194538	560193	19497.2	411429	103786	171788	665473	261224
134	nonprogressor	Female	2007-01-23	47	0	NA	292053	9171	7390.25	44864	80813.5	74683	90175.5	5065.25	3819.5	25885.5	40919.5	22495	124875	2810.25	3158.25	5673.5	9950	2844.5	3221.75	3893	3581	6428.5	5773	25371.5	2605.5	2496.5	2628.25	2813.75	2535.5	2060.75	44903.5	5550.5	31064.5	43714.5	21246.5	73062.8	1089418	94760	612427	471632	639737	1.29739e+06	300737
140	nonprogressor	Male	2006-07-17	17	1	NA	511362	16423	11782.2	42878	62237.5	112718	55040.8	3846.5	5009.5	24504	26296	54565	154144	5968.25	4164.5	8235.25	16538.8	4047	104749	7027	3614.5	6548.25	9810.25	38818.5	2555.5	2463.25	2607.5	2632.5	2418.5	2108.25	97217.8	6942.5	7797	19639.2	26406.8	49418.2	282706	14078	408822	201907	111687	898861	691545
140	nonprogressor	Male	2008-01-17	17	1	NA	389022	22117.8	9975.25	47013.2	76231.5	120343	37697.2	4337.75	4220.75	27776.2	28649.5	50737.5	221538	6032.25	3806.5	7246.25	14925.8	3704	70823	8278.25	3927.5	6215.5	10400.8	40707.5	2584.75	2482	2629.5	2904.5	2626	2089.5	58812	8020	8917.25	16268.2	22096.2	49987	107470	17135.8	250248	77177	130610	777868	663458
140	nonprogressor	Male	2007-01-24	17	1	NA	437729	17281	11860.8	43686.5	69705.8	123077	40634.5	3458.25	3940.5	18022.5	22858.5	43848.2	236050	4802.5	3789.5	7255.75	14013.8	3735.5	53503.8	7585.25	3658.5	6434.5	10259	30100	2493	2533.5	2521	2663.75	2520.75	2188.5	69718.8	8304.75	8448.5	21398.5	25006.5	47264.8	123752	13886.5	812487	257528	678024	507390	571197
145	nonprogressor	Female	2008-02-19	20	1	NA	292588	9540	6517.75	22226	29224	12219.2	28384	5630	4614	12915.8	15698.5	7322	141460	3043.75	3261.5	6828.75	7319.75	2358.5	4452.5	8859	3172.75	7874.75	11006	6724	2515	2593	2458.5	2722	2536	2039	24693.5	9772.25	13745.8	15677.8	18263	20220	448602	47003.8	1.1992e+06	97275.2	515144	671584	290461
145	nonprogressor	Female	2007-02-19	20	1	NA	330550	8844.5	7210.25	30191.5	23724.2	31761.8	35583.5	5034.25	5213	20438.8	10792.5	19653.5	151940	2983.5	3583.5	7633	6645.25	2706.5	5144	5017	3261.75	4955.75	6676	12234.2	2531.5	2342.5	2439	2643.5	2411.75	1999.5	31010.2	6592.5	12216.5	12060.5	11163.5	28035	246128	35865	800172	154956	192779	827352	356669
149	progressor	Male	2006-07-26	15	1	5	2403707	34773.2	7669.5	9402	50684.5	50975.2	1.37015e+06	10588.5	5424	7880.5	34530	34445.2	1.00035e+06	16889.5	3726.5	4662	21472	2575.5	4312	21752.5	4453	6913	22654	30283.2	2487	2357.5	2597	2827.5	2409.5	2297.5	4367	4409.5	7074.75	6699.75	6033.5	10095.5	592141	33508.2	933570	369390	601081	712938	2.09536e+06
161	nonprogressor	Female	2008-02-06	17	1	NA	132502	4359.5	3949.5	8070.5	11598.2	22448.2	64327	4111	3570.25	8483	13102.8	17337	35742.5	2610.75	2845.25	3870.75	3792	2944.5	3744	3624	3186.5	3925.5	4475.5	14344.5	2652.75	2742.5	2888.75	2732.5	2848.25	2170.25	18297.5	5846	9263.5	13603	15467.5	40056.8	397612	40401.2	122700	110326	292104	904330	65804.2
161	nonprogressor	Female	2007-02-21	17	1	NA	212386	7026	5336.5	15344.5	23380.5	39901	91210	4491	3927.75	10379.2	13656.2	16658	64395	2863.25	2767.5	4040.25	4141.5	3070.25	3294.5	3539.25	2944.25	3873.25	4202.5	9937	2460.5	2495.5	2488	2495.5	2484	2127	22057	5893.75	10788	12348	16469.8	27230.8	247280	34532.5	333179	145690	150393	697405	89150.8
165	progressor	Female	2006-08-07	17	1	4	50365.5	8770	6539.5	36037.5	24718.5	45795.2	14566.5	4023	3432.25	6251.5	5338	21031	72337	2602	2787	4554.25	4057.25	2681.5	4529	5346.75	3877.5	28955	11330.5	11925	2768	2551	2323.75	2442	2490.75	2073.25	24222.5	6010	12504.5	7464	8414.5	39967.5	444519	47860.5	795730	555420	436454	1.09095e+06	5658.25
184	progressor	Female	2007-03-20	17	1	8	386179	19885	9634.25	29148.2	52345.8	76816.2	162340	8862.5	4745.5	9742.5	15780.2	29698.8	159202	3682.75	3493.5	3270.5	6588.5	2888.5	6312.25	3608.5	2989.5	7361	9975.5	17664.5	2536	2358.5	2529.5	2570.5	2470.25	2034	108815	12663.8	9561.25	19400.8	22033.8	237978	531066	58680	789258	365290	508214	570297	402084
184	progressor	Female	2006-08-29	17	1	14	364354	14759	8224	26803	29877.8	32876.8	133601	8093.5	4459.25	19083	13402	14605.2	142081	3499.25	3630.5	3197.5	6494.25	2874.25	5752.75	4520.5	3490.5	7059.75	8173.75	12117.2	2540	2394.75	2390.25	2503	2462.5	2224	64047.5	8481.5	10881	12269.8	14523.2	235786	282903	45312.5	826898	206584	322276	635002	349977
196	progressor	Female	2007-03-26	45	0	0	464335	11543.2	7093.75	27844.8	132288	196053	125808	7671	3846.5	17784.2	130458	231156	195120	3628	4116.5	7851	11549.8	4099.25	3344	4106.25	3316	5820	6597.25	5757.25	2863.5	2599	2730.25	2856	3277.75	2344.25	30243.8	4289	25576	11116.8	10113	71806	361208	54623.5	1.02631e+06	158082	195430	518988	467928
196	progressor	Female	2006-09-05	45	0	6	245224	18583.5	11753.8	52821.5	44663	112319	58733	6170.25	4095.25	21794.5	10733	52449.2	101119	3279	4054	8550	9209.5	3005.5	3550	4267.5	3418	6655.5	5822	5234.75	2822.25	2541.75	2625.75	2663.25	3269.25	2213.75	45982.5	5923.5	11515.5	12805.2	12387.5	142352	1.02293e+06	40341.5	850042	215496	127189	1.27158e+06	168916
198	nonprogressor	Female	2006-08-07	15	1	NA	535371	11001.5	7695.5	93085.2	75290.2	773830	389064	8233	6418	130475	78304	1.42423e+06	38379	3882	3699	13759	9825.5	8791.75	6753.5	3969	3170.5	9827	8204.75	26841.2	2569.75	2470.5	2455	2916	2623.75	2113	4009.5	3256.75	3728	3992.25	3694.75	4874.5	373129	22910	539556	158728	205752	1.0409e+06	418502
198	nonprogressor	Female	2007-02-20	15	1	NA	487330	33884	5900	55388	49029.8	578584	355582	43153	5760.5	70828.2	69236.5	1.26382e+06	62703	3866	3314.5	10390.8	8713.75	5835.25	7368	4934.25	3280.25	5936.5	6924	11496	2449	2322	2557.25	2778.75	2490	2215.5	5427	3171.25	4350.5	3839.5	3847.25	4566	285271	26719.2	219714	184019	142254	874526	399633
198	nonprogressor	Female	2008-02-07	15	1	NA	417359	17688.2	6283.25	42342	40954	484695	285776	17501.5	5434	63049.8	49692	897912	74984.2	4081.25	3429.25	9441	9287.5	8742.5	15437.5	4684.5	3584	5787	7040.75	13930.8	2470.25	2545	2441.25	2582.5	2601.5	2085.5	5527.5	3304	4657.25	3771.75	4119.25	4943.25	680230	19963.5	525538	57140.5	191202	378414	373516
204	progressor	Female	2008-02-28	47	0	5	302989	33458.5	6175.5	24648	82118.2	93542	142215	5385	3498	6720.25	15253.5	56759.8	91942.8	14361.5	2770.75	5970.5	42028.8	2541	25310.5	4009.25	2979.75	4713.75	6674.5	5758	2668.25	2565	2685.75	2965.75	2753	2088.25	60564.8	10309.8	15328.5	13941.5	17634.5	180616	211980	18556	762076	303836	1.1096e+06	527625	436350
204	progressor	Female	2007-03-08	47	0	17	271036	10996	6009.5	20854.8	39631.5	94870.5	99026.8	4074.5	4182	6167.25	11260	65658	61438	3268.75	2786.25	5400.75	6568	2668.5	29491.2	4930.5	3311.75	6484.5	9327.75	8303.25	2519.5	2368	2459.75	2526.75	2336.5	1863.75	97065	13031.2	26629.8	22575.5	29139.5	374368	648105	16149.8	232007	40092.8	86109	649414	257918
204	progressor	Female	2006-08-16	47	0	23	205658	12258	9323.75	33104.5	51948.8	155030	62993.8	3389.75	4343	6132	7478	70173.5	42853	3349.75	2751.75	6288.75	6816	2775.25	24891.5	4585.25	3481.5	6436	9262	7121.5	2425	2478.25	2694.5	2602.25	2537.5	2138.5	93941.8	11327.2	15880	20296.8	28635.5	337358	157872	13148.5	174761	59055	78668.2	568698	214279
217	nonprogressor	Female	2006-09-04	38	0	NA	556676	39289	6569	24861.2	113967	109390	43178.5	3649	3091	4742.75	5060.5	6131.75	266230	5289.25	3252.25	7269	24116.2	41661	12253.2	22468	3233.75	5746.25	31273	8618.5	2860	2523.75	2550.5	2550.5	2629.5	2313	233236	9960.25	24172.5	61473	60480.2	159194	559095	39878.2	875092	273995	448506	146898	640722
217	nonprogressor	Female	2007-03-01	38	0	NA	647600	35800.2	5569	20813.5	79837	84966.5	41179.5	3963	3169	5605	6180	7525.75	333300	5836.5	3200.75	8101.5	29740	42849.5	15462.5	25436.2	3406.75	5892.75	33358.5	10593.5	2771.5	2401.5	2600.5	2754.5	2476	2288.5	227670	7400	22565.5	52730.5	45028.8	79164	667325	48158.8	839164	253610	284455	340628	796575
217	nonprogressor	Female	2008-03-18	38	0	NA	679527	27728	4433.25	9146.5	35698.2	15392.5	60677.8	3439	3061	3918.75	3905.5	3392.75	378331	6988.75	3219	4236	16554.5	8920.5	12546.8	23899	2870.5	3887	18602.2	4035.25	3486.5	2639.75	2829	2977.5	2797.25	2151.5	391150	7956.25	28219	76788.5	54405.2	45057	843351	44627	1.11653e+06	152293	248071	1.43682e+06	1031533
290	nonprogressor	Female	2008-03-12	20	1	NA	172930	5721.75	8109	81021.8	15890.2	39019	13287.5	3953.5	5153.25	124693	10018	24437.8	87191	2888.5	3022.25	3968.5	4253	3674	3087.5	3904	7018.5	4165	6286.75	11964	2771.75	2600.5	2716	3083	2761.5	2422.5	11697.5	4252.5	8419.5	10991.2	23137.8	9147.25	442184	165932	555847	308129	371902	1.01617e+06	85299.2
299	progressor	Male	2008-04-22	35	0	1	2.0739e+06	21139.5	4053.5	8912	346819	9941.5	112219	2947.5	3736.25	5747.25	484272	4595.75	1.13639e+06	24103.5	3537	4839	30877.2	2947.25	20023	4303.5	2795.25	3406	6921.75	4940.5	3286.25	2830.25	2856.75	3009	2660.5	2329.5	13894.2	6756.75	10762.2	6514.5	20801.2	24214.5	581571	30068.5	715912	354195	396184	1.22471e+06	1843147
299	progressor	Male	2007-04-05	35	0	13	416329	13648.5	5371.75	31155.2	37900	69903.5	41750.5	3384.75	3346.75	15646.5	10716	5061.5	231177	7762	3486	6638.5	16108.5	2899.75	12930.5	4679	3064.5	4498.75	5539.25	32269	2540	2408.5	2557.5	2561.25	2463.25	2056	44232	9562.5	13051.5	13990.8	14009	132596	869578	35848.8	843504	361404	357064	1.36637e+06	667302
299	progressor	Male	2006-09-11	35	0	19	477340	14465.2	5250.75	33768	40070.2	82923.5	50087.5	3495.75	3413.5	15104	11963.8	5821	225267	6520	3581.25	6530.5	13715.5	3392.25	67622.2	6139	3038	5344.75	8046.75	54845	2684.75	2496.5	2451.5	2648.25	2486.75	2125.5	113213	13288.5	14296.8	17100.2	16435	116536	176558	31749	646608	202484	235032	1.10976e+06	564048
301	nonprogressor	Female	2006-09-05	13	1	NA	328000	16031	12535.2	7882.5	27695.8	18079.2	208327	12363.5	5605.25	5442.5	24293.2	7794.25	38152.8	3303	8240	4983.25	5996.25	3046	33962	5656.5	3169	4017.75	6012	6199	2468	2378.5	2466	2943	2511.25	2016	37407.2	4154	4340.75	4539	6237.5	8532.75	526742	69164.5	793526	220424	440672	1.13319e+06	340755
301	nonprogressor	Female	2008-03-19	13	1	NA	236596	15341.2	10381.2	6190.25	14741.2	8099	159226	14518	9950.5	5463.75	16100	6156.5	58780.8	3157.75	6916.5	3662	4883	2967.75	75428.5	5498	2847.75	3602.5	4390.75	4181.75	2680.25	2510	2761.25	2879.75	2718.75	2179	96510.2	4562.75	6199	5196	8205.5	5365.5	822436	133457	677842	475987	896484	2.07533e+06	98542
315	nonprogressor	Female	2007-03-22	56	0	NA	598651	38096	64958.2	341418	262416	744784	253996	13928.5	4825.25	78215.2	97442.8	37232.5	177315	3594	3514.25	96596.5	67041.5	337596	255088	10461.2	44890.8	11134	20904	14098.8	2425.5	2443	2522.25	2556.75	2456.25	2218.5	34841	6609	8286.5	12414	11089	57710	140190	26912.8	836663	146725	189468	721113	799845
315	nonprogressor	Female	2008-03-13	56	0	NA	577442	30645.2	29161	101636	193938	108649	191430	21329	7129.5	65140.2	103412	7361	217378	4331.5	3872.5	34014.5	80039.2	44450	710722	10559.2	21917.8	7007.75	15653	13831	2996.5	2439	2657.75	2818.75	2701.5	2144.5	85787.2	6955	7763	12466	12177	33113.5	362476	22870.2	151931	117591	120469	558751	967532
315	nonprogressor	Female	2006-09-19	56	0	NA	900436	24500.5	47963.2	229857	145232	638892	394090	20486.8	4831.75	96145	116261	23977.2	219273	3509.5	4010.25	204720	57210.8	731952	251312	8695.25	59498.2	9732.25	17707.8	12987	2617	2476	2588.25	2791	2400	2316.25	24798.2	6165	6950.25	11525.5	10873.5	34698.2	404204	18263	393968	73196	133682	442423	1.18241e+06
317	progressor	Male	2006-09-13	31	0	6	222873	8196.75	4782	19498.2	28555.2	43010	92937.8	5144.5	3125	6754	12442.8	26376.2	151798	2852.25	3108.5	5767.25	5834.25	3594.25	6060	4411	3289	5084.5	7663	6087.5	2641.25	2564.5	2489.5	2904.5	2587.5	2175	13697.5	6312.75	17668.5	19610	25232.8	37859	701612	23962	367756	205826	302870	639869	140849
353	nonprogressor	Female	2008-07-24	19	1	NA	743048	14804.2	5729.75	30209.2	43631.5	28608	186488	6258.25	5164	41857.5	38530.5	7946.25	413778	13558.2	3927	5035.75	16175.2	13627	58817.8	4055.25	3142	4259.5	7144.5	16196.8	3069.5	2630.75	2702.5	2891.25	2816.5	2159.5	25606.8	4914	7964.25	13851.8	8806.75	15412	330316	22755.5	848879	165014	215664	875768	1174271
353	nonprogressor	Female	2007-07-18	19	1	NA	1.0731e+06	21105.8	7217.5	68483.5	98475.8	324076	278583	5713	5202.75	72644.5	61581.5	41939.8	597429	11720.5	3908.75	7296	25774.5	249144	44517	5912	3450.5	6793.25	14059.5	25442	2529.75	2552.5	2533	2704.25	2484.75	1965	16485.8	6842.75	8932.5	25801	15719.8	53921.5	189374	23569.5	334586	118864	239049	733404	1475175
353	nonprogressor	Female	2007-01-31	19	1	NA	1.2098e+06	23979.5	8808.75	87474.2	114657	435388	263133	5850	5251	76979.2	60483	46287.5	602065	11901	3962.5	8382	26560.5	311866	40567	6295.5	3602.5	7057.25	14298	26438.8	2651.75	2571.5	2588.75	3011.5	2872.75	2249.25	14905.2	9020.25	9338	33879.8	20869.5	62488.5	374990	35550.8	660240	443234	174059	1.03015e+06	1.3594e+06
355	nonprogressor	Female	2007-02-12	42	0	NA	1.06692e+06	14153	7929.25	18586.2	94975.2	49699.5	232692	3513.5	4005	4652.75	39483.2	16102	136786	6789.75	3394	6991.25	23292	3501.5	192573	6968.25	3466	5325	10075.5	6481.5	3796.5	2511.25	2570.75	2496.5	2418.25	2127.25	127519	8385.75	10728	14398.5	19898	72472.5	343234	54284.5	699912	381232	550633	1.1047e+06	1.17093e+06
355	nonprogressor	Female	2008-08-07	42	0	NA	931819	11854.8	6006	16447.8	73869.5	31273	135235	2980.25	3559.5	4187	31268.2	10222.8	515375	6440.75	3495.5	6735.5	21504.5	2785	132235	5277	3103.5	4267	8010.75	5150.5	2701.75	2460	2563.25	2576.5	2507.25	2064	70178.8	4879.25	6771	8419.25	11206.8	49307	278817	25750	238981	144872	151850	608431	1173154
355	nonprogressor	Female	2007-08-23	42	0	NA	1.13611e+06	10655.8	5599.25	12834.5	62156.2	29290.5	202039	3034.25	3920.5	4976.5	42890.5	16359	616780	5961	3482.25	6513.75	20435.5	2811.5	209573	6650.5	3120	4816.25	11762.5	7643.25	2695.25	2439.5	2346.25	2742	2452	1968.75	104952	6422	8834.25	10335.2	14143.2	67286	2194188	17810.5	490105	134196	378047	628182	1.31989e+06
357	nonprogressor	Female	2008-04-14	42	0	NA	247508	6778	6190	95428.5	34237.5	40232	80746	5158.75	3163	9298.5	10248.8	3337.5	95259.5	3459	3669.5	64976.2	7574.5	20298.2	33204	3215.5	4219.25	12706.5	15709	16707.5	2586.5	2568	2501.5	2528	2508	2537.5	40220.5	4470	6723.5	11479.8	13191	15777.2	372064	52831.5	886854	118086	114830	940520	190800
357	nonprogressor	Female	2007-04-12	42	0	NA	252308	8984	9297.75	184795	69658.5	122762	21480.8	4100.25	3645	32231.8	18972.5	9567.25	132544	3724	3660.75	75706.2	10470.8	41686	9236	4280	5104.5	17318.5	30345.5	37327.5	2674.5	2487.25	2477	2596.5	2467	2049.25	37526.8	11528.8	13326.5	28259.8	34893.5	83374	494601	22866.2	276082	284442	484236	1.10462e+06	371169
357	nonprogressor	Female	2006-10-10	42	0	NA	305715	6096.25	140276	138492	56753	69628	28718	3174	3383.5	26942.5	14865	8022.5	199716	3594	3750.75	84799.5	10561.5	27300.2	5754	4081.75	248163	17196.8	26840.2	21530.5	2623.5	2650.5	2601	2727	2556.75	2087.75	31297.5	7601.5	10536.2	19607.2	24546.5	45230	346716	38088	484338	161162	217588	879161	295410
358	nonprogressor	Male	2006-10-10	12	1	NA	338249	20486.2	6399.5	31945.5	42766.2	83545.5	42354.5	7399.5	3525.5	11658.5	12259.5	102320	69845	2849	2792	4862.75	5352	2699	3278	3761.5	3307.5	4149.25	4629.5	3884	2615	2745	2588	2690	2637.75	2218.25	37882.5	9687.25	18608.8	17941	17760	898730	451382	36598.5	711843	184738	177672	684009	295558
358	nonprogressor	Male	2007-04-12	12	1	NA	212222	13823	5218.25	19676.2	29979.2	61824.8	23624.8	7386.75	3590	13740.5	14353.5	146896	94665	3192.5	2889	4742.5	6396.5	2921.25	2986	3545	3028.5	3873	6623	4697.5	2453	2471	2431.5	2736.5	2322.75	2100.5	29081.5	9091.75	18676.8	23875.8	22457.2	987548	201595	28894.2	690372	109226	172116	656647	244248
358	nonprogressor	Male	2008-04-14	12	1	NA	316324	15594.2	5871.5	20754.5	30922.8	57946	25785.2	7557.75	3696.25	11448.2	11585.8	87976.2	143730	3178.25	2862	5101.5	7115	2712.5	2944	3375	3078.5	3555.5	5445.5	4818.25	2509.5	2760	2611.25	2519.25	2435.75	2080	40666.5	8503.75	11787.5	18579	24645.8	619956	466723	28130.8	152858	143525	156210	548251	237742
359	nonprogressor	Female	2008-05-29	8	1	NA	60466	6389	3681.25	21427.5	19478.5	15374.5	60373.5	6484	3603.25	26093.2	20512	8633.75	3556	2407	2588.25	4325.75	3158.5	2454.5	3371	3849.75	2801.25	7334.5	7843.25	11372.2	2758.25	2713.5	2666	2969.5	2749	2174.5	23836.5	4235.5	3896.5	34491	6853.25	6365.75	975051	96751	366178	438916	687036	1.38637e+06	7141.75
359	nonprogressor	Female	2006-10-10	8	1	NA	85244.5	17083	6896.5	30319.5	45667	145916	82196.8	6391	3642.25	7514.5	16542.5	12737	3781.75	2575.5	2602	4156.75	3267.5	2643.5	3559.5	4378	2974	6935	7962.25	64433.2	2599.75	2449	2647	3097.5	2674.5	2458	22966.8	3995	5147.75	6028.25	6627.5	7331.25	554838	19382.5	471575	86186	164555	846995	12922
359	nonprogressor	Female	2007-04-26	8	1	NA	114236	9434.5	4896.5	18452.5	32278.2	75870.5	102512	6500.5	3789	7587	19219	12084.2	4351.25	2586.25	2646.5	4827.75	3234	2468.25	3734	3900.5	2980.5	6523.25	7472	49282.2	2591	2533.75	2463	2787	2479.5	2266.5	16711	3576.5	4250.5	5660	5996.5	7545	575484	17875.5	369736	79542	107952	305773	55781.8
376	nonprogressor	Male	2008-04-01	46	0	NA	235458	13947.5	6367	18750	35917.8	358531	77484	7381.75	3440.75	5866.25	11363	15599.8	74150.5	4058.5	3722.5	6507.25	7881.25	5140.25	16430.8	4649	3258	7828	7498.25	257408	2596.75	2504.5	2565.75	2698	2365.75	2235.5	46132	6882	14070.2	12553.5	13398.8	25095.2	250882	29853.2	340156	156150	322274	814218	172767
376	nonprogressor	Male	2007-04-03	46	0	NA	224723	14086	6117.5	25039.5	42281	504348	75432.2	7742.5	3183.25	8700.25	15289	3619.25	75874.5	3725.5	3751.5	10491.2	12239.5	3982.75	11248	4663.5	3140	8226.5	8270	1.04792e+06	2441.5	2565.75	2479.75	2597.5	2467.25	2012.25	30442.5	14410.2	24032.2	21511.2	23519	18386.5	506180	16925	254510	152726	139853	1.17374e+06	318074
376	nonprogressor	Male	2006-10-11	46	0	NA	316732	21368	8757.25	44539.5	64282.5	721116	118460	6013.5	3120.75	7932.5	12083.5	5510.25	95945	3509.75	3579	10866	9824	3165	10261.8	5667	3610	8547.5	9634.5	685855	2505.5	2314.5	2521	2588.5	2539.75	2200.75	27634.8	7780	19029.2	13146	17671	43207	72089.5	17939.5	402678	214040	110954	263794	358857
380	nonprogressor	Male	2008-05-19	27	0	NA	843034	17522	9179.75	5661	25938.5	128092	254459	4165.5	3238.5	4037.25	10630.2	134856	371024	8177.75	3160	3597	11844.2	4089	257981	6247.5	6812	3803	5459.75	8272	2910.25	2667.5	2887.75	2993	2695.25	2383.25	42274	3782.75	15796.5	7632.25	7171.25	35512.2	1.0415e+06	62039.5	1.02472e+06	257504	370864	1.74938e+06	1.27008e+06
380	nonprogressor	Male	2006-10-17	27	0	NA	1.14898e+06	22140	5365.25	10717.5	49824.5	225177	353204	4263.5	3161.25	4929.5	17207.2	115708	412863	8356.5	3033.5	4476.5	16899.2	3328	178174	8632	3579.5	5705.75	10376	136795	2683.5	2618.5	2450	2504.5	2499.5	2018.5	44164.2	5313.25	13758	10076.2	10305.5	40349	663305	111140	951071	331036	472095	1698825	1.39696e+06
380	nonprogressor	Male	2007-04-11	27	0	NA	1.20418e+06	13243.2	4128.25	6207.5	31893	150279	351672	4136.5	3139	4322.25	15235.2	100350	504733	8197.25	3116.5	4582.5	19208.5	3366.75	258472	9520	3775.5	5778.25	12587.2	225969	2356.25	2430	2619.5	2557	2421.75	2006	52379.2	5119	14130.5	8354.25	9103.25	51165.2	430629	24336.8	558897	110270	198014	836170	1.5658e+06
393	nonprogressor	Male	2008-04-14	25	0	NA	196269	9480.5	6730	11446	22011	44780.8	74438	6379.5	5005	6536	15092	14909.2	56378	5560.5	7096.5	8456.5	16177	4274.5	5382.5	4522.5	2955.5	5771.75	6444.25	26068	2637.5	2375.5	2646.5	2625.25	2449.75	2154	41228.5	8859.75	12794.2	9231	10461.2	19272.8	430087	23874.5	199308	89555.5	95543.5	766278	95397.5
393	nonprogressor	Male	2007-04-11	25	0	NA	226240	9990	8101	13908	24680.2	98141	69786.8	4339.5	4427	6571	11454	38313	79279.5	4029.25	6135.75	5850.25	10620.2	4868	4544.5	5069.25	3244.5	6183.5	8070	111004	2420	2517.25	2527.25	2863	2431.5	2138	24476.2	7686.75	16562.5	10817.2	10750.8	64494	759506	16646	862573	80794.8	344364	355446	248074
405	nonprogressor	Male	2008-05-21	53	0	NA	168282	6496.25	7164.5	49945.5	38989.5	19743	40929.5	4771.25	6484.5	72000.5	33443	6928	66925.2	3126.25	3157.25	3609	4768.5	3295.25	11959.8	3382.5	3321.5	4615.5	4697	4726	2716	2578.25	2639	2966.5	2695	2126.75	59692	3974.75	17454.5	18195.5	11833.2	23545.2	393349	22682	845902	317439	385409	1324284	134016
405	nonprogressor	Male	2006-10-25	53	0	NA	238888	10244	9336.75	59533.5	61353	109762	63903.5	5557.5	6616	58123	37140.2	32858.2	72343.2	3395.5	3417	5529.25	8225.5	21259	6317.5	4077.25	3178.75	7187.25	7864	21185.5	2468	2488.5	2450.75	2604	2425	2198	37925.5	6713	25845.5	25261.2	24778.8	123086	108270	92903	551644	214122	283286	1073965	205574
405	nonprogressor	Male	2007-05-03	53	0	NA	265185	7932.25	6999.75	37912.8	39071.8	73077.5	60486.2	5434	6334	54944.8	35954	25744.2	104594	3257.25	3017	5345	7845.75	20145	8433.5	4459	3273.75	7977	9434	29730.2	2753.5	2884.5	2687.5	2759.75	2520.5	2059	53875	5343.5	21145.5	22732	18440	77714	802198	48884.8	998073	128102	314732	954260	342964
447	nonprogressor	Female	2007-05-03	23	0	NA	55570.2	4693.25	103662	22005	172021	116650	27367.8	3836.5	79431.5	14250	283791	114910	4349.5	2743.25	54392.2	16053.5	5993	3826.5	9997	4385.75	3238	5282.5	6405.75	78557.5	2525.75	2470.25	2489.25	2633.25	2631.25	2156.5	5023.75	3835.75	51611.2	7474.25	8425	28041.8	76217	21474.5	152488	39885.8	51117	372753	6424.5
447	nonprogressor	Female	2008-06-05	23	0	NA	56234.8	3887.75	7394.75	12318.5	116802	25349.2	25292.8	3344.5	5094	8687.75	224946	16791.2	7290	2629.25	8250	6559.25	4524.25	2880.5	18897.8	3376	2934.25	4666	4520.25	9276.5	2694	2572.5	2670.25	2869.5	2707.25	2199	14255	3574.5	6149.5	8321	7616.25	7431.75	615484	48486.5	328603	173679	146586	748073	5617
447	nonprogressor	Female	2006-11-07	23	0	NA	48078.5	4315.25	6845.25	17592.5	134357	102221	21591	3386.5	4370	8262.25	212354	96132	24126.8	2861.25	6669.25	12337.2	5967.5	3436.5	4733.5	3360.25	3036	4186.5	4382.25	39768	2664.25	2521.75	2644	2665.25	2430.25	2165.25	5604.25	4522	5662.75	7609.5	10318	26883	661957	61563.8	161785	184266	423280	1.09816e+06	3374.5
455	nonprogressor	Male	2006-11-13	19	1	NA	337255	14133.8	5621.5	21731	33667.2	40689	72843	3737.5	3211	5974.75	5602	11219	137240	7559	3259.5	6614	14968.8	3349	4532	3963.25	3300.5	9016	5783	14325.5	2582	2503.5	2376.5	2652.5	2511.75	2210	19482	5496	6525	9856.25	10795.8	48315.5	754440	179526	651553	356506	669629	878502	205526
455	nonprogressor	Male	2008-06-24	19	1	NA	364928	9147.5	21527	11875.8	16284.5	21837.5	67069	4791	33796.2	8606.5	6469	19748.8	176534	7043.25	3478.5	4949.25	10793	2761	6506	3977.25	3477.25	5461	5528.5	7225	2556.5	2519.75	2487	2637.25	2491.5	2211.5	34538.2	5680.5	8581.25	11214.8	12479.2	32536	449600	21558	309512	91766.2	192171	493450	261505
455	nonprogressor	Male	2007-06-11	19	1	NA	414726	9627.5	4504.25	15195.5	23503.8	27485.5	74192.2	4633.25	3812.25	9313.25	8424.5	16096.5	211930	7471.75	3325.75	6221.25	17252.5	3870	9521	4791.75	3557	12022.5	8413	30205.5	2564.25	2442	2549.75	2762.75	2326.75	2101.5	21815.8	6152.25	7948.5	11972	13797.2	60856.2	269204	18059.5	476545	100804	86148	261824	365170
460	nonprogressor	Female	2008-06-30	24	0	NA	368728	12619	6136	20555	42645.5	386530	67609.5	4678.5	3400.25	9153.25	15955	334928	198846	5296.5	3972.5	8176.25	14713.5	3511	232221	5496.25	3504.5	9853	13595	273528	2827	2757.5	2749	2886.5	2643.75	2244	634049	8478.75	20848.8	12620	24673	122442	837147	53983.2	675529	242052	345192	377209	631392
460	nonprogressor	Female	2007-01-16	24	0	NA	572632	11905	6139	16991	30858	416301	90733	5560.75	4184	11659	15273.5	427413	279003	6407	4139	8247	15428	3845.5	176987	5416.25	3447.25	7586.5	11883	317086	2810	2371.5	2570.5	2479	2489.5	2127.75	594324	8046.75	15417.2	12880.5	23657.5	114047	407814	29905	805662	64875.8	125122	1.05418e+06	714273
460	nonprogressor	Female	2007-07-04	24	0	NA	648995	19002.5	7084.5	29118	55112.8	472430	89468.2	4759.75	3609.5	8406	15896.2	334076	301114	6115.5	3972	9433	19741.5	3758	218051	7465.75	3610	9518.75	16423.8	275706	2544.5	2353.25	2496.5	2503	2468.75	2004.5	754115	12318.5	23882	24011	40454.8	136736	403666	32491	682925	130799	223241	805354	791278
461	nonprogressor	Female	2007-05-14	18	1	NA	221355	5984.5	5243.5	40624.5	103717	119146	8421.75	2768	2973.25	10540.2	18721	4187.25	69675.5	2774	3216.25	5186.75	4335.5	4987	2962	3172.5	2953	3740.75	5226.5	13538.2	2623.25	2527.75	2635	2758	2600.75	2142.75	16163.2	3622.5	11409.5	12467.2	8427.25	35927.5	992304	59767	1.22975e+06	653512	713713	1513166	264069
461	nonprogressor	Female	2006-11-27	18	1	NA	270382	6862	5804	38875.5	79591	181946	14797.2	3185	3369.5	37413.2	48565.2	8007.5	133229	3009.25	3242.5	7653.75	5696	7091.5	3200	4713	3211	5352.25	9011.75	239804	2519	2471.25	2418.5	2515.5	2368	1999.5	17834.2	5591	9111.25	15558.2	12082.5	34418.2	131204	14668.5	786305	147522	248780	1.10583e+06	289819
461	nonprogressor	Female	2008-05-22	18	1	NA	154141	10527.8	6103.5	236424	335222	307606	8451.5	3476.5	3378.5	274213	326242	15825.5	133902	2977.5	3318.75	8605.25	5993.5	10496.8	2922	4809.25	3076.25	5767.5	10035	267739	2753.75	2682.25	2761.5	2984.75	2733.25	2260.5	11160.8	6105.75	11096	19142.8	16308.2	23159.5	530806	44819	1.09932e+06	385865	393708	713133	303616
463	nonprogressor	Female	2008-07-10	14	1	NA	116230	16099.5	6227.5	68703.8	14674.2	16490	16037.5	4677.75	3687.5	7569	7407.75	5796.5	60065	2806.25	3132.5	28894.2	4155.5	2702.75	3807.25	4090	3166.75	5366.5	4623	6774.75	2611.75	2647	2721.25	3015.25	2701.25	2243.25	13275	8878.25	8385	10330.2	12603.8	22312	736436	100453	690481	579485	638445	1943552	94317
465	nonprogressor	Female	2007-01-17	56	0	NA	542911	19534.5	5632	15990.8	97748.5	151204	109123	4484	3564.5	9407	31606	28540.5	104053	3415.5	3069.25	3648.25	6118	4201.75	517747	9056	3465.75	5605.75	35132.2	63262.5	2671.75	2443.75	2553.25	2610	2553.5	1950	157150	7143	9311.25	25103.5	40300.5	120801	238599	16831.8	816965	272751	858905	524692	880057
465	nonprogressor	Female	2007-07-11	56	0	NA	519504	21690.5	5242.75	13971	100374	155562	104544	6299.25	4094.75	12955	50659.8	34135	147522	3680.25	3093.75	3959.25	8149.5	6795	857556	14426.8	3509.5	6620.5	72077.5	128441	3012.5	2642	2802.25	2871.5	2812	2137	195484	8136.75	10108.8	25196.8	45794	135964	1.08752e+06	20028	274722	237750	288662	621292	1124297
465	nonprogressor	Female	2008-07-16	56	0	NA	577760	23421.8	4947.5	14140	112680	114894	100414	5172.25	3706.5	10457.5	40090	20745.5	167442	3716.75	3187.5	3561.75	7727.25	4119.5	803780	12344.5	3354.25	6156.5	69164	67143.5	2718.5	2658.5	2608.5	2609	2573	2197	157246	7075.5	10405	18979.2	34211.8	125380	99763.8	22050	367093	102471	140310	650304	1015862
468	nonprogressor	Female	2007-01-17	37	0	NA	858508	8873.75	5753.25	39663.8	28993	148741	447563	5085	4134.5	13066.2	18179.5	245568	128527	4429.75	3512.5	36072.5	12033.2	4626.5	9898.25	4234.5	3320.25	4513	5324.75	7809.5	2471.5	2348	2457	2625	2392.25	2009	46354.8	8131.75	9834	13285.8	12319.2	56793.8	159670	21400.5	123936	47055	91646	309597	1029321
468	nonprogressor	Female	2008-07-16	37	0	NA	621678	8508	5629.75	34831.5	23929.8	156496	323736	5051.25	4130.75	12758.8	16593.5	228757	204814	5041.25	3817.5	49497.8	14135.2	68749.8	11014.5	4145	3442.5	3898.75	4763.5	9643.75	2664.5	2353.5	2516	2643	2487	2189.25	41222.2	5304.5	11052.2	7082.25	8744.75	34657.2	1237375	59318	668242	207957	323126	923054	827332
468	nonprogressor	Female	2007-07-10	37	0	NA	678269	11561.2	7941.75	46830.8	37496.2	224134	352361	4882.75	4177.25	12869.5	16510.8	238141	240892	5166.5	3702.75	32775.8	14492.2	15305.5	10252	5349.75	4073	5011.5	6700.25	12126.8	2738	2480	2698	2858.25	2463.75	2137.5	50482.8	7865.5	13636.5	10351	12073.2	58779.5	328916	23100	433205	132742	407611	844268	895265
479	progressor	Female	2007-02-19	57	0	5	384679	17031	5449.5	14370	18371.2	93497.5	223896	16304.5	3939.25	10626.5	16441.5	41342	48808.2	4759.25	3069	4345.5	4810	5348.5	6544.25	11101.5	3844.75	8845.5	12125.8	35823.2	2791.5	3601	2688	3254.5	3057	2691.25	80936.2	7234.5	10308	12463.5	12180.8	26588.2	868794	43392.8	581818	231697	295092	1.01787e+06	342462
481	nonprogressor	Male	2008-08-12	46	0	NA	1.35237e+06	22328	5290.5	13890.5	54490.8	56704.8	281952	12997.2	4771	10180.2	38641.8	47198.8	561570	10840.8	3344.25	7035	29109.8	4066	483306	6974.5	3067.75	4123.75	8474.5	5395	3231.5	2477.5	2584	2821.75	2649	2258	39667	4873.5	16724.5	11231.8	15197.5	31098	209353	24206.2	582048	302028	173398	774911	1090475
481	nonprogressor	Male	2007-08-01	46	0	NA	2529301	31019.5	6334	20681.5	94028	144065	461440	15692	5197.75	14211	69444.2	187259	1249861	8126.75	3187	9844.5	37882.2	6058.75	471165	11483	3271	4678.5	17872	14188.8	2930.5	2715.5	2470.5	2768.5	2611.75	2071.5	51573.8	9129	24967.5	19492.8	22676.5	89014	818678	49402.2	543656	230943	361603	425728	1347634
483	nonprogressor	Female	2007-08-20	18	1	NA	406892	19374.8	6329.75	26116.5	33710.5	97982	33286.5	34770.5	6663.5	37429.5	32982.5	96252.2	239344	7404	3830.75	8642.25	15352.8	25524.5	3063.75	5309.5	3219.25	5797.25	7807.75	10706	2665.25	2761.5	2773.75	3014	2800.75	2150	6556.25	5782	8472	29321.2	16868.8	23021.2	918612	33834	450772	263083	538390	1.18377e+06	499327
483	nonprogressor	Female	2008-09-02	18	1	NA	491372	12507	5357.5	19217.8	25442.2	64027.5	22935.5	11693.5	4894.5	21680.5	17795.5	52970.2	275149	5578.75	3474.75	7717.75	12676.2	17808.5	3081.25	4082.25	3065.25	4687.75	6168.5	13765.5	2606	2584.75	2560.5	2678.5	2594	2242.5	5924	5638	8493	18901	18265.2	24952	266150	46692	748855	315916	342482	1202416	532656
483	nonprogressor	Female	2007-03-06	18	1	NA	608850	12801.5	6719.25	24545.5	32819.5	153376	46213.5	5924.25	3938.25	10663	7853.5	80085	316738	4353.75	3138	5616.25	9955.75	16512.2	3114.75	4017	3319	4800.25	5813	7006.75	2443	2523.5	2593.5	2768.5	2463	2227	6992	5299	8777.5	23092.8	22396	33364.5	149806	17369.5	353214	76622.5	100382	708913	620382
495	nonprogressor	Male	2008-09-03	15	1	NA	80818	7142	6286.75	8740	7100	6013.75	45089.8	7648.25	8936.5	10795.5	5766	6309.5	20164.5	3006	2970.75	3920.5	4295	2601	7388	2919	3221.25	3874	3764.5	3252.75	2792.25	2623.5	2701	2907	2575	2254	40503	4231.25	6443.25	6321.5	8242.5	16380	620590	25031	448069	241097	245153	1424261	12322
495	nonprogressor	Male	2007-09-05	15	1	NA	91511.8	8650.5	7818.5	12453.8	12895	41968.5	40119.8	8442.5	8999.5	18023.8	8215	20464.5	21013.2	2931	2869.25	4756.5	4975.5	2737.5	5417	4255	3480.5	4957.75	5723.25	37196.8	2555.25	2318.5	2515.25	2665.5	2588.5	2090.5	19312.2	5324	6743.75	9053.5	10131.2	37429.5	605363	25630	593608	335394	366110	775307	10573.5
495	nonprogressor	Male	2007-03-20	15	1	NA	113497	9681.25	10170.2	17927	16441.2	38771	53420.5	6791.75	9050.25	13705.5	7289.5	13301.2	23492.8	2811.5	2747.25	5153.5	5160	2699.5	4127.5	3860.5	3031.5	4627	5194	14946.5	2591	2389.75	2627	2776	2516.75	1981.5	24503.2	4392.5	5879	9265.25	9679	29226	137632	16461.2	765732	353536	361658	94495	18849.2
496	nonprogressor	Male	2007-04-10	16	1	NA	110970	6669.5	5503.25	12131.5	24729	49996	21915.2	3384	3411.75	4523.5	14364.2	9249.75	32234.2	3066.5	2996.5	5896	4929	2876	3579.5	3944	3193.75	5797.75	4363.5	32461.8	2531.75	2594.25	2484.5	2837	2457.5	2014.75	21555.5	6760	12383.5	12229.2	10457	56359.2	64248	22951.8	860420	85180.8	167524	113286	29831.8
496	nonprogressor	Male	2007-10-22	16	1	NA	152190	8949	8240.75	16280.5	24305.5	65955	22934.8	3856.5	4704.75	5017.5	10516.8	10823	56246.2	3034	2969.25	5537.5	5036.25	2538	3313.25	3627.25	2995	4947.75	3770.25	24676	2641.5	2577	2562.5	2625	2560	2204.75	26412.5	6682.5	15596.5	11441	8928.25	56516.8	425245	18345	401055	76551	274694	479276	95869.5
496	nonprogressor	Male	2008-09-18	16	1	NA	251361	8944.5	5303.5	11266.2	18624.5	60511.5	23080.2	5000	3950.75	5443.5	8763	15811.5	118306	3136.75	2948.75	5043.5	6214	2505.5	3254.75	3469	3032.75	5221.25	4006.5	37117.5	2657	2509.75	2375.25	2782	2631	2249.75	14898.8	5749	11268.8	10185.8	7356.5	35746	567044	40361.8	919344	209552	418369	1.11685e+06	160062
497	nonprogressor	Male	2008-09-23	26	0	NA	2.67043e+06	17672.2	3973.5	12175	31142.8	27674.8	221082	4995	3637.75	7587.5	9846.25	20369.8	1.77161e+06	16236.5	2831	3666.5	26684.5	2647.5	3404	5145	3025.75	7986.5	6404.75	5589	3468.25	2494.5	2550	2840.5	2435.25	2352	63822.2	5646	10418.5	32138.2	85200.5	45613.2	242553	21570	221040	81389.2	119171	689328	2193568
497	nonprogressor	Male	2007-03-26	26	0	NA	3.01532e+06	16386.8	4344.5	16151.5	35619.2	64895	363978	4432.25	3447.75	7133.25	8008	37052.5	1.84933e+06	13712.5	2822.5	4120	29964.8	3087	3395.5	3904.75	3106.25	10066.8	5779	10568.8	2758	2429.5	2419.5	2734.25	2615.25	2344.5	24286.8	4568	8149	18218.5	41633.5	107076	354733	20551	396827	103008	175197	716492	2.32384e+06
497	nonprogressor	Male	2007-09-17	26	0	NA	3.34189e+06	18741.8	4594.25	17309.5	39214.2	65020.8	262844	4949.25	3680.25	9033.5	8876.75	41811	2320974	15329.5	2790	3982	31066.2	2750.25	3243.75	4696.75	3025.75	10792.5	7177.25	13093.5	2836.75	2552	2422.75	2773.75	2376.5	2279.5	35633.5	4797.5	8277.5	22650.8	41432.5	117321	613955	22347	554271	245877	389692	1.05789e+06	2.49435e+06
503	nonprogressor	Female	2008-10-15	15	1	NA	90095.5	5599.75	5091.5	17782.2	8989.5	7230.75	20437	4349.75	3499.5	7998.5	4055.75	10643	36149	3385	3475.5	5246.25	5268.75	2663.25	3149.75	3331	3182	15196	3590.25	3272	2810.75	2546.25	2715	3044	2667	2323	20580.5	4583.75	14599.5	8758	7289.75	13674.8	1508751	87004	1164550	1.00849e+06	817473	2212699	30793.5
503	nonprogressor	Female	2007-10-24	15	1	NA	141754	6058.75	5031.5	62281	11889.8	40227.2	37600.2	4862.75	3687.25	18033.2	4815	85310.2	45742	3179.5	3320.75	6642.25	6260.5	6617	3014.75	3598.5	2887.75	90681.8	4600	5420.5	2728.5	2600.5	2498.75	2507.75	2425	2048.5	11691.5	4644.5	12210.2	12026.8	6969.25	50700	161400	15734.8	840776	57419.2	117953	640994	45720.2
503	nonprogressor	Female	2007-05-16	15	1	NA	130567	5721.75	6385	35072.8	12901	65680	38862	3998.5	3386.75	8366	3944.25	78741	88867.2	3360	3364.5	6493.5	6548.25	6321	3048.75	3391.25	3071.25	22120	3968.75	4805.25	2570.5	2523	2579.25	2591.5	2443	2161	8649	3723.25	11600.8	6595.75	5807.25	63159.8	228021	35170.8	550560	148046	284513	450826	45434.2
507	progressor	Female	2007-04-03	24	0	5	340648	15785.5	4908.5	9782.5	39909.5	451122	11874.2	2751.5	2819.25	3194.25	4731.75	12316.2	118327	3539.75	3566.5	6692.5	9000.75	3845.5	7908.25	3985.5	3092	4047.25	5690.5	839784	2565.5	2518.5	2486.25	2619	2391.25	2154.75	44474.2	5427.5	7770.75	11593.5	8420.5	10970.5	431004	26705	762179	96927.2	150528	448820	330926
513	nonprogressor	Female	2007-04-03	49	0	NA	705854	6087.5	6606	66608.2	18934.2	28267	172327	4705	4692.25	9991.75	11674.8	14168	180783	3876.5	5331	4215.25	15630	3323.75	7398.25	4019	3810.5	114125	5250	23023.5	2635	2482.5	2557.5	2656.25	2416.75	2131	69725	5120	18972	24867.5	18905.2	82669.5	217318	23188	801413	134720	115757	696250	848354
513	nonprogressor	Female	2008-09-18	49	0	NA	482294	8415.75	12267.5	98345	29348	54355.2	117403	4804.5	4771	11462.8	12587	30572.2	246461	4289.5	4741	5193.75	17970.2	3373.25	9532.5	3692.25	5550.5	109438	4468.5	29977	2601	2567.75	2505.5	2655.75	2389.75	2087.5	81686	5926	21706	39470.2	29687.8	85031.5	422738	18294.2	859962	145598	151285	1017416	644394
513	nonprogressor	Female	2007-10-09	49	0	NA	590398	7028.25	7182.25	77291.5	25307.8	33094.8	153469	4612.75	4543.75	8881.5	12137.5	14383	273385	3920.5	4744.25	6344.25	17321.5	3067.25	8216.5	3748	3630	95310.8	4719.75	23529.5	2664	2294.75	2457.5	2804	2451	2026	62284.5	4814.75	16434.5	22599	15384.5	68330.5	452060	88957	497296	209577	279709	1021683	731234
524	nonprogressor	Male	2007-12-05	27	0	NA	570515	19126	4230.25	9975.5	29153.5	25779.2	59329.5	3896.25	3269.25	5331.25	6904.5	32020.5	324558	16299	3200.5	5333	14560	2761.25	3880	3939.5	3097.25	4967	8312	8831.75	2844.5	2603.25	2785.5	2873	2589.75	2192.5	21460	4878.5	14043	9132.5	11073.5	24405.5	1.03044e+06	84999.2	1234611	174062	410840	1251244	710842
524	nonprogressor	Male	2007-05-28	27	0	NA	791688	19595	4249.5	10838	29223.5	28688.5	86669.5	3948.75	3567.75	7443.5	9695.25	20942.2	428632	16870	2920.25	6436.5	18198.2	2742.25	3494.25	4265.75	3169.5	5283.75	6638.25	11409.8	2652.5	2546.5	2545.75	2679.5	2506	2102	21316.5	5945	8172.75	11819.2	11960	57920.8	269939	25451.8	980186	266280	341028	886375	801708
529	nonprogressor	Male	2008-10-15	30	0	NA	168616	6033	6595.5	19670	12482.2	25227.2	19388.5	3703.25	7069.5	10061.8	6649.5	5881.5	85623	3730	3823	11923.5	6855.5	2789	4150	4947.25	3013	6591.25	5758.25	14235.5	2596.75	2397.75	2604.5	2660	2594	2113.75	43337.5	4518	9054.5	24895.5	9103.5	35642.5	533407	14251.2	421132	95710	256242	1656763	127278
529	nonprogressor	Male	2007-10-25	30	0	NA	162732	8440	10927	39599	19226.8	82179.8	29460.8	3785.75	7345.75	15650.2	7097	13534.5	99078.5	3596	3842.5	15100.2	6523.5	3103.5	3560.5	4156.5	3031	7335.5	5496.75	55199.5	2630.25	2548.5	2576.75	2663	2604.75	2145.5	20327.5	4588.5	6922.25	21903.8	8716.5	40179.2	763116	43126	476520	101608	166986	418318	186462
529	nonprogressor	Male	2007-05-14	30	0	NA	239226	4890.75	6100.25	17907.5	9842	31140.2	40002	3624.75	6262.5	12591	6166	14027	840759	3566.75	3758.25	15395.5	6780	3052.25	3510.25	4441	3171.5	6023.5	4634.5	30498.5	2461.25	2491	2520.5	2504	2497.75	2249.5	29618	4671.25	7226	30891.2	10750.5	49916	674277	73549	453787	446391	532196	1.28019e+06	218814
621	nonprogressor	Female	2008-08-12	37	0	NA	516644	13832	13780.2	30597.8	105116	62833.8	38994.8	3767.5	11907.8	9527.75	5518	23459.8	250202	5247.5	3173.25	4779.5	10517.5	2488.75	4477	4948	2734.75	5636.5	28535.5	6127.5	2520.25	2519.5	2368	2483.5	2344	1978	116996	5535.25	7359	7984.5	10258.5	7900.25	321170	29085.8	135642	226992	178238	555366	662574
621	nonprogressor	Female	2007-08-07	37	0	NA	562037	22448.5	85381	47054	131308	153498	60665.5	4955	87169.2	18081.2	7234.25	76520	290473	5461	3396.5	4897.25	12629.8	2790	7942	11111.5	3476.5	7236.25	30805.8	23200.8	2706.75	2558.5	2675.75	2797.75	2545.5	2102.5	256786	11453.5	14496	18936.5	18720.5	28234.5	702636	40679.2	440519	370184	498112	969996	890840
624	nonprogressor	Female	2007-07-19	13	1	NA	50688.5	5464	3916.5	8216.5	11103.2	63067.5	3539.75	2868.75	2959	4828.25	3663	37871.8	5881.5	2613.25	2603	3150.5	3090.25	5350.75	85259.8	5944	3159.5	4224.25	8032	18888.8	2425.5	2511.25	2442	2756	2662.5	2159	7876.25	4292.25	7310.25	8425	10221.2	22705	288820	24373.5	521942	204366	206538	541434	13373
624	nonprogressor	Female	2007-02-05	13	1	NA	103768	7287.5	4511.75	10394.2	14078.8	111953	4610.5	2835.25	3102	5240	4017.5	45558	141852	2591	2795.5	3243.25	2981.5	3513	61903.2	5710.75	3132	4384.5	6618.75	15665.8	2587	2469	2489.25	2673.25	2533.5	2093.5	6845.5	4409.25	8042.5	8950.75	9777.5	22432.5	112626	22813.5	882952	142759	143281	685607	23452.2
636	nonprogressor	Male	2008-07-29	32	0	NA	99098.2	6258.75	4056.5	8359.75	10648	13450	8658	5257	3627.5	7298.25	6458	6596.25	39527.8	2840.75	2859.5	3079.25	3361	2468.25	17247	4010.75	2943	3893	5005	8033.5	2690.25	2748.75	2530.5	2634.5	2619.25	2028.75	10056.8	6996.5	37233.5	8376	13007.2	17108	87221.2	15213.8	512436	114820	146273	767463	25482.5
636	nonprogressor	Male	2007-02-07	32	0	NA	131621	6127	4311.25	10766.5	12313	22435	14604.8	4031	3463	7928.75	6364	9868.5	94952.8	2678.5	2819.5	3113.5	3256.5	2832.5	9414	3706.75	3133.5	3833.25	4665	6578	2462.75	2602.25	2579.25	2625.25	2649.75	2338.75	6465.5	5623.5	28504.2	8195.5	12816.5	33131	304016	33498	278610	122690	136414	661984	53531.5
647	nonprogressor	Female	2008-08-19	17	1	NA	95039.8	5497	5080.5	9739.5	12623.8	36960.2	90669.5	4414.25	4620.75	7017	6267	14247.8	19586.2	2809.25	2641.75	4100	4861.25	2464.5	4380.5	4236.5	3351	4581	5612	12695	2631	2629	2683	2910.5	2455	2142.75	18951	3893.75	10336	20159.8	18844.8	13440.5	732244	41535.5	804054	490132	429310	1523967	38256
647	nonprogressor	Female	2007-08-15	17	1	NA	140691	8137.5	7102	19535.5	29241.8	143308	86543.8	4979.5	5211.5	10114	9987.75	44149.5	26941.2	2891.5	2772	7166.25	11265.2	2918.5	3371	4812	3365	4877.75	6831	98175	2692.25	2506.75	2672	2787	2586.75	2063.5	14729	5567.5	10521.2	27849.2	24098	34407.8	115129	18589.8	617863	165468	221340	802822	82237.2
647	nonprogressor	Female	2007-03-05	17	1	NA	184802	8516.75	8580.25	27990	42670	212629	104829	4868	5111.5	11161.5	13544.8	46632.8	27913.5	2833.5	2738	7314.25	11760	2897.5	3540.5	4693.25	3455.75	6457	9231	90335	2529.5	2472	2472.25	2520.5	2547.5	2215.25	11207.8	4867	7164.25	23053.5	20048.5	22694	447522	43182.5	544263	173829	228445	1.37906e+06	100642
649	nonprogressor	Female	2007-08-13	52	0	NA	725978	10489.8	7751.5	203076	115998	320866	211525	9884.5	7790.25	171076	147121	578209	334965	5259.5	4280.25	191140	37699	4609.5	3664	4800	3642.75	14394.8	6912.5	69695.8	2550	2406	2541.5	2697.25	2460.25	2268.25	23690.8	4184.25	7001.5	12974.8	9139.25	14690.2	65984	15168.5	292237	47005.8	44586	219071	852697
649	nonprogressor	Female	2008-08-07	52	0	NA	832818	8477	5571.75	136069	85957.5	257474	266353	9539.75	4996.75	109370	114534	432234	364504	5184	4137.5	144466	36881.5	4750.75	3192.75	3625.25	3286	8674.25	4486.75	211371	2808.25	2609.5	2557.5	2873	2621.5	2297.5	23940	4382.25	10911.8	13825.2	10767.5	18538.2	167991	14839.2	184823	64190	63016.2	742665	942197
649	nonprogressor	Female	2007-02-21	52	0	NA	994568	11445.2	7948.75	251438	130832	339085	334489	13050.8	8598.5	208837	195044	568202	383681	5040.5	4228.5	216822	37403.8	5050.5	3239.25	3776.5	3022.25	12783.5	4605.5	64575.8	2672	2545.5	2589.5	2678.75	2675.25	2385.75	25097.8	4269.5	7879	15386.2	11991.5	11438	500228	29125	259108	223916	179501	962150	1.14965e+06
650	progressor	Female	2007-02-20	19	1	5	1340032	12178	4989.75	8905	37637.5	108704	110463	4828	3367	6125.25	25101	25466	605544	8247	3505.75	4131	11387	4700.5	6718.25	3722.25	3157.25	4512.25	9419	124078	2576.5	2458.25	2487.25	2747.75	2450	2127.5	28313.2	6002.75	8050.25	10125.8	13271.5	28078	634428	48008	778384	253645	280652	313699	1.31435e+06
654	nonprogressor	Male	2007-03-06	12	1	NA	91471	5202	4527.5	11729	12782	82332.2	41113.8	4599.75	4462	10486	10515	215418	15857	3081	3162.75	6503	7061	3329.25	3156.5	5611.25	3055	8029.5	8593	17947	2520.5	2516.5	2455.5	2567.5	2581.25	2271.75	29831.8	6101.5	6339	26065.2	11470	28837	181414	21407.8	954434	150092	197390	602377	23519.8
654	nonprogressor	Male	2007-08-20	12	1	NA	64349	7268.5	6489	19529.2	22434.2	126348	27047.8	3884.75	4826	9673	9261.5	116932	17524.8	2912.25	3156	4974	6056.5	2547.5	3450.25	5953.5	3416.75	7987.5	9137.75	16012.5	2514.25	2591	2808.25	2869.25	2599	2121.75	45820.8	5260	10839	19493	13531.5	18711	659468	35820.5	906546	208362	591092	1.15051e+06	19659.8
654	nonprogressor	Male	2008-08-19	12	1	NA	80344	6333.75	5055	14872.5	16666	78616	36454	5046.25	4318.25	10380	11543.5	131773	18709.2	3179.5	3108.75	6383.5	6834.5	3014	3218	4420.25	3083.75	6967.5	7526.25	18184.5	2838	2684	2823.75	2928.5	2645.25	2221.75	17675.5	5114.75	8143	18719.5	9493.5	19155.2	400326	29473.8	504636	140552	492250	855304	37667
656	nonprogressor	Male	2007-09-06	36	0	NA	725901	36394	8704	37191.8	122100	143419	303821	11806.2	4593.75	17870.5	47743.5	37776	310675	8775	3168.25	4327.5	18183.8	4513.25	13261	4544.5	2908.75	4447.75	7176.75	13965.8	3068.75	2595.5	2683.25	2797.25	2834.25	2281.5	48910	5222	10392	12188.2	7396.5	11413.2	1727534	48041.2	687810	404645	352466	1589138	1.12943e+06
656	nonprogressor	Male	2008-08-14	36	0	NA	822026	20686.8	5662.75	19146.5	64417.2	50918	286725	9356	4359	15879.5	38557	41095	361367	7453.75	3311.5	5448.5	19076	4774.25	13822.5	5201.5	3429.5	5248.25	8865	12389	2619	2474.75	2414	2671.75	2235	2215.75	25601.8	5009.5	9039	9967.75	6284.5	12119.8	1.13444e+06	45684	833378	128544	161330	1606312	1.03422e+06
657	nonprogressor	Female	2008-09-29	21	0	NA	219504	22215.8	6134.75	24654.5	30439.5	191706	13682	6314	3814.25	8523.25	8062.25	19605.5	117842	3431.5	3364	4313	6480.5	2665.75	3186	8136.5	3331.5	9152.5	9018	274518	2649	2424	2368.25	2780	2359.5	2066	31522	4717.75	19479.5	12183.5	12850	21251.8	1.17877e+06	76409.5	868872	170854	260572	583430	155320
657	nonprogressor	Female	2007-09-27	21	0	NA	346914	19409.2	5870	21587.2	27095.5	173366	32513.8	7229	4003.5	9650.5	9495.75	21758.5	208966	3568.5	3340.5	4771.5	6585.75	2664.25	3470.5	6900.25	3290.5	7316.5	7603.75	261946	2536.5	2642	2512.25	2821.5	2467.75	1981.25	29945.2	5164.5	23874.5	12384.5	13332.5	29367.5	201984	23833	644329	108992	177153	358318	396122
657	nonprogressor	Female	2007-04-10	21	0	NA	307281	13745.5	5589.5	19667	21321.5	140078	21116	6320.5	3674.75	9213.75	7707.75	12022.5	219961	3535.5	3223.75	5136.75	6470	2616.5	3264.75	5216.25	3132	6041.75	6107.5	230949	2673	2424.75	2447.5	2467.5	2377.5	2159.5	31112.5	4849.75	17049.2	11856	13104.5	18933.5	1.45397e+06	32215	1.04088e+06	301892	395047	1188149	215221
659	nonprogressor	Male	2008-09-18	31	0	NA	95525	8614.5	9356	83739.8	149587	36348	43912.5	4869.75	3441.75	35355.5	13431.5	10867	19650	2708.5	3193.75	13548	5260.5	2923	4325.75	4578.5	4430.75	9109.25	59854	8851	2675	2622.5	2583.5	2699.5	2461.75	2250.5	252364	8877.5	24742.5	33914	21855	438781	391484	29931.2	540837	118442	143885	700510	21047.5
659	nonprogressor	Male	2007-03-28	31	0	NA	184998	6225.5	8069.5	51596	70303.2	32993.5	84052	3562.75	3141.5	14139	5857	5858.5	35143	2820.5	3108.5	10564.2	4883.75	2783.5	3300	4089.5	4426	8843	29646.5	8084.5	2508	2408.75	2525.75	2775	2514.25	2010.25	79142.8	5118	11240.8	11621.8	11125.5	268238	330166	15444.2	420888	94447.2	67705.2	357755	82938.2
659	nonprogressor	Male	2007-09-20	31	0	NA	153201	6816.75	8093.75	55949	80825	35345.2	80006.5	4564.25	3504.75	30209.8	10762	13232.2	37249.2	2778.5	3131.5	11643.5	5050	2852.25	3343.5	3748	4307	7128	29926.5	8107	2522.5	2427.5	2697.5	2614.25	2608.75	2338.25	136018	7414.5	19610.5	21776.2	17073.8	342962	170039	38340.8	534058	317980	390094	2.00885e+06	84346
671	nonprogressor	Female	2007-08-30	55	0	NA	614745	10662.2	5578.5	35450.5	41532	17932.8	75617	3924.25	3551	21312.8	10182	7680	297287	5275.5	3481	9448.75	16146	2587.75	5861.25	4501	3795.75	8488	7161.25	11585	2624.25	2639	2833	3302.75	2874	2095.75	16215	4860.25	11347.5	10592.5	9872.5	37384	352456	51773.5	295660	368804	333240	834028	757422
716	nonprogressor	Female	2008-09-03	49	0	NA	155276	15666.5	5535.5	20983.2	42815.2	24936.5	20113.5	3821.25	3738.75	9030.75	6923.25	7291.75	31996.5	6056.75	3329.5	9417.5	15527	3399.5	84346.8	5996.5	2941.75	4373	8350.75	10334.2	2676.25	2635	2756.5	2924	2716.75	2242.75	33250	4858.25	17073.2	56136	56074.8	22017	434174	31823	1.23219e+06	437580	419312	1.47474e+06	175833
716	nonprogressor	Female	2007-08-22	49	0	NA	237986	22103.5	5117.25	20736.2	46337.8	39219	26512.8	4340.75	3569.25	10727.5	9635.25	10879.2	44929.2	8332.5	3645	11323	18882	4173.5	234342	10489	2950.75	4582	16035.2	19784.2	2742.75	2755.25	2862	2754.75	2642	2097	56296	6981	22400.8	109170	89671.5	39455	476126	21494	954002	418282	423967	1.53004e+06	426960
716	nonprogressor	Female	2007-03-13	49	0	NA	373770	15707	4868.5	37160.8	51196	83869.8	32726.5	4598	3754.5	20125.2	15514.2	21790.2	88448.8	5526.5	3307.5	18197	16190.2	8882.25	106953	9693.5	3201.25	6707	24049	86853.2	2593.5	2444.5	2522.5	2528.5	2672	2090.5	14993	7108	13321	66038.2	64896	87170.5	534591	41524	578581	445014	416502	1.25372e+06	501654
724	nonprogressor	Female	2007-08-29	14	1	NA	623902	5349.5	7001.75	10037	15197.2	48960.2	40874.5	3178.25	8138.75	8585	4719.25	10140.2	341336	3735.75	3871.5	4169	8663.75	34096	6563.5	6047	3533.5	6842.75	12085	67401.2	2527.5	2580	2467.5	2601.5	2488	2185.5	48789.8	5599.5	15083.8	8418	11286.2	31620	463990	37294	495633	143410	302317	804595	810994
724	nonprogressor	Female	2008-10-02	14	1	NA	648446	6743.5	9323.5	9885.5	16250	49915.2	44732.5	3044	9070.5	7650	4092.5	6865.5	377858	4258.75	3884.5	3957.5	7006	37219.5	6752.5	4224.5	3014.5	4519	5558.5	16790.5	2795.5	2644	2700.25	3052	2697.75	2282.25	37859	4683	20922.5	17348	11676	15507	594447	77682.2	407426	510943	429720	1094235	963686
724	nonprogressor	Female	2007-03-14	14	1	NA	873311	6631	12873.5	13701	22768.8	85620.8	74085.5	3012	9395.75	8129	4311.5	6631	433538	3384.25	3621.5	3984.5	7865.75	20942	4711.5	3953.25	3253	4698	6240.5	29686.8	2660	2530	2545	2604	2421.5	2040.5	51939	5329	18835.5	8877.25	10692.2	29493.8	488588	26098.5	478892	427241	408302	1.84786e+06	969951
728	nonprogressor	Male	2007-09-06	48	0	NA	1.15644e+06	22559.2	6293.5	316481	536452	93271.5	341000	6365.75	4056	14961.5	41920.5	45096	534154	9833.5	3275.5	235408	460208	4182	11122.5	5412	3721	24644.5	52873	30568.2	4642.5	2530.75	2696	3142	3295	2241.5	55220	7513.75	15907	15564.5	16086.5	31001.5	1.88905e+06	13818.5	395528	97468.8	313661	565323	1.5141e+06
728	nonprogressor	Male	2007-03-28	48	0	NA	1.92681e+06	18763.8	5679.5	203049	370769	104300	401046	6825.5	4169.75	11266.2	46657.2	63803.8	631466	10620.5	3369.75	171140	334534	4772.5	9168	3983.5	3453.5	16597	43940.8	34260.5	3633.5	2475.5	2533.75	2611.5	2859.25	2244.75	37638.5	6181.25	11283.2	14745.8	14468.5	29389	869675	25433	678732	272000	352855	1526273	1592206
728	nonprogressor	Male	2008-09-10	48	0	NA	1.40147e+06	20326	5492	205516	373372	118536	285540	8482	4248.5	14969	59497.5	86883.2	726098	10535.5	3439	209695	401638	7113.75	13290.5	5175	3650.75	23453.5	56553	50907.8	5233	2616.75	2678	3584.5	5051	2689.25	47189.5	7131.25	14048.8	16918.5	18674.5	35084	142674	17540.2	638791	93294.8	230781	518633	1.1493e+06
729	nonprogressor	Male	2007-09-03	30	0	NA	645822	9199.5	5633.5	10992.2	27087	16874.5	109468	5815	4709.5	12037.8	18892.5	10122.8	333660	4709	3589	3381.25	10644.5	2595.25	10326	3508.75	3069.25	3748.5	4519	5847.25	3225	2350.75	2421.5	2748.25	2475	1966	9241	3556	15211.8	15146.5	5058.5	11096	659541	44576.8	514478	301706	506186	1.4579e+06	757053
729	nonprogressor	Male	2008-09-01	30	0	NA	771073	13946.8	7088.75	16418	41683	33070.5	129555	5934	4780.25	13031	20078.2	10398	397316	5711	3879	3775	13317.5	2849.75	30424.8	4175.5	3274	4278.75	5588.25	12238	4265	2655.5	2649.75	2788.75	2687	2239	21435	4557.5	19334	21228.5	7680.25	19562.2	675648	41222	555720	169598	223299	212998	973802
729	nonprogressor	Male	2007-03-19	30	0	NA	598342	9175.5	6197.75	13301.8	29080.2	25013.5	84122.2	5232.25	4629.75	12447	19215.5	9825.5	470438	4518.5	3624.25	3511	9406.75	2749.25	9035.75	3670.5	3300	4100	4269.75	6541.75	3292.5	2521.5	2556.5	2602.75	2489.5	2449.75	12588	3843.5	11752	36714.8	5791.5	10050.5	495793	61432	604599	430418	387870	1.18362e+06	693083
730	nonprogressor	Male	2007-03-28	15	1	NA	254085	11526	10289	19869.5	33455	23103	44675.8	3490.5	3979.75	7691.75	7354.5	5289.25	54933	3063.75	3133.5	3267.75	4893.5	2543.5	4804	4993	3302	5215.5	7059	6627.75	2538.75	2595.25	2585.25	2501.5	2579.25	2207	12497.5	3780.75	4365	5288.75	5459	11140.8	520062	35357.5	264108	98905	191778	976542	239416
730	nonprogressor	Male	2008-09-25	15	1	NA	267564	18163	10625	91945.5	49468.5	35850.8	40772	3622.75	3636.5	11678	12225.5	7523	133132	3331.75	3310.75	3763.5	6923.25	2489.25	5568	7292.5	3170	7669.25	10505.5	15258	2638	2489.25	2593.75	2612.5	2615.75	2083.75	23234	4056	5040.25	7518.5	8022.25	13200	211501	32530.2	877687	126398	231448	961062	289830
730	nonprogressor	Male	2007-09-13	15	1	NA	327392	13186.5	10824.2	20991.8	35301.8	27589.8	52751.5	3180.5	3772.5	7035.75	6572.5	5027	141466	2959.25	3062.25	3223.5	5537.75	2489.75	5500.75	5493.25	3208	5818	8491.75	9765.5	2549	2387.75	2374.5	2642.75	2370.25	2010.5	14315.2	3854.25	4899.25	5661	5936.5	15070.5	372442	23374	612910	102971	184604	827739	374141
741	nonprogressor	Female	2008-10-02	21	0	NA	48468.8	8061	5357.25	17477	16585.2	32813	3590.25	3132	3220.5	5011.75	4007.5	8252.25	3605.25	2688.25	3078.5	8380.25	5573	2724	23468.8	5538.5	3198	5567	10265.2	21088	20447	2617	2486.75	2701	2783.25	1971	69518	4465	13531.2	10858.2	8717.5	26194.2	229723	58633	563273	443316	332448	1.23628e+06	5805.25
741	nonprogressor	Female	2007-10-16	21	0	NA	54009.5	7218	21418	19089.5	19013	17405.2	3361.5	2920	3044.5	5544	4064.5	3509.5	5240.75	2434.25	17285.8	5497	4396.5	2380.5	37242.5	4388.5	3340	6883	9942.75	9010.5	22946.5	2708.25	2812.75	2768.75	2935.25	2100.5	64688.8	4016	12809	8158.5	7314.25	17269.8	1303619	65181	461738	313250	226061	906570	8267.5
741	nonprogressor	Female	2007-04-17	21	0	NA	68758	10405.2	6236.25	21657.2	23086.5	54742	3815.5	3190.5	3290	5200.25	3763.5	5768.5	7560	2585.5	2839.5	7431	4524.5	2679	5777.75	6308.25	3507.5	6245	10268	15386	17349	2563.75	2465.25	2756.5	2934.25	2141	27764.5	4257.5	8831.5	6494	6979	19973.2	633228	36169.5	596322	183050	271120	1.22e+06	5087.75
752	nonprogressor	Female	2007-09-25	45	0	NA	1.44186e+06	14677.5	5925.25	42892.8	71436	376310	188533	4051.75	3466.75	26345.2	35269.5	29431.2	651046	8027.25	3765.25	9676.25	25896.8	10967.2	188040	8463	3554.75	6574.5	27180	41126.2	3085.5	2599	2540.25	2648.75	2375	2218	51044	6036.5	7369.5	9839.75	9227.75	12650.2	362155	22260.5	407865	125157	181349	833652	1.33623e+06
752	nonprogressor	Female	2007-04-17	45	0	NA	1589449	17715	7117.5	30829	64467.2	480198	279510	3838.25	3284	8047	19992.5	23477.5	796993	7046.75	3534	8784.75	23253	11907.8	76057	7499.75	3603	6315	21168	21555.5	5904	2370.75	2583.5	2737	2576.5	3160.5	70850.8	5694.5	6077	9158	10979	14034.2	1.9741e+06	82392.2	1.12063e+06	198262	1.00353e+06	1.18e+06	1.39317e+06
758	nonprogressor	Male	2007-04-17	26	0	NA	541006	6682.5	4642.75	8298.5	26951	15301	170164	6155.75	4065.5	10122.2	20953.5	13346	137852	4449.25	3518	3649	8494.75	2583.25	4341.75	3247.75	3039	5675.75	11563.8	9786.75	2670	2685.75	2575.25	2843	2666	2260.25	6705.25	5967	7984.25	11643.5	13131.5	21479	517238	24411.2	486105	179136	266107	1.10441e+06	839170
758	nonprogressor	Male	2008-10-02	26	0	NA	481334	7265.5	4914	9385	31529	21817.8	136210	5848.25	4219	10397	17690.5	15168	210734	4437.75	3754.75	3829.5	9445.5	2883.5	4667.5	3378.5	2931.75	5155.75	15227.8	16562.5	2511.5	2677.5	2463.5	2696.75	2517.25	1987.5	6635.25	5544.5	8844	11965.5	11755.2	30116.5	851371	86154.8	618265	126107	260953	671824	753253
758	nonprogressor	Male	2007-10-16	26	0	NA	564068	8744.25	5384	11658.2	43689	20632.2	150456	5465.5	3948.5	9165.75	17427.5	12746.2	226566	4534.5	3737.75	3692	10180	2614.5	5052.5	3591.75	2858.25	5268.5	20034	9830	2529	2577.5	2528.5	2739.5	2501	2137	11532	9528.5	16286.5	16791.8	21091	40870.2	134190	13186	433338	41671	54447.5	401012	946884
765	nonprogressor	Female	2008-09-30	42	0	NA	242447	14571.8	5159	15575.8	26707	41528.2	135293	15014.5	4121	11068.5	24535	54216.5	54043.2	3596.5	3348	6807.75	5541.5	2850.25	5872	4926.5	3542	6023.25	9528	7060	2529.25	2463.75	2494	2587.25	2525.25	2166	181561	6385.75	22490.2	16548.5	18204.2	87534.2	38832.2	9768.25	394015	38659	48178	349314	173803
765	nonprogressor	Female	2007-10-01	42	0	NA	215372	9836.75	5375.25	20121.8	31641.2	78709.5	130047	6393.75	3683	10355	17170.8	86306.5	56882	3333.75	3357.5	10225.5	7059	3127.5	4353	4434.75	3921.5	6992.25	11200	16868.2	2503.75	2550.5	2509	2576.25	2534.5	2149	125401	6416	27390	20946.2	20510.2	291986	1.57902e+06	38950.5	1.01916e+06	290208	471782	1061216	174304
765	nonprogressor	Female	2007-04-23	42	0	NA	492170	9803	5418.5	19281	28655.5	60111.5	270370	8585.5	4216	12982.2	26961.5	120249	135880	3331.75	3277.5	11990.2	7308.5	3308.25	4442.5	4206.25	3309.25	5999.5	10602.8	8913.25	2442	2382.75	2542.25	2747.75	2602.5	2152.25	152813	6719	22510	19860.5	21638	319036	251743	41861.5	1.0658e+06	413938	230031	647059	535128
769	progressor	Female	2007-05-07	45	0	5	205091	5220.5	9839	72222.5	17071.5	69792	47225	4308.75	13264	6167.75	12470.8	15525	88287.5	3705.25	3141	5812.5	11030	3885.25	3716	3301.75	2941.25	143135	6449	79301.5	2669	2668	2594.5	2681.75	2424.25	2130	32097	5850.75	7213	50666	17978	36475.2	650666	24993.5	765369	81565.5	145640	1.04033e+06	115090
878	progressor	Female	2007-05-22	24	0	5	880198	8378	7891.75	19000.5	40454.5	132497	193837	4259	3375.25	7361.75	9262.5	103118	290044	3507	3039	6444.5	9429	3605.75	14891.5	3509	4076.5	5132.5	6632.75	15603.2	2907.25	2435.5	2569	2589	2635	2159.25	30269	4315.75	8495.5	8626	8191	113944	699436	45512	765037	371621	562486	816886	898563
886	progressor	Male	2007-11-22	27	0	4	601954	23394	7148.5	104991	41926	63711.5	112240	23462	7648.25	45251	51868.8	18141.5	314793	8695	3358.5	43069.2	21731	6046.75	130154	6607.25	3769	97226.5	10612	52327.5	2988.25	2771	2728.5	2758.5	2718.75	2243.25	19911	4191.75	8990	17480.5	11921	48486.5	694962	38011.5	309046	526620	507237	822723	935320
886	progressor	Male	2007-05-30	27	0	10	1.15116e+06	13107.5	5082.75	59601.5	28442.2	44829.8	150770	12243.8	4523.75	32294.5	36407.2	14411.2	644841	7377	3345.5	32300.5	18774.2	6066.25	72952.5	4707.5	3361.5	66303	7811.25	45169.5	2623	2404	2611.5	2644.75	2369.75	2105.75	15794	4410.5	8556.5	13107.5	8056.5	42531.5	220676	33287.5	279926	235210	323477	725456	1.18897e+06
890	nonprogressor	Female	2008-12-08	37	0	NA	331966	25518	6309	57990	49353.5	239890	116218	10007	3966.25	11037.8	23756.8	17267	75302.8	4323.5	3410.5	81488	7657.5	3377.25	29179	21423.8	4083.5	6315.75	31405	518182	2562	2524.25	2658.75	2587.25	2473	2168	9212	4862	16003.2	85678.5	7668	12230.8	250809	18084.2	1.02828e+06	116140	110714	655547	355946
890	nonprogressor	Female	2007-11-07	37	0	NA	403484	23859.2	5932.75	41862	43541	192967	159867	15318.2	4524	11659.2	28107.2	109927	89243.5	4413.25	3501	53919.2	7387.5	2879.5	33456	12743.5	3796	5821.5	20904.8	155173	2568.25	2501.5	2626.75	2560	2786.25	2098.5	8317.25	3441.25	7963	18029.2	6080	11724.5	72057	9988.75	211155	36627.5	47708.2	298990	467932
890	nonprogressor	Female	2007-05-23	37	0	NA	513324	26885.5	7227.5	49924	61408.8	272736	204249	10841.5	4242	11151.5	31027	23902	148496	4318	3399	40590.8	7770.5	3222.75	18719.5	12803.5	3833.25	5023.25	23602.5	286446	2530	2404	2581.25	2590	2430.5	2031	6665.25	3525.25	8943.25	19824	5785.5	12199	500197	37110.5	590784	168071	267394	736380	705854
907	nonprogressor	Female	2008-11-20	53	0	NA	654239	24294	7437	11398	28383	142638	276180	4216.5	4484.5	5514.75	7260.25	105141	239599	14473	3651	6322	11448	2859.5	38279.5	4299.75	4849.75	5758.5	8090.75	37998.2	2665.25	2401.25	2655	2864.5	2859	2310	42260	3666.5	46370.8	8716.5	6007	9124.5	327688	41595.8	623808	175347	370595	965071	1.36547e+06
907	nonprogressor	Female	2007-11-14	53	0	NA	926454	15197	8290.75	11343.2	26920.5	189443	408754	4159.5	4089.5	4715.5	7172.5	162984	376164	7962.25	3428.5	6804	11647.5	3770.5	23397.5	4369.25	6464	5432.5	9823.5	98332	2709.5	2460.5	2566.25	2622.5	2972.5	2080.25	36729.5	4557	107578	12367.5	7252.5	13071.2	283034	26616.5	420860	545360	545295	1184148	1.22642e+06
907	nonprogressor	Female	2007-06-11	53	0	NA	931234	13250.8	5160.25	9143.25	20700.5	175064	406210	3738.75	3762.75	4269.5	6343.5	167992	412297	8441	3563.5	7107	11250	3999	14024.5	3872.5	3591.75	5103.5	9417.5	62122.2	2501.25	2435	2579.75	2670.75	2657	2142.5	31739	3905	88273	9839.25	6425.5	11502	490615	24793	237435	144213	200071	1.06274e+06	1.1515e+06
918	nonprogressor	Female	2007-07-30	52	0	NA	1.29609e+06	14967	8593.75	160791	47056.5	33686.5	123972	3285.5	7286.25	260120	4503	3960	75144	7059.75	3385.75	11805.2	19094.5	3574	4304.25	5333.75	3389.25	7253.5	10199.2	17698	2708.75	2460.25	2495.75	2665	2483.25	2197	36805.2	6076.75	21569.2	11252.2	12113.8	38947.2	253354	24601.2	603299	190081	200442	587077	1.33149e+06
918	nonprogressor	Female	2009-01-29	52	0	NA	642699	9108	6040.5	144475	18054	9670.5	52391.5	2997.5	7397.5	373572	3418.5	3398.5	344076	7803	3766.25	7911.25	12289.2	2981.75	6080.75	6842	3235.5	7012	9715.5	18641.8	3496	2773.25	2802.25	3033.5	2788.75	2192.75	37252	4578.5	10821.2	9753	9314	13147	839126	33773	553501	442985	695210	1.52458e+06	898762
918	nonprogressor	Female	2008-02-21	52	0	NA	980197	13906.5	8050.75	181914	34451	20207	99134.2	2992.5	8962.5	346312	3871.5	3508	544442	8575.25	3742.5	9530.75	17842.5	3509.75	7251	8067.75	3379.25	8122	12850.8	16240.2	3190.5	2604	2594	2919	2584.5	2128	59803.2	6135	11416.2	11258	11881	21187.5	754234	26180	634754	349239	625948	1.33371e+06	1.28049e+06
919	nonprogressor	Male	2007-07-02	26	0	NA	1.22373e+06	20146	6324.25	49899	94027.8	179916	377966	5211.5	4313.5	45608.8	58340	199638	311879	4690.5	3385.75	10569	24400.2	3350.25	533746	15427.8	3206.75	5693.25	27106	37929.8	3046	2492.5	2532.75	2479	2446.5	2167.5	45169	4517.25	24000.5	10857	12753.5	20837.2	1.11963e+06	39088.2	827354	380802	386936	1392643	1473620
919	nonprogressor	Male	2009-01-21	26	0	NA	834864	10949.8	4702.5	23671.8	55816	33151.5	302904	4466.25	4464	19521	36027.5	57644.5	349702	5125	3045.75	10260.5	36822	3073.75	299373	8978.5	3187.75	4776	8186.5	5384.25	3522	2524.75	2692.75	3038.75	2707.5	2112	44790.5	4382	20271.8	8525.5	8468.75	11463.5	656375	11588.8	645463	105446	117960	871390	1266705
919	nonprogressor	Male	2008-01-21	26	0	NA	1.31354e+06	26998.8	6282.5	33503	81701.2	76929	475945	5111.75	4354.25	28511	45936	68902	574103	5911	3274.25	5178	15371.8	2688.5	668806	17180	3155.5	5160.5	18791.8	7209.25	3486.5	2498.25	2677.25	2833	2596.5	2145.75	48482.8	4389.5	21301	11684	10632.2	11641.5	320852	13919.8	562278	180135	221461	1.10415e+06	1.78137e+06
921	progressor	Male	2007-11-22	17	1	1	123163	3797.25	3886.5	7105.75	13122	365086	3194.5	3042.25	3305.25	6095.5	4354	843418	38204	2702.5	2945.75	3833.5	4310.75	6747.75	8687.75	3486.5	3273.5	4479.75	9651.5	26375.5	2542.5	2525.75	2598.75	2688	2389	2114	12302.2	4937.5	6077.5	8600.5	11612.2	12617.8	579578	24594.8	605562	145634	239031	1.55999e+06	37012.8
921	progressor	Male	2007-06-12	17	1	7	153582	3725	3952.75	6535.75	9540.75	456009	4275.5	2967.75	3209.75	4610.5	4420.5	957366	20575	2873.75	2867	3781	4030.25	5733	8387.5	3858.75	3293	4305	8107	12234.5	2692.25	2437.5	2662	2619	2380.5	2408.75	13244.5	4570.5	5261	9317.5	12328	11872	488858	28048	477038	96427.2	190820	705961	55852.5
925	nonprogressor	Female	2007-11-13	18	1	NA	19041.5	7999.75	6793.75	18578.5	15483.2	223652	2760.25	2887.75	2907	3201.25	2916	3410	3548.75	2789.5	2813.75	5238.75	3943.75	2818	3178.5	5040.75	3605	6309	6576	39275.2	2461.75	2557.25	2606.75	2542.5	2557.5	2164	318707	8907.25	7867	9487	20196	45845.8	293048	38597.2	647108	68728.2	239561	1.11237e+06	2912.25
925	nonprogressor	Female	2008-11-11	18	1	NA	16051.8	4672	4046	7474.5	7735.75	42086.8	2717.25	2494.75	2695.25	2902.25	2705	2229	3609.5	2759	2823.75	3845.5	3563	2305.25	3352.5	3464	3148.75	4491.75	3835	5584.25	2829.75	2596.5	2707.75	2879	2594.5	2203.75	475034	7156.25	11428	7286	11318.2	9138	573182	28096.2	1.24435e+06	144744	621784	1.01978e+06	2833
925	nonprogressor	Female	2007-06-06	18	1	NA	23117.8	9066	9933.5	27260.2	20977.5	419130	2722	2606.25	2684.5	3335	2846	3383.25	3629.5	2684	2997.5	5997.75	4247	2838	3012	3823.5	3270	5138.25	4963	28270.5	2555.75	2421.5	2593.25	2576.25	2498	1999.5	401238	8532.5	7435.25	10655.8	21134	50932.8	311974	33381.5	851132	98666	190638	701620	3091
938	progressor	Male	2009-01-26	39	0	0	349736	11272.8	9800	25012.8	25889	148414	23672.8	4508.5	6804	15010	8798.25	16885.5	186319	7025.75	5298.5	8016.25	14895	2922.25	4750.25	4758.25	3394.25	6481.25	6242.75	125978	2823	2666	2545.25	2975.75	2577.5	2274	35917.5	6589.75	11519.8	26676	17178.5	59649.5	124302	16704.5	416873	367074	139534	682654	321999
938	progressor	Male	2007-07-04	39	0	18	404981	10573	8799.75	23359.2	25337.2	117134	42235.5	4537.25	5648.25	8435	8020.75	16120.5	184106	6326.5	3882	7375.5	15452	4915.75	4158.25	5380.75	3501	8072	8181	58958.5	2688.25	2427.75	2493.25	2791.75	2452.75	2106.75	23632	6353	13306	22309.5	20272.8	36645	730091	35255.2	605395	269932	337278	845098	407980
940	nonprogressor	Male	2008-01-28	12	1	NA	62112	5857	4098	16721	19095	31611	9430.25	3621.75	2871	3756.5	3725.25	3441	20357.2	2770.5	2683.75	13568.8	11361.5	2660.75	2856.5	4164.75	3206.75	5223.25	5893	15840.5	2439.25	2679.5	2552	2699	2341.5	2206.5	5221	3772.5	8150	7313	6595	25773	107009	6671.25	134916	31666.8	45268.2	345567	4437
940	nonprogressor	Male	2009-01-13	12	1	NA	89738	5129.25	3633.75	13495.5	16934.5	23370.2	7843	3951.75	3147.5	3846.5	4283	3645.25	36159.2	2918.75	2793.75	15577	12524.2	2742.75	3034.5	5062.75	3341.5	5566	6864.25	16930.5	2667.5	2456	2519	2709.5	2737.5	2428	11493.5	4978	15489.5	11633.5	9548.75	56472.8	73341.5	13657.2	319506	345500	518460	525522	15132
940	nonprogressor	Male	2007-07-04	12	1	NA	149561	5866.75	3958.75	13148.8	18485	47260.5	19051.2	3509.5	3025.5	3777.5	4214.75	3570.75	56315	2878	2967.75	10951	10488	2685.25	2884	4257.25	3240	4939.75	5840	22126	2599.5	2564.75	2445	2823.5	2491.75	2031.75	8586	4949	75344.5	9032	8989	125729	768624	37937	523088	299032	450170	1.44674e+06	36991
945	nonprogressor	Female	2009-01-15	24	0	NA	300177	4986.5	5355.25	32896.2	19020	37459	148452	3766.25	4387.75	19567	25266	54462.8	87137.5	3663	3522.75	45619.2	6071.5	2811.5	4620.75	3788.75	3910	9475	6352.5	17604.5	2522.75	2412.25	2546.5	2583.5	2322	2118.75	27682	5378.5	7462	11835.2	13491.2	28772.5	521698	25989.5	571763	163300	405361	1.06407e+06	241890
945	nonprogressor	Female	2007-07-25	24	0	NA	422964	5660.5	6741	54315.5	23646.2	37557.2	190143	4058	4631	16516	25185.2	44796.5	114942	3887	3580.25	56286	6806.75	2975	4456	4188	4017	9941	6795	11860.5	2525	2373.5	2474.75	2600.75	2512	2006.75	25613	6156	8815	13004.2	14783	18255.5	69580.5	13777.5	381182	42404.2	43880.5	295004	391928
945	nonprogressor	Female	2008-01-21	24	0	NA	362338	6819.25	7461.25	96228.5	26389.8	43183.8	167359	4435.5	4929.75	23731.8	30245.2	52807.5	128122	3744.5	3338	118360	5654	2574	3344.75	3438.25	3614.75	8624.5	5694	10081	2448.25	2425	2488.25	2643	2466.25	2089.75	7863	3912.25	5785.5	8084.5	8542	13195.5	487439	38206.2	367162	215568	385102	874285	354534
1007	nonprogressor	Female	2009-01-29	24	0	NA	186710	4886	5844.5	9085	15709.2	106822	126157	3857.75	5854	4200	8771	3148	34846.5	3017.5	3219.5	5836.5	5653	2577.5	25063	3244.5	3445.25	4682	5555.5	118103	2764.75	2589.5	2862.5	2941	2767.25	2269.5	47212	4252	8245.5	9494.5	18578.5	12058	596031	25354.5	504658	181304	202515	1090123	119454
1007	nonprogressor	Female	2008-01-29	24	0	NA	188792	6779.5	7753.5	19546.8	29885.5	439389	119762	3690.5	4766.75	4402.75	11521	7121.5	37420.8	3436	3347	10660.8	8496	3153	4595.5	3111.75	2935.5	4975	4952.25	434923	2526	2448	2457.25	2672.25	2416.5	2215.75	15836.5	4678	7432.75	9623.5	14487	19502.5	579332	34514.5	371287	171742	130658	522794	85608.8
1007	nonprogressor	Female	2007-08-01	24	0	NA	337112	4906.5	5419.5	11609.2	16159	186852	200891	5231	7380.75	5599.5	15722.2	9194.75	43287.8	4053.75	3528.75	10811.8	10897.5	3380.25	11136.2	3560.25	3400	5951	6332.25	515136	2586.5	2636.25	2628.25	2689.75	2273	1996.25	39459.8	6775	8276.5	12671	18560	24559.8	498311	44904	340425	166218	244792	289303	264369
1008	nonprogressor	Male	2009-03-03	27	0	NA	588238	16448.5	7650.75	31567.5	40735	74961.2	58530	5831.5	4650	15677.5	11249	58737	270366	7545	3160.75	7164.75	15111.8	3648.5	4639	6366	4191	15081.8	11249.8	12891.2	2870	2480.25	2707.5	2983.5	2832.75	2556.5	6827	4809.25	7425.75	8043	7411.5	17529.8	250458	87760.2	209024	147407	241813	439479	563036
1008	nonprogressor	Male	2008-01-30	27	0	NA	738001	11779.8	5424.5	19291.8	24064.5	29724.5	56274	5149.25	4219.75	12475.5	7094.25	24192.5	406648	7411.75	2984.5	6257.5	15564	3841.5	4087	4788.5	3463.25	8773.25	7181.5	9286	2638	2696.5	2596.25	2745.5	2706.5	2322	5922.5	4454.25	6030.5	6607.5	6723.75	14949	127254	58543	609468	132586	183840	934787	844342
1008	nonprogressor	Male	2007-07-30	27	0	NA	969185	8638.5	4862.5	14298.5	18265.2	33673.5	92617.8	4895.25	4106	11015.8	6769.5	29145.8	458285	6598.5	3215.75	13810.2	15268.5	5249.5	3367.5	5445.75	3477.75	9478.25	8229	10313.8	3011	2567.5	2585	2665.5	2733.5	2440.25	4383.25	3775	5590	6088.75	5912.25	13374.8	1611673	29472.8	490416	482518	251159	1.03075e+06	933048
1019	nonprogressor	Female	2009-02-09	47	0	NA	286917	14431.5	6373.75	135790	60740.5	15719.5	173523	7371.5	4243.5	283456	52990.8	8215	43703.5	3989.5	4076.75	7166	9119.5	3430.75	101518	5845.5	3361.25	6777.75	15147	6479.5	2828.75	2731.5	2979	3013.5	2894	2274.25	22945.5	4359.25	15071.8	29543	22440.8	21080.5	760077	41077.2	726287	264942	654302	1.16187e+06	403622
1019	nonprogressor	Female	2008-03-10	47	0	NA	374995	17585.5	6938.5	238160	88130.5	90263	202183	10209	4586	423978	95206.5	43855.5	64926.8	4061.75	4367	10476.8	12813	6070	108012	7870.25	3722.5	12429	35449	48486	2506	2519	2463	2625	2447	2076	21390.5	6110	18334	59717	29899.5	65176.5	548239	26950.8	150998	87301	147082	477219	502772
1019	nonprogressor	Female	2007-08-07	47	0	NA	484822	24908.2	9183.5	363953	126853	86485	286814	8112	4410.75	460697	64603	32584.5	150686	4198	4128.5	17627.5	9821	4979.5	56419.2	7201	3490.5	8674	25256.2	17820	2441.5	2524	2525	2635.5	2483.5	2041.75	16210.2	7975	16402.5	63886.5	27186	79651.2	408162	23789.8	726350	233861	145298	1.6826e+06	660950
1021	nonprogressor	Male	2008-02-12	23	0	NA	115836	9644	6742	13401.5	28933.5	23900.2	114480	8478.25	5893.75	14693.2	29976.2	13009.5	4178	2761.25	2767.25	3070.75	2773.25	2426.5	42179.8	4373.75	3968.25	4522	6534.25	7562.5	2659	2498.5	2741	3009.75	2654	2380.25	35652.5	4050.5	10032	10742.2	9523.25	18100	824376	25990.2	348470	166936	135770	1284779	24180.5
1021	nonprogressor	Male	2007-08-08	23	0	NA	165832	6970.25	4799.25	10614	20848	41914	140740	8641.25	5551.5	18539	38779.5	58446.2	4587.25	4284.5	3078.75	4395.25	5319	2679.75	9240	4201	3550.25	5069.75	6225	18049.8	2573.75	2473.75	2575.25	2729.25	2432.5	2037	32393.5	4831.5	11517.5	12528.2	9167.25	51987.5	766107	32354	818714	191667	100349	1.1402e+06	34793.5
1023	nonprogressor	Male	2009-02-25	24	0	NA	165406	5792.5	4430.5	7770	10552	38710.2	97261	4028	3430.5	5433.25	5783.5	42532	32344.2	3527.5	3135.25	4806.5	4377	2705.25	7707	3923.5	3204.5	4148	5013	5712	2654.5	2537	2728.75	2905	2745.5	2054.5	47648.8	5396.5	12441	14683.8	9881.25	16487.8	191684	38843	397203	457992	307825	1.29876e+06	99475
1023	nonprogressor	Male	2008-03-31	24	0	NA	280628	6755	4727.75	10512.8	16419.2	116906	238058	4571	3806.25	6769	8315	111096	35321.5	3460	3038.25	4948.75	5011.75	3000.5	5252.5	4166.25	3493.25	4904.25	6179.25	6832.5	2694.25	2722.75	2782.75	2959.5	2682	2307.75	49903.5	8076	11376.2	23730.5	15822.8	28444.5	194917	32093.2	757342	225552	283788	1.41689e+06	371234
1023	nonprogressor	Male	2007-08-27	24	0	NA	329635	5095.5	4816.25	9064.5	11429	179750	191253	4074.5	4104	7319.5	7757.5	295600	190404	4356	3313.5	7436.75	9027.5	2907.75	3776	3994.25	3455.75	4683	5916.25	7090	2593.5	2483.25	2540	2674	2587.5	2156.5	18717	5254.5	9498.75	11923.5	8591.5	16888	356601	34225	673884	482672	211246	989444	322520
1051	progressor	Male	2008-11-27	43	0	5	334137	10319.5	3578.5	10720.5	17678	197317	32199.2	4672.5	2868	4150.5	6685.25	6710.5	186304	6118	2781	8791.25	12103	2559.5	36086	3068	2861.5	3935.25	3579.75	33500.5	2903	2733	2756.25	2863	2738.75	2200.75	17827.2	4930	7782	18252	15910.5	16216	215853	22147.8	239937	73745	332979	280295	499955
1051	progressor	Male	2007-07-18	43	0	23	397388	12571.2	3974.75	17179.5	26663.8	543190	24662.5	5368.5	2961.75	6790.75	10518.5	12388	108215	7135.5	3122.25	12064.5	19666	2846.5	25814.5	3728.5	3254.5	4424.75	4384.75	772926	2562.5	2426	2605.5	2737	2621.5	2177	18726	5326.25	10493.8	22170	23890	16893.8	532260	31920	723765	85952.5	265861	775706	398522
1056	nonprogressor	Female	2009-01-20	24	0	NA	43423.2	8140	4442	29888.8	38521.5	120188	10877.2	4415.5	3326.25	6944.5	13152.2	98971	16992.5	3285.75	2953.5	4169.75	4151.5	6212.25	2915.25	5995	3318.75	18529.5	19709	15241.8	2806.75	2718	2642	2954	2709.5	2496.25	10094	6720	11742.8	10604.5	33965.5	66187.2	1.60982e+06	40195	1.02536e+06	339319	732513	1.24074e+06	3914.5
1056	nonprogressor	Female	2008-01-23	24	0	NA	43706	5341.25	4269.5	16683	26954	57925.5	3986	3521.5	3057.5	5825	11975.2	55142	18240.5	3445.75	2968.5	4065.5	4148	4806.5	3020.5	5592.5	3708.5	24040	26270	15027.5	2567.75	2536.25	2617.25	2988.5	2501.25	2365	7491.25	4801.75	8616.5	9936	50447	38690	639151	88019.5	595116	288900	383892	748692	3871
1056	nonprogressor	Female	2007-07-16	24	0	NA	55302.5	5692.25	4053.5	21409.5	23198.5	83791.2	4474.25	3737.75	3201	7715	9368.5	102862	86026.5	3411	2960.5	4662.5	4156	5602.5	3084.5	7225.75	3516.75	37594.5	34030.2	14933.5	2529.25	2422.5	2499.75	2821.75	2727.25	2476	6853.5	5159.75	8304.5	11030	17776.2	57272.5	456584	13401.8	591160	50092	177930	330557	4280
1064	nonprogressor	Female	2007-10-22	51	0	NA	825040	27639	5542.75	36575.5	50108	18070.5	96991	11084.5	3568	23086	15739	9903	415860	7178	3436.5	11657	18870	2728	4895.25	10125.2	3421.25	5520.25	6681.5	8156	2429.5	2366.5	2430.5	2604	2437.5	2043.75	70525	8403	20738.2	27128.2	28371.8	46571.8	449184	94282.2	484300	272465	278157	786191	983149
1064	nonprogressor	Female	2008-04-17	51	0	NA	902138	27318.8	5237	43486.5	59199.5	14707.5	96356.2	13206	3634	37325.2	24359.5	9396.75	540965	7715	3386	12795.2	25594.2	2899.5	4400.5	9094.5	3103.25	5639	7584.5	11882.2	2805.5	2685.25	2673	2782	2634	2205.25	97184.5	8467	16912.2	31443.5	33428.5	34083	969966	24896.5	662022	149546	265386	1.80872e+06	1.07248e+06
1064	nonprogressor	Female	2009-04-30	51	0	NA	909684	48853.5	7755	38243	73907.5	15632.5	101456	9638.5	4151.5	17216.5	17116.5	7731.75	565665	8904	3465.75	6550.5	17398.5	2751.5	19138.5	7202	3143	5027	5819.5	4674	2796.5	2569	2656.75	2809.25	2578.75	2176.25	158098	17799.2	38436	67094.5	72070.8	37993.5	2.18119e+06	41428.5	987865	491196	525808	2.45103e+06	1014964
1066	nonprogressor	Male	2008-02-21	57	0	NA	375018	41134.2	16814	20046.2	93443	163610	208928	5091	3801.75	7786.75	40591	172127	90470	3505.5	3254.5	6952.75	8367	10024.2	418993	25962.5	10692	6742.5	46269	21393	2750.5	2667.5	2762.25	2935.5	2661.75	2252.5	52893.5	5997	11119	21395.2	24148.5	63645	1246282	35565.2	820060	160299	212124	717510	615567
1066	nonprogressor	Male	2009-02-02	57	0	NA	406743	17784	5469	7645.5	34048.5	17104	234260	4313.75	3404.5	5009.5	25313.5	21137	101731	3933.25	3422	4975.5	6264.5	3491.25	492476	19089	4775.5	4345	24984.5	6338	2680.75	2453	2773.5	2952.75	2594.25	2320	75101.5	5053.5	10240.8	28815.5	23522.2	35277.8	1802454	52354.5	901892	245387	255773	1.12627e+06	689515
1066	nonprogressor	Male	2007-07-30	57	0	NA	429827	21523.5	7270	14208	48824.2	88274.8	203510	4986.5	3548.5	6948.5	30723.5	126416	105974	3551.75	3492	7275.5	7636	5777.75	289725	20157.2	4545	6242	31131.8	16202.5	2546.75	2546	2549.5	2857.5	2447	2187.5	38414	6252.25	9508.5	26916	19464.2	59344	673340	34680.8	627252	99428.2	218563	1.07e+06	585075
1074	nonprogressor	Male	2007-08-02	30	0	NA	309522	6516.5	4033.75	11311.5	30440.5	271896	102756	3742.5	3375.5	6598.25	22231.2	60574.8	118122	4243	2692.5	3475.5	8303.5	2874.75	3571	3434.5	3241.75	4587	4349.5	348291	2575.5	2437.5	2521.25	2430.25	2396.5	2141	174537	15733.5	7392.75	8900.5	12114	130026	226886	63070	1017325	179222	227290	1.29679e+06	207519
1074	nonprogressor	Male	2008-03-26	30	0	NA	480090	14032	5826.5	28152.8	81179.5	447434	150820	4445.5	3796.75	12820	44636.8	93224.5	219683	5090	2840.25	3331.5	9194.5	2916.5	6123	4106	3189.25	4717.25	5262	148264	2852.75	2514	2655.25	2945	2655.5	2563.5	329583	28696	8694.75	10245	15685.8	84875.5	334382	17633.5	696916	94983	67021	549934	657938
1075	nonprogressor	Female	2007-08-02	19	1	NA	151464	4517.75	6858	8606.5	13361.2	13755.8	37422	4026.5	4563.25	5618.25	5902.75	9201.75	56408.8	3247	3150	7002	6586	2726.75	3157	3227	3639.5	4079.5	6442.25	5492.5	2509	2334.25	2568.5	2604	2521.25	2124.75	5777.75	3454.25	5038.75	12251.8	6080	8676.5	366038	29903.5	412061	82189	327046	491995	57598
1075	nonprogressor	Female	2008-02-04	19	1	NA	185748	6112	8660.5	10490	18021.2	21733.5	41183.5	4226	5712	5809.75	6384.25	15677.5	78334.8	3410.5	3195.75	6899.5	7081.75	2952.75	3371.25	3792.5	4749.75	5292	10167.2	12877.2	2494.75	2521.25	2652	2761.25	2492.5	2043	7857.5	3857.75	6131	17337.5	8423.75	11488.5	661539	23372.5	309100	66694	225358	485352	96952
1114	nonprogressor	Female	2009-02-25	15	1	NA	124651	8445.25	8159	21703	20514	97006	17783.5	6623	5782.75	20114.8	20142.2	88324	41750	3072	3308	5110	5117.25	2968.75	4606.25	3462.25	3332.5	4481	4789.25	13744.2	2551	2504	2662	2692.5	2608.25	2308	12539.2	6012.75	9642.75	11372.5	12251.8	18443	190828	35413.8	736012	243684	473763	1047958	32613.2
1114	nonprogressor	Female	2008-02-18	15	1	NA	147874	6837.5	5614	16500	16405.5	104920	31639.5	6522.5	4434	16027.8	20844.8	107212	52767.8	2785.75	3101	4584	4580.5	2636.75	4022.75	3131.5	3003	3829.25	4087.5	19721.8	2470	2309.5	2512	2584.5	2243.5	2012	8621.75	4541.75	7242.75	8743.5	10652.5	14995.5	44413	10522.2	337084	73368	180615	671576	59029
1114	nonprogressor	Female	2007-08-27	15	1	NA	104335	4197	4129.75	8706.75	8203.5	50273.8	25682	5933	4171	14345.5	16690.5	98579	56372	3058.5	2999.5	4643.5	4371.5	2663	3963	3330.5	3117.25	3856.5	3836.75	14241.5	2525	2448.5	2522	2811.25	2407	2121.5	9162.5	4310.25	6341.5	7939.25	9479	13643.2	1.36237e+06	21059	326035	118202	154430	765946	15849
1115	progressor	Male	2007-08-27	60	0	5	457276	5581.5	4300.5	10528.2	12428.8	92414	52562	3796.5	3371.25	9202	8783.5	85033.2	223908	4286	4250.5	7129	9752.25	2705.25	27444.8	4858	3158.75	4657	5997.5	105348	2532.25	2495.75	2552.25	2602	2338.5	2297.5	17946.5	4844.75	24337.5	6773.5	7835	38538	146343	49527.5	760836	145622	215203	634730	464870
1116	nonprogressor	Female	2008-02-18	21	0	NA	175856	10094.5	5234.5	15747.8	18540	18101.8	31806.5	5554.75	3511	8038.25	9528	7910	67228.5	2866.75	3107.5	6652.5	5944	4840.75	6420.5	3186.5	2927.75	3528.25	3414	3172.5	2506.5	2501.75	2567.5	2681.5	2487	2090.5	14865	5325	11802.5	13335.8	10393.2	34376.2	51300	21908	210815	127000	152130	823376	119065
1116	nonprogressor	Female	2007-08-27	21	0	NA	204696	4547.75	4309.25	9860.25	9014.5	13282.5	30491.8	4056	3493.75	6341.5	5956.5	8145.75	73722.5	2939.25	3296	7056.25	5702.5	7430	7376.25	3282.5	2953.5	3506.25	3345.25	3100	2481.5	2528.5	2505	2535.5	2570.5	2249.5	9559.5	4164	9432	15168.5	7051.5	32699.5	48864.8	36181.8	447379	233708	366094	1.29113e+06	132792
1116	nonprogressor	Female	2009-02-24	21	0	NA	308463	10848	6839	23174.5	24540.5	23435.8	123329	6533.5	3719.5	12747	13866.5	8266.25	75937.8	3093.25	3531	8142.5	6444.75	7240.5	7102	3194.25	3147	3897.75	3566.75	4193	2643	2694.5	2626.5	2786.5	2510.5	2190.5	18118	6372	14677.5	24055	11697	51718.2	1264231	236436	778540	213579	728125	684030	252556
1126	nonprogressor	Male	2007-09-04	32	0	NA	447840	7144	6130.5	10539.5	16403	159704	109802	5472.5	6406.5	10015.8	16742.5	272636	6366.5	5002.5	3622.75	6004	10006.5	2973	8937.5	4074	3341	4578	5383.75	11192	3007.75	2669.75	2303	2666	2320	2086.5	24293.2	4653.75	8792	9689.5	9311	68637	564950	49337.8	956310	172731	582093	1.03404e+06	403070
1126	nonprogressor	Male	2009-02-26	32	0	NA	416589	14372.8	114221	15301	27957.2	193043	84923.2	7337	173282	10057	17269.5	272107	204095	6500	3626.75	6301.75	12904.8	3412.5	63603	5816.5	3233.25	5483.25	8137.75	16706	3609.75	2694.25	2722.75	2850	2755.25	2238.5	34343	5368.75	18288	10746.8	11461.5	75335.2	859884	65656	148442	138278	185177	443340	605763
1126	nonprogressor	Male	2008-03-31	32	0	NA	488450	8799	7818	10565.5	20741	111166	101970	5567.75	8934	7582	15271	141412	250308	5438.5	3708.75	4387	9993.75	2866	25306.5	5208	3176.5	5155.5	6887.25	9969	3948.25	2406	2450.5	2802	2541.75	2345	36693	3678	23129	7523.75	7101.25	27310	130240	56516	752784	246787	178472	257746	573768
1130	nonprogressor	Male	2009-02-10	29	0	NA	251541	8223.25	6231.25	12543.5	23150.5	58285.8	217696	8417	4832.5	7704.75	15353.2	21499	31412.2	3240	3055.5	5602	5994.5	2677.75	6407.75	3765.25	3949.5	4701.5	5214.75	8319	2816	2661.25	2753	2915.75	2723	2214	147256	6338.5	9362.5	9642.75	10770.5	16582.5	1.44282e+06	80142.5	443179	304718	277369	904706	341380
1130	nonprogressor	Male	2008-02-07	29	0	NA	435870	11191	6213.75	22798.2	41399.5	133318	404547	10412	4552.5	16460.5	28703	132945	41735	3022.25	2950.75	7437.25	8127.5	3899.5	6774.25	4905	4465	5787.5	8972	17003.8	2716	2647.5	2774.5	2862.75	2808	2219.5	156351	8011	11219.5	14989.2	18561.5	25779.5	964674	56783.5	412544	214158	189646	602466	778209
1130	nonprogressor	Male	2007-08-13	29	0	NA	357134	8075.25	4886	19536	26682.8	107127	325797	11295.8	4411.5	22529.8	25601.5	149600	266828	2974.5	3050.25	11019.2	8242.25	3512.25	4458.25	5570	4516.75	6171	10338	21963.8	2694	2600.75	2502	2689.5	2647.25	2241.5	46719	4359	5552.5	6237.75	7555	23878.5	158938	18846	660945	90076.5	150688	252014	416592
1148	nonprogressor	Female	2009-03-11	37	0	NA	196780	13624	4774.25	11631.5	32681	12576	91915.5	4893.25	4274.5	10732.8	15038	4874.25	48530.2	3666	3301	4367.5	6070	2786	53776.5	14046	2912.5	3610.5	12152.5	11600.5	36758.5	2696	2803	2951	2757.75	2194.75	55744.5	7963	12686	11493	14802.2	11510.5	135689	10664.2	415080	44624.5	88823.8	238090	169422
1148	nonprogressor	Female	2008-03-13	37	0	NA	479962	29899.8	6789	20101.8	67747.5	27053.5	194724	5275.75	4732.75	10466.5	22755	6307	116279	3873	3484.75	5182	7713	2796.25	108447	37694	3497.5	6637.25	34517	20697.8	32550.8	2628.5	2629	2717.75	2632.75	2307.5	69822.5	6155.5	20150.2	10820.8	20932.8	22826	107245	10246	99429.8	61604	143924	201649	607838
1148	nonprogressor	Female	2007-09-18	37	0	NA	379349	14100.2	5838.25	17002.8	56888	33107.2	155685	4918	4171.75	11425	23149.8	10771.5	507206	3740.5	3327.25	7664	9642.5	3518.75	28413.5	10486.8	3513	6328.75	20570	15233	17809.2	2556	2592.5	2601	2676	2163	25951.8	5023	9521.75	11925.5	14155	90364	717982	41511.2	637435	172431	253432	724360	393977
1151	progressor	Male	2007-10-24	52	0	5	243241	8130	5659.25	38775	41455	99482	13900	3182.75	3246.25	7700	7246.75	3384.5	108470	3677	3011.75	5172	8000.5	2482.25	58544.8	3741	4641	20985.2	6009	67789.5	2624.5	2662.75	2544.5	2845.5	2638	2217.25	305401	4821	9346.5	9404.5	9777.75	45709.5	398490	31799.2	679802	99483.8	161933	778510	196599
1222	nonprogressor	Male	2007-09-12	51	0	NA	308459	16888.2	6948.25	66373.5	98574	261514	23024	3211	3329.75	26872.5	35141.5	99537.5	131142	7793.75	3623.5	8302.25	14499.5	11742.2	10135.2	3563.5	3166.25	7273.75	10200.8	6435.75	2526	2569	2546.75	2838.25	3159.25	2335.5	173112	36539.5	8761.75	33411	36752.8	73332.5	314400	31933.5	270278	136042	216381	455187	258050
1222	nonprogressor	Male	2009-03-04	51	0	NA	352479	21321.8	6427.75	42888.5	81106.2	254504	11056	3787.5	3602	25518.2	30760.2	197812	180892	11900	3808.25	9927.5	23400	13905.8	23765	3964	3181	8684.5	11468.5	33446.2	2704	2748	2597	2953	3545.25	2319.5	276458	21574.5	10002.2	17697.2	28441.5	82164	725985	57311	546434	165033	300357	875208	298614
1222	nonprogressor	Male	2008-03-13	51	0	NA	387990	11610.5	4612.75	21325.2	52053.5	95603.5	26068.5	3779.5	3694.5	23519.2	43270.8	113523	226978	10433.5	3680.25	7471.5	16877.2	13050.8	30333.8	3637.75	3141.5	6027.75	8583.75	5909.75	2652.5	2457.5	2642.5	2735.5	3501	2297.25	267334	13320.5	6847.5	12393	16461	32607	120777	20474.2	220823	79401.5	110406	423156	367216
1231	nonprogressor	Female	2009-04-08	18	1	NA	137270	11340.2	9671.5	10341.5	14742	19005.2	56409.5	6729.5	6742.75	7997.5	6526	22176.5	46366	3069	3467.25	4316	4514	2488.5	3320.5	3227	3170.5	3576	6509.75	4591.75	2683	2580	2779	2823	2623.5	2157.5	18845.8	4045.5	8405.5	6398.5	7780.25	13885.2	1.13073e+06	110476	1.14807e+06	441565	497594	1.4786e+06	85642.5
1231	nonprogressor	Female	2008-05-05	18	1	NA	168164	7360.25	6153	9607	10257.2	13608.5	80627.2	5658.75	5809	9453.5	6458	16530	58151.5	2792	3354	4599.75	4366.5	2334.5	3119	3911.25	3211.5	4070.25	6511	7652.5	2721	2588.75	2719	2829.25	2706	2207.5	13523.5	3622.75	7364	6457	6699.5	26426.8	907227	104360	886231	342086	404716	1091264	137520
1231	nonprogressor	Female	2007-09-25	18	1	NA	215726	9466.5	6540.75	17628.5	19146.2	170646	81240.5	6873.5	4813	12322	9981.25	249711	64611.8	3064.25	3230.25	5943.25	5495	2980.5	3344.5	4622.25	3304	6154	8876.25	26357.8	2478	2386.5	2545	2596.25	2295.25	2036	8488	4322	5801.25	6907	6545	20986	83868	28723.5	216176	213216	161582	833246	155118
1233	nonprogressor	Female	2007-10-01	48	0	NA	578262	14669.5	4902	87216.2	37594.5	158575	350676	11174.5	3760.5	27081	28200.5	210882	91326.5	4430.75	3600.5	82498	9847.25	6260.25	26049	4062.75	3148.75	4832	6455	24932.8	2443.5	2517.75	2530.75	2759.75	2412.75	2242.5	11382.5	4941.75	8541.75	6963	14864.5	24687.8	567504	28995.5	624346	285072	344540	1054000	783990
1233	nonprogressor	Female	2009-03-24	48	0	NA	443636	47595.5	9363	233869	113348	459290	326336	17551.5	4096.5	42369.2	38252	241106	100611	5286.5	3790	91096	12817.2	10589.5	129157	4283.75	3065.5	5527.75	8984.75	51704.5	3062	2725.5	2676.25	3007.5	2792.75	2610.5	39257	8393.25	15027.8	15168.5	62403	44613.2	119582	12057	368568	144009	263155	764050	853930
1233	nonprogressor	Female	2008-04-07	48	0	NA	670782	18950.5	5124	99209.2	36226.5	169153	418968	15506.5	3687	24236.2	24542.5	149684	150006	4996.5	3655.5	84307.5	9021	3197	102392	4437	3148.25	5477.75	7186	30723.8	2604.75	2440	2538.5	2861.25	2508.25	2069.75	37831	7897	14411.2	9665.25	29628.2	19610	303387	36698.5	602307	183226	255919	288340	1.00578e+06
1239	nonprogressor	Female	2008-04-03	19	1	NA	54726	8633.5	5713.5	38209	40770	45480.5	47380	7345	5718.75	57771.2	53971.5	53097.8	7792.25	2772.5	3010	6233.25	4861.25	2684	3371.5	5996.75	3334.5	8842.5	9645.25	16222.5	2675.5	2617.5	2753	2698.5	2797.5	2161.5	29014.8	6108.5	12285.5	38089.5	16512.5	51361.2	485691	24886.8	967094	101670	234127	762547	8936.5
1239	nonprogressor	Female	2009-04-16	19	1	NA	65056.2	8225	7167	90565.5	92058	123022	45253	5774	5363.5	101514	89286.5	72038	9582	3089	3294	6499	5160	3259	3618.5	4058.5	3259	6866	7637	40889.5	2663	2506	2539.5	2707	2340	2031	51851	5317	18632	14425.5	20386	89142	523918	47369	525694	313552	474645	1.08614e+06	8999.5
1241	nonprogressor	Male	2008-04-23	24	0	NA	295752	19734	4737.75	10701.5	26439.2	69088	63005	27808.8	4063	7702.5	22770	12702.8	136681	4288	3432	4930.5	8453.25	30741.5	4687.75	4774.5	3244.5	5205.75	7038.75	49626	2677.5	2666	2556	2798.5	2569	2236	138931	8823.5	14759	9606.75	12268.5	15775.8	1.02818e+06	35449	568859	333226	493350	838298	214834
1241	nonprogressor	Male	2007-10-31	24	0	NA	419728	16122.5	4638	11378.8	24816.8	65298	107897	25805.5	4250	11498.5	28871	28663.5	165145	4113	3138.5	6364.75	8970.5	50319.5	3554	4787.5	3250	5589.5	7028.25	37524	2629.75	2440.25	2603.5	2613.75	2626.5	2355	190249	16684.8	20159.8	21290	24612.8	41768.5	1.25588e+06	53417.2	1.05159e+06	378386	618094	1.3332e+06	373639
1241	nonprogressor	Male	2009-05-13	24	0	NA	386650	31448.5	7865	22709.5	54286.5	119290	100243	34848	5773.5	17441	43558.5	68208	188328	4767	3621.5	7620.5	11730.5	28019	4768.75	4974	3403.75	7055	8043.25	88917.2	2839.75	2675.25	2752.25	2933	2677.5	2226.5	253949	20560.5	33692.2	40294	34869	91156.5	924492	109328	848601	424523	518502	793923	475019
1243	nonprogressor	Female	2008-05-15	37	0	NA	61436	4692.5	3761	11655	13531.2	25402	24536.2	3376.5	3189.5	6414	6964.25	35480	14212	3218.25	2998	6004	3802.5	2953.75	5980.25	3695.75	2750	4110.25	4807.5	4797.75	2698.75	2581.5	2808.5	2733.5	2751.25	2207.5	46801.8	3888.5	9883.75	9014	25249.8	411692	1069848	19342	279609	72164	210088	528663	11087.2
1243	nonprogressor	Female	2009-04-23	37	0	NA	75348.2	5971	4265.5	13639	18105	39969	36498	3789	3528	7874	11399	54310.5	14257.5	3346	2987.5	6045	4114.5	2799.5	8254	5215	3111.5	6484	7498	8467	2751.5	2695.5	2843.5	2723	2847	1962	91319	6467	17076	20866	44384.5	459278	1440642	27686	583899	165773	327444	869429	15182.8
1243	nonprogressor	Female	2007-10-31	37	0	NA	82942.5	4791.5	3912	14821	13343.8	40722.5	34439.5	3706.25	3238.75	6547.5	8259	85768.5	14579	3381.5	3023	10499.5	5033.5	3374.5	4198.5	4290.25	3056.5	4611.75	5538.5	5390.25	2500.5	2466.75	2452.5	2645	2493	2093.25	20713.8	4742.75	9633	16517	26532	684787	357132	47323	547578	81545	271288	1.00096e+06	16241.8
1355	nonprogressor	Female	2009-05-06	51	0	NA	297742	10367.8	6825	22859.8	64222.8	31754	249896	4866.5	4251.5	10667.5	32546.8	8833.75	59503.8	3364.25	2840	3451.5	5510	2582.75	93216	4626	3943.5	5887.5	7378.25	6947.25	2820	2664	2651.25	2856	2552.5	2175	85313.5	6545	25978.5	16343	20605.8	38287.5	349417	33944.8	491858	138430	221686	972311	408240
1355	nonprogressor	Female	2007-11-19	51	0	NA	489048	4865.25	3622.5	7898.75	20820.5	14454	314909	4153.25	3401	7811.25	22831.5	10155	189296	3492	2864.5	3773.75	6420.75	2776.25	18922.2	5178.25	4114.25	7041	8741.25	11366.2	2660	2456.25	2530.75	2532.25	2465	2048.75	12414.8	4458	14378	9403.5	9771.5	25187.5	137198	25840	637413	257456	240027	1183736	520067
1363	nonprogressor	Female	2009-05-06	17	1	NA	182822	10229.5	6306	22303.2	30172.5	233626	105003	3710.5	3575	11331.5	13128	60751.5	43115	2893.5	2926.5	3610.5	3594	2485	8527	6529.25	3364.25	5735	6837.25	44282.8	2658	2442	2661	2848	2793	2175.75	62092	3639	6357	6203.5	6722	12133.5	893371	16914.5	404699	101104	121295	566010	117896
1363	nonprogressor	Female	2008-05-07	17	1	NA	200017	4977	3876	8031	9977.75	40723.2	140194	4974.5	4167.5	10855	16464	52242.8	52745.5	2801.5	2724.5	3159.5	3393	2290	6399.5	3361.75	2957.5	3405.5	4219.5	12699.2	2686	2697.5	2765.75	2842.75	2786.5	2269	42082.5	3650.5	4981	6420	7053.5	9264.25	1.25611e+06	23119.8	629766	230092	242258	755531	222378
1363	nonprogressor	Female	2007-11-19	17	1	NA	364097	6961.5	4746.5	18159.2	20419.5	168067	226504	5119.5	3643.5	22744.8	20664	128760	69060.5	3045.25	3142.25	4013.25	4102.5	2839.5	4551	5164	3146.75	4705.75	6381.5	73428.8	2653.5	2623.25	2588.5	2667.25	2511.75	2230	14651	3501.25	4837	4738.75	4967	16137.8	706140	149585	489785	284465	474986	754650	341683
1371	progressor	Female	2007-11-28	38	0	5	771468	13879.8	4365.75	37452.8	40808.5	197543	596993	15149	3755.25	46860	42235	36442.5	97666.8	3639.5	3060	10725	10190.5	2784.75	3926.25	4743.5	3260	6621.75	9038.25	290986	2599.25	2509.75	2535.5	2688.5	2620	2196.25	18687.8	4587.75	10597	11506.5	9700.25	60246.5	374545	25729	277392	458971	429696	787056	935576
1445	progressor	Female	2008-05-12	15	1	7	217528	6358.25	6506.5	50248.5	21594	222935	185186	4332.75	9107	118050	29328.5	96163.5	5966	3342	2628.5	4633.75	3633.25	3091.5	3881.25	3970.25	3038	4319.5	6151.25	459650	2499.75	2412.5	2606.25	2527.75	2568	2151.5	10213.2	5125	8276.75	10332.5	15736.2	19946.2	562215	47617	835052	278300	220232	812352	120612
1445	progressor	Female	2007-11-26	15	1	13	167088	6369.75	7699	60473.8	19775.5	262706	151718	4131.25	7946	117180	22343.5	70786.5	4112.25	3095	2726.75	4266.25	3051.75	2735.5	3461.75	3554.75	3179	4209.75	4293.25	314951	2491.25	2399	2638.5	2432.75	2420.5	2149.5	4325.25	3821	6164.25	6085	7300.5	7762.25	1.02669e+06	35546.8	208181	155744	235587	555297	47149.2
1448	nonprogressor	Female	2009-05-12	18	1	NA	244812	8113	6495.75	18053.5	60245.5	11594.5	56921.5	3474.5	3506.25	8958.5	12192.5	4123.75	123978	3641	3519.75	6244.25	24057.5	3317.25	3791.25	3905.75	3146.5	7005.75	6559.25	6045.5	2703.5	2507.5	2696	2802.75	2535.5	2118.75	53833	7301.25	11038.5	20150.8	38219.8	390967	1.10067e+06	46120.5	357029	195622	304703	881426	337012
1448	nonprogressor	Female	2008-05-14	18	1	NA	284859	6379.5	4403.5	13010.8	41424.2	13291.5	66229.5	3311	3337.5	8669.75	19425.5	5768	135376	3656	3661.75	6567	24536.5	2923.25	3280.5	3802.5	2993.75	4092.5	6424	7789	2660.25	2659	2741.5	2781	2730.5	2148	39794.5	8959.5	7021	12281.8	23646	465942	1.0879e+06	51771.2	392932	181240	238376	701044	379304
1457	nonprogressor	Female	2009-07-16	17	1	NA	46695	12682.2	8150.75	38975.8	24324.2	50684	14361	6660.25	5033.75	20311	9889.5	10919	4724	2592.5	2664	3952	3387.25	2800.25	25032.5	5058.75	3831	14489.5	6438.25	22131.8	2840.5	2506.5	2667.25	3002.25	2674.25	2289.75	51309.5	6503.5	16938.2	17319.2	42683.2	38353.5	648102	42021.5	565678	294922	408163	1131910	6239.25
1457	nonprogressor	Female	2008-07-17	17	1	NA	47540.5	7272.5	4873.5	13860.5	11070.2	23157.5	17577	5664.75	4161.25	9709.5	6737	6725.75	5701.5	2843	3016.75	3842.5	3484.75	2785	14014.8	3669.5	3105.5	5930.5	4989.75	22547	2678.5	2589	2761.5	2926	2776.5	2152.25	30981.2	5248.5	9481.5	6151	19604.2	21554.5	561157	30962	305967	226060	182840	875895	7514
1457	nonprogressor	Female	2008-01-28	17	1	NA	59451	5299.25	4299.25	14165	10129.5	39030	20343.2	5275	4236.5	14586.8	8736.5	14604	289504	2915.5	2899.75	4525.5	3999.75	3123	7136.5	4814.25	3551	14174.5	7462.75	81026.5	2562.5	2440.5	2574.75	2760.5	2392.25	2182.5	14521.5	4697.5	9926.75	8442.25	20656.5	18358	106682	52205.2	261930	276815	289431	994353	7944
1460	nonprogressor	Female	2008-02-13	31	0	NA	989483	14092	5503.75	22498	30772.8	81528.5	92286.8	4811.5	3441.5	20758.8	7859	21224.2	286218	6431	3908.5	4042	15577.8	2900.5	11163	4366.5	3239.75	4720.75	6315	26935.5	2758.75	2613.75	2462.75	2871.5	2544.5	2237.75	16570	6315.5	10195.2	15006.5	10781.5	42437.5	446404	81479.8	387104	229030	282355	486259	1.09708e+06
1460	nonprogressor	Female	2009-08-24	31	0	NA	859609	22133.2	6405	27848.5	43442.5	49610	91706.2	6484.75	3988	39620.5	11932.2	16206.2	497964	7496.5	3815	4027	17766	2886.25	108362	7924	3296	6143.75	10532.5	27200.5	4456.75	2690	2823.75	2994.75	2727.75	2386	31141.5	5981.75	13456.2	22605	13482.8	47334	1357777	43458	803992	357521	505552	1.07574e+06	1.27964e+06
1460	nonprogressor	Female	2008-07-29	31	0	NA	1056891	28701.5	7953	39899.8	62152.2	131506	91379.8	4934.5	3596.5	28256.5	8498.75	20613.2	585984	7329.25	3884.5	3684.5	18166.8	2649.75	59388	7253	3173	5479	10129.2	28690.2	3288	2581	2528.5	2643.75	2615	2140.5	23815.8	6837	12797.5	17127	13531.8	62150.8	381970	14803	411508	91212	124212	643171	1337030
1463	nonprogressor	Male	2008-01-23	49	0	NA	535732	19163.2	4743.25	37985.8	50078	54685.8	266629	7683.5	3793.25	29373.8	31124.5	13132.8	66974.2	3648.75	3170.5	16178	15169.2	2708.75	262738	15898	3279.25	5125	18975.5	55178.2	2746.25	2483.5	2604.75	2723.75	2642	2276.5	21194.5	5521	5662.75	11416.2	7503.5	51889.5	163390	71987.8	431256	190627	186506	235830	765606
1463	nonprogressor	Male	2009-07-09	49	0	NA	376950	54173	7691.75	69601.8	108076	71237	232317	10797.2	4478.75	33224	38313.5	11238.8	92548.5	3927.5	3227	9482.5	12662.5	2702	468241	21732	3344.25	6181	19439	14891.5	3054.25	2859	2811.5	3210	2955	2197	50305.5	6921	8890.75	14972.2	12053	35248	1.31543e+06	74823	1358317	483155	335838	1.24143e+06	674885
1463	nonprogressor	Male	2008-07-15	49	0	NA	476904	19313	4614	35541	46790	39283	235888	8361	4109.5	32875.5	33124.5	11263.5	103189	3878.75	3139.5	17238.8	17466	2733.25	237161	14467.8	3046.5	4588.25	21894	40489.8	2523.75	2467.5	2653.75	2794	2412	2119.25	19590.8	4831.25	5300.75	10562.5	6578.25	69369.8	583764	13430.2	575296	79012.2	133217	649855	679281
1552	progressor	Male	2009-09-14	45	0	1	176067	60576.2	6782	19707	107140	57819	15970.2	4356.25	3601.25	5940.75	8908	21595.5	93531	20079.8	3211.25	6030.25	27973.5	3822	4517	3747.5	3281.5	5735	5359.5	7037	2863.5	2665	2640	2855	2703	2183	169260	9582.25	20130.5	18554.2	34522.8	245808	51721	11138.5	79270.8	85530.8	134486	167531	117349
1552	progressor	Male	2008-07-24	45	0	13	428123	59241	4571.5	15559.5	82819.2	54837	44426.2	4485	3287.5	5171.5	10151	41131	203454	42044	3218	5653.75	51982.5	4236.5	4802.75	4095.5	3179	7327.75	5239	10421.5	2960.5	2517.5	2763.25	2939	2522.25	2050.25	356964	12610.2	13462	14710.8	36524.8	38300.5	193790	24116	611468	103734	148084	771369	339613
1552	progressor	Male	2008-02-12	45	0	19	707842	50888.2	4192.75	10916.2	71526.2	31095.5	88417.2	4246.5	3406.5	4770.5	8977	36713.5	288162	52202	3163.75	5747.75	58806	5197.25	4504	3400.5	2985.75	6457	4023.5	5255.25	3238.5	2541.25	2564.5	2887	2534.5	2163.5	757383	23760	15605	15706.5	60672.5	80296.2	175414	21891.8	702004	75287.5	160306	398808	554326
1556	nonprogressor	Female	2008-02-07	27	0	NA	427638	7077.75	5428.75	50142	28348.5	237843	197135	9247	5176.75	45601.2	26868.5	31024.5	125630	3063.5	3312	52408	14898	352954	3891.25	3635	2966.75	3987.5	4345.75	32858.2	2468	2431.5	2523.5	2862	2590.5	2205	23817.2	5864.75	11944	12472.5	9659.5	16032.2	659956	73623.2	603118	390390	403274	1.78266e+06	532754
1556	nonprogressor	Female	2008-07-22	27	0	NA	405960	6824.5	4873	44606.8	29934.8	193228	175702	7950.5	5019	43722.8	24957.5	23470.2	148132	3030	3335.75	24306	14873.2	328900	6060.75	3887.5	3203.5	4740	5483	41550	2527.75	2301.5	2481	2964.75	2434.5	2225.25	27494.5	4145	9070.25	10228.8	6675	7503	152409	33265.5	852828	123356	271421	1581022	340675
1587	nonprogressor	Male	2009-08-25	22	0	NA	41850.2	10191.5	12972.5	109592	48501.8	63826.5	2701	2678.75	2669.5	3024	2558.5	2202	17942	2684.25	3111.75	5839.25	4752.75	3606.5	3237.5	3885	3336.25	4818.5	4827.75	5487.25	2614.75	2533.75	2654	2817.25	2756	2238.5	56910	7093	24414.2	18119.5	18465	163535	920354	27814.5	699150	134670	163890	434940	4063
1587	nonprogressor	Male	2008-09-02	22	0	NA	51617	5515.5	7907.5	43139.5	18892.8	20142.5	2684.25	2781.75	3057.5	3175.5	2769	2418.25	19015.5	2975.75	3230.25	6024.5	4646.5	2760	2923.5	3571	3201.5	4051.25	4466.75	5171.5	2481	2466.25	2705.5	2592.5	2799.25	2001	18201.8	3891.25	8128.5	7893	7574.5	73297	411644	103726	433884	252024	326365	714151	4164.25
1587	nonprogressor	Male	2008-03-05	22	0	NA	85931.8	4882.5	6529.75	39450.2	15468.2	17642.2	2629.75	2763.25	2854.75	3647	2787.75	2148.5	25354	2857.5	3221.5	6842.5	4887.5	3107.25	3021.25	3935.75	3247	4270	4713	4806.75	2534.5	2503	2598	2832.5	2639	2254	17252.2	6740.5	13663.8	14669.2	15159.2	203920	52292.2	28141.5	613548	108724	189108	165712	10853.8
1588	nonprogressor	Female	2008-08-19	22	0	NA	345585	9732.75	3773.75	11410.2	21583.2	7969.5	60717.5	3206.25	3134.25	8742	7670	3436	165821	5075.25	2820.25	3558.75	7754	2510.75	19834.8	3627	3001.75	4344	4249.5	4427.5	4563	2721	2612.5	3084.5	2716.5	2119.5	51322	4338.75	14082.5	18532.8	13986.5	16167.2	439843	51359.5	526414	547470	423086	1.75266e+06	420232
1588	nonprogressor	Female	2009-09-01	22	0	NA	411933	12510.5	4288.75	15623	28545.2	10237.5	64631	3078	2986	7270.75	7104.25	3203	212232	4943.5	2905.75	3774.75	7810.25	2640	18875	4196.5	3144	5369	5471.5	5351.25	3703.5	2576.75	2740	2930	2740.75	2336	62195	4745.25	17574	17394.5	18015.8	20930.5	341167	40347	1247676	413980	233260	1.60742e+06	565956
1588	nonprogressor	Female	2008-03-11	22	0	NA	711862	8783	4050.5	16904.2	31670	35087.5	122165	3352.25	3114	17634	13905	7715.25	289518	4489.75	2783.5	5552.25	10730.5	2715.25	6241.5	3496.5	2921.75	4285.5	4181.75	20063.2	3032	2599.5	2611.75	2874.5	2578.75	2242.5	17893.5	4150.75	11324.2	8288.5	9888.25	34695	136132	16727	114769	87816.5	217998	436172	814414
1590	progressor	Female	2008-08-25	47	0	11	683996	11376.5	5091.75	28200.5	47979	16720.5	39669	3943.25	3044.75	3659.75	11214	7052.5	341032	4731.5	3471	20608.8	38286.5	2777.5	4238.5	3431	2878.25	3536.5	3775.5	4820.5	2628	2495.75	2596.5	2727.5	2656.25	2146.25	42111	7575.75	22353.8	10997	15934.2	39607.2	437348	46895.8	1027650	251148	443576	1.20316e+06	807404
1590	progressor	Female	2008-03-31	47	0	17	625240	8779.75	4600	21941	35915.5	17844.2	44110	4142.5	2984.75	3649	11212.5	5962.25	1.30349e+06	3957.75	3324	21094.5	28210.2	3661	3546	3520.75	3081.5	3664	4055	4467.75	2570	2501	2485.5	2632.5	2636.5	2034.75	29615.5	6389.25	17354.2	8968.75	12053.5	30133	630234	40936.8	749913	79597.2	370553	491625	655955
1594	nonprogressor	Female	2009-08-20	23	0	NA	90519.2	11433.5	6703.5	23461.8	43062.5	104144	20775.5	4362.5	3687.25	8598.75	13002.5	17236.2	18529.8	2504.75	3259.5	8441.5	6253.25	4409	6494	5755.5	3455.75	5994.5	9616.75	99057.5	2640.25	2658	2826.5	2970.5	2800	2188.75	7188.5	4582.5	7925	8214	8022.5	22206.2	788995	40533.5	824244	303936	378362	1.49123e+06	18655.5
1594	nonprogressor	Female	2008-08-25	23	0	NA	173184	6541	4351	14135	22067.8	58936	41652.8	4875.25	3414	7605	15403.2	19071	38626	2885.25	3383.25	7684.25	6928.5	6157	5544.5	8010.5	3227.75	10818.2	35936.8	199707	2613.25	2512	2467.5	2720	2720.25	2238.5	7278.75	4688.75	8152	6981	7366	18111.2	50938.5	16829	410344	60127	422269	418997	47225.2
1594	nonprogressor	Female	2008-03-05	23	0	NA	260913	5466	4436.25	9816.5	14473	37694.5	64687.2	4835.75	3565	7230.5	10266.2	13810	45609	2908	3309.25	7209.5	6169.75	3373.5	4406	3914.5	3092.25	4357	5817	57749	2567.5	2585	2630.5	2957.75	2826.5	2360	4428	4626.25	7245.75	7140.75	7391.25	12238	249908	27262	756290	102899	289733	318070	116360
1750	nonprogressor	Female	2009-09-21	55	0	NA	217691	15111.8	26999	39878.8	62452	122919	72818.8	5110.25	14805.8	12440.5	15516	35182.5	74733.5	3568.5	3276.25	5508.75	5563.5	2792.25	208092	5672.5	3560	9155.25	12593	9688	2750	2471.5	2719.25	2997.25	2470	2168	151122	5183	6435.5	7399.25	9398.5	19753	456516	33180	506720	333352	397803	1143426	192304
1750	nonprogressor	Female	2008-10-09	55	0	NA	259173	8360	20461	22778	34610	22060	33833.5	4824	20171	13004	15380	9225	78776.8	3292	3493	5444	5411	3347	246456	5006	3310	6964	10159	8398	2499	2497	2442	2424	2366	2013	99656	4550	6889.5	8430	8841	14153.5	759908	57211	605820	246596	289066	1169034	139468
1750	nonprogressor	Female	2008-04-03	55	0	NA	406335	7297.25	6664.75	20965.8	23444	64338.8	75334	4864	5446.5	14769.5	10455	39896.2	214792	3658.5	3298.5	6395	7081.5	3163.5	93905.2	4578.75	3229.5	9070	10409.5	35805.5	2440.75	2392.75	2418.5	2678.75	2374	2233.25	26721.2	3992.25	5142.5	6777	6934	26011.2	648111	19391	526084	495654	288182	965264	404517
1755	nonprogressor	Female	2009-09-14	31	0	NA	319742	29983.5	6993.5	30141.8	97586.8	57164.5	259693	23211.8	4923.25	22192	96523.5	20859.5	54816	3207.25	3022	5481.5	6333.75	2986.75	35031.8	3776.25	3341.25	4169.5	5849	11782	2667.75	2660.75	2566.25	2774.25	2663	2113.25	136368	6818.75	11988.5	23912	28361.5	25345.5	974630	43932.8	1265490	120176	168174	1.07986e+06	433708
1755	nonprogressor	Female	2008-03-31	31	0	NA	658703	11131.5	4380.5	12795	32165.2	21945.5	439904	16244.8	4357	17568.2	63404	23540.5	80251.2	2804	3042	6395.5	5286.75	2874	7771.5	3815	3252.5	4102.5	5426.5	11268.5	2737.5	2403.25	2540	2708.5	2468.25	2157.5	34113.5	4816.25	6757.5	19293.5	20441.2	32057.5	398422	20705.8	273906	93115.5	161363	827694	827371
1756	nonprogressor	Male	2008-04-01	19	1	NA	999668	8926	3876.5	9196.5	26679.8	16366.5	401667	5162	3132	4223.5	12378.8	7089.75	151091	3704.5	2846	4083.5	7181.5	3867	87886.2	5666	3419.5	5877.5	12636.8	10222.5	2864	2515.5	2560.5	2575	2370	1991.75	59806.5	6040	12266.5	19213	19073.5	92940.5	672726	49855.8	229102	345968	223518	1.20166e+06	1.09118e+06
1756	nonprogressor	Male	2009-09-14	19	1	NA	493466	24735.5	5412.25	23564.2	62831.8	85912.8	215551	5272.5	3199.5	4736.75	13827.5	6184	197527	4123.5	2789.5	4235.5	10194	11580.5	309029	9002.5	3392	7263.5	19580.5	25935.2	3630.25	2473.75	2724	2818	2700.5	2237.5	165631	8227.5	15847.2	21020	17461	82989.5	1.66454e+06	29133.5	622614	237292	411768	740848	788578
1756	nonprogressor	Male	2008-09-16	19	1	NA	591573	13158.8	4379	10675.2	29273.2	68806.2	212421	5539.25	3143.5	4307.75	13246.5	6384.75	211162	4162.75	2841.5	3809.5	7941.5	4544.25	111118	10218.5	3559.25	8528.75	22618.2	111914	3039.75	2533.5	2586	2496.25	2502	2292.75	69286.5	6698.5	13475.5	17641	15272.8	93538.2	423453	57761.5	82854.8	124973	199726	680234	680834
1769	nonprogressor	Female	2009-09-14	15	1	NA	67380.2	18751.8	10626.5	36113.5	56065.5	405098	8195.5	5511	7669.25	22682.5	28045	307328	26584.5	2660.5	3231.5	6548	7399	4668.25	6692.75	8058	3527.5	7460.5	16897.5	81456.2	2683.75	2577	2729.75	2872.5	2958.5	2224	58675	6645.5	22124.8	12987.8	18694.8	29540	1006662	27749.2	286838	242848	145196	854043	15650.8
1769	nonprogressor	Female	2008-10-01	15	1	NA	114292	7024	6894	11188	22180	39483	20099.5	3508.25	7919.75	7435.5	13764	6087.5	45419.2	2962.25	3340.5	4416.25	5578.5	2574.5	8556.75	6421.75	3149.5	5752.5	9981.25	26258.2	2487.5	2658.5	2503.5	2679.5	2549	2269	42281	4970.75	13323.5	9304.25	13761.5	21885.8	501971	48254	702936	166976	326056	763052	39874.5
1769	nonprogressor	Female	2008-04-07	15	1	NA	187804	7657.5	5837	13155.5	26314.5	85493	40718.5	3760	4780	6763	14183.5	14468.8	90785	2800.25	3379	6773.5	7456.75	2875.25	5936	5256	3261.25	5340	8983	42652	2380	2357.25	2520.25	2633	2440.25	2117.25	20537.5	4215.25	9675.75	7697	10657.2	19035.5	732364	40998	816642	157598	256685	689806	107634
1772	nonprogressor	Male	2008-09-16	38	0	NA	447898	19170.2	4804.75	11934.5	26765.2	14659	261822	19610.5	3788.25	5905.75	30506.2	7808.5	136764	3602.5	3384	5302	7009.75	2785.75	63754.8	4519.5	2942	5181.5	4218.5	7099.5	2907.5	2493.5	2647.5	2875	2654.5	2243.75	19060.8	5516.5	17702.2	8182	7256.75	11286.8	878110	32273.8	1.15613e+06	452078	425762	1695347	683170
1772	nonprogressor	Male	2009-09-15	38	0	NA	449764	36790.5	6736.5	22272	68009	90372	279648	17245	3561	8304.25	41337.5	22713.8	152258	3382.75	3341.75	5366.5	6782.5	2751	40469.5	5205.75	3122	4310.5	4999	12634.8	2771.25	2623	2577	2794.25	2543.5	2224.5	15970.8	5610.75	12573.5	7360.5	6819.5	11614.2	779137	36849	927355	278318	396418	1329240	694491
1772	nonprogressor	Male	2008-04-07	38	0	NA	697964	25444	5782.5	26825	68658.2	102424	374829	18143.5	3499.5	13303	57810.8	43513.8	185358	3465.25	3263.25	7062.25	7390.75	3087.5	25551.5	4332	2934.25	4292	7490.5	60801.5	2751	2380	2633.5	2725.75	2609.25	2158	9769	5605.5	14110	6965.5	6643.25	23931.5	102216	22469.2	391093	68473.8	133985	680508	881296
1778	nonprogressor	Female	2009-08-25	24	0	NA	207807	22196.2	6867.75	45951.5	41696	542017	24346.5	6703.75	5163.75	11409	16746.5	47039	118014	6049.75	3043.75	4616.5	12374.2	3901.5	10327	8330.5	3338	31830.8	6384	986740	3352.5	2575	2761.5	2966.75	2801.75	2213.25	20784.2	6281.75	31683.5	19957.8	10805.5	59985.2	678414	49564.5	683198	185279	627722	576236	290873
1778	nonprogressor	Female	2008-09-04	24	0	NA	252793	10601	5411.5	23863.8	21913	320850	17178	4545.5	4229.75	8352	8739.5	14804	131076	6324.5	3120	4024.5	9637.75	2880.25	8735.25	3916.5	3147.25	12183	4928.5	289178	3620	2514.5	2443.25	2594.75	2305.75	2107	21945.2	4373.75	19096	7815.5	7702.5	16361.2	296748	19554.5	430200	88784	40581	366130	242000
1778	nonprogressor	Female	2008-03-18	24	0	NA	311996	7515.5	4816.5	14905.8	19330.2	279631	33623.2	4977	4132.25	6920	11760.5	10063	136896	4665.25	3159	4658.75	9721.75	2587.25	4162	4395.75	3002.75	12401	5664.5	540750	3110.5	2418.5	2490.75	2780	2472.25	2157.25	11428.2	5003.5	25997	7067	8454.5	22231.8	199882	12396	440562	73552.5	287682	919468	321453
2077	nonprogressor	Female	2008-09-18	16	1	NA	131836	7194.5	6276.75	17224.5	24918.2	28347	50271	4439	4200	9170.75	9958.75	6982	18129.5	3353.5	3048.5	4003.25	3365	2709.25	169237	4069.5	4054.25	5587.25	6897.25	5604.5	2535.5	2570.5	2545.5	2882	2367.25	2234	30314	3839	7031	8090	8656	13230.5	119306	52766	844090	422539	362910	1491024	67484
2077	nonprogressor	Female	2009-10-07	16	1	NA	107633	12782	7260.75	33158	65708	72434.5	55396.2	5003.25	4336.5	17112	18753.5	22125.5	20135	3231	2930.25	3737	4014.75	2785.5	179792	6568	5253.5	10058.5	41536	20896.5	2763.75	2649.75	2721	2926.75	2502.5	2183	27765.2	4811.75	8490	10421.2	16729.5	19566.5	679961	33103.2	266320	191188	194364	797642	87570.8
2077	nonprogressor	Female	2008-04-08	16	1	NA	225579	6047.5	5610.75	17983	33589.5	70783	115576	4063	4067.75	13597.8	15072	21141	26581.5	3206	2995.25	3666.25	3750.75	2544	132475	3915.25	4052.25	5579.5	13454.2	16550.5	2695.25	2499	2553.25	2806.25	2555.25	2138	16102.8	3869	7497.25	12921.5	19127.2	18478.8	816105	21289.2	577396	280558	333526	1516255	256060
2082	nonprogressor	Female	2008-08-04	30	0	NA	3547066	16180.5	3653	7311.5	194500	51723.8	345992	10121.5	3365	5581	122835	44286.5	1.54945e+06	13778.8	3026	5134.25	28618	3369.25	5635.25	3615.5	3186.75	3944.5	239220	27784.8	3072.75	2520.5	2512.75	2714.25	2528	2170	7913.5	4735.75	12641.5	8550.5	7377.75	68759.8	493676	47247.2	841902	237305	225316	770489	2.28463e+06
2082	nonprogressor	Female	2010-02-01	30	0	NA	3441727	50675.5	6631.25	16525	575712	173042	267399	10564.2	3737	6561.5	127824	42525	2.30544e+06	13562	2885.5	4458	27356	3394	5607.25	4861	3524.5	4998.25	237531	48603	2831.5	2584.75	2708.75	2891.25	2628	2206.25	8879.25	6979.5	66795.8	17452.2	16346.5	97267.5	321580	9691.25	501710	310820	116739	595024	2405199
2082	nonprogressor	Female	2009-03-03	30	0	NA	3251532	37850.5	6198.5	17039	430502	108274	178019	14746.5	4594.5	9407.25	173189	47727	2.34736e+06	17315	3024.25	4900.75	34624.5	3444	10342.5	5309	3400.75	5365	420497	47351.2	3427	2752.25	2719.25	3039	2778.5	2554.75	19663.2	7285	31079.5	28558.5	22775.5	75891	645075	44001.8	640552	241074	313012	907212	2252252
2092	nonprogressor	Male	2008-11-05	59	0	NA	383002	40285.5	6032.75	39592	66021.8	17504.5	150291	12784.5	3048.5	20677.5	24047.5	4625.75	104417	6120.5	3048.75	4965	8820.25	2399	181871	5944.5	3575.75	6219.75	6165.25	5373	2797	2596.75	2665	2829	2665	2077.75	89587	5212.5	8594.25	13879.8	21856	24105.5	214658	22402	539251	89778	694722	579807	672891
2092	nonprogressor	Male	2008-05-27	59	0	NA	519426	23997	5653.25	48168.2	65788.5	27401.5	178066	15965.8	3320	41471.5	42748	6559.25	115220	5888.75	3178.5	12705.2	17363.5	2885.5	35515	5105	3779	8415.5	6487.5	4993	2534	2405	2606.75	2579.75	2564	1990.25	26207.5	4920.75	7563.5	13326.2	17366	46312.2	264698	36620	269512	145040	187035	569085	819783
2097	nonprogressor	Female	2008-11-03	14	1	NA	107016	5563	4695	12661.5	14080	35208	20445	5104.5	4200.5	12282.5	8133.25	30546.5	46507.2	3007.5	3072.75	6605.5	7200.25	2929.75	3845	3600	3143.25	4329.75	5677.25	15346	2433.25	2564	2572.25	2746.75	2500	2179	17381.8	5038	9471.5	10172.5	9986.5	26825	113629	19927	376845	173484	263343	859881	17823.8
2097	nonprogressor	Female	2009-11-02	14	1	NA	157234	11697.2	20976.2	29350	36668	114044	20700.8	5212	4684	12839.5	7461.75	34480.2	82445.8	3479	3035.5	6900.75	8619.5	3397	3498.5	3793.5	4258	4784.5	6340.5	27436.2	2744.5	2518.5	2634.5	2722.5	2595	2144.5	17795.5	5820	9442	13372	11143.8	49337.8	520562	20427.5	539314	459034	272756	919555	93031.8
2097	nonprogressor	Female	2008-05-19	14	1	NA	155284	5946.25	5692.75	14790.8	16841.5	44129	26712	4745.25	4442	9555.75	7367.75	26815	NA	3213	3311	7257.5	6998.5	3525	3908.25	3681	3225.5	4508.75	5989.75	13206	2583.75	2437.5	2513.5	2699.75	2383.5	2041.25	14371	4098.5	7676.75	8539.25	7963	21503.5	970710	83504.5	873106	463058	628904	1.52331e+06	37011.5
2102	nonprogressor	Female	2009-11-02	16	1	NA	87798.2	10030	6971.75	19293.5	27851.5	40917	16893.2	3983	3868.25	8231	7139	11451.8	44488.5	2945.5	3152.75	5592.5	6262.25	2733.75	3287.5	4456	3022	5514.75	8066.75	14234	2594.5	2632.25	2744	2827	2560.75	2131.25	9296.75	5226	6871.5	8719.75	10499.2	18223.2	812944	37581.8	750690	207840	435398	1.29688e+06	29138
2102	nonprogressor	Female	2008-11-03	16	1	NA	111053	5726.5	4778.75	8275.5	11755.5	18280.2	13064.8	4236	4061	6665	8067.5	11220.8	50345.5	2962.5	3074.5	3426.25	4515.25	2628.5	3705	5506.5	3584.5	6734.5	9192.5	24881	2684.75	2629.5	2582.5	2890.75	2504.5	2043.75	9833.75	4457.75	6050.5	7780.5	8889.25	15987.8	340813	28694	554444	142109	178080	668714	38191.5
2102	nonprogressor	Female	2008-05-19	16	1	NA	159214	5067	4605.5	8263.75	12812.8	19432.5	15589.8	3738.25	3479	6220.5	6766.25	9164.5	106578	2782	3000.75	3451.75	4528.5	2583	3232.25	4633.5	3256.25	5542.75	7052.5	15515.2	2424.5	2470	2508	2572.5	2696.5	2136	5794.75	4596	4606	7661.75	8555.5	18236	349061	24922.5	685266	411760	391310	720697	68113.5
2123	progressor	Male	2008-05-13	53	0	5	785632	22147	7950.75	28612.8	54366.8	110689	280733	9481.5	3566.5	7270.5	17822.8	6677	196220	7690.5	3371.75	11655.2	17098.5	42386.5	11017.5	3683.25	4505.75	4451.75	4882.75	5144.75	2688	2614.25	2541.5	2651.75	2474.5	2148.5	288727	11701.5	27875.8	19808.5	31522	24723.5	1062523	39514.5	342599	190488	174606	1231597	718849
2129	progressor	Male	2008-05-19	25	0	3.5	1.59005e+06	14566.8	18523.8	9821.25	39018	61860.5	293370	11517.8	26367.5	6091	23699	17606.8	723243	5531	3038.25	6248	15508.8	3443.75	15876	8720.75	3319.75	5828.5	22466	78877.8	2890.5	2538	2586.5	2710.5	2538	2294.5	152966	4038.75	12207	8613	7433	18873.2	225376	56338.2	1073950	150333	291233	760158	1247073
2133	nonprogressor	Male	2009-11-02	30	0	NA	200286	55550	6446.75	92770	80245	543904	81068.2	41454.8	3606.75	7415.75	29418	9360.5	77913	3125	2838.5	3843.5	5244.75	3348.5	4564.25	3687.5	3029.25	5311.25	10156.8	223862	2692	2593.75	2696.5	2842	2603.75	2229.5	378822	10331.5	15104	13838.8	26262	41765.8	470330	29024.5	699499	480575	239094	1.06883e+06	172112
2133	nonprogressor	Male	2008-11-24	30	0	NA	218896	35774	4751.75	13891	43137.5	402553	53948.2	40228.5	3661.5	6936	40239.2	6057.75	79912.5	3513.5	3008	4522.75	7348.5	3444.75	6908.5	4082	3045.75	6151	5829.5	495755	2629.75	2469.75	2494.75	2739.25	2486	2180	353189	12058.8	14063.8	13183.2	26920.5	54078.5	168655	36171.5	489586	120774	316130	1.27204e+06	124616
2133	nonprogressor	Male	2008-05-28	30	0	NA	495634	17184.2	4222.75	9415.75	29408.2	320874	177314	30513	3671.5	7854.5	39603	5143.25	643011	3214.5	2935.5	5307	6953	3355.5	3719	3757.75	3056	4729.25	5626.5	672758	2458.5	2583.5	2564.75	2672.5	2411	2091.5	46688.5	6357.75	6555.5	6926	12874	40348	509418	55199.5	878160	164850	183646	590444	471522
2227	nonprogressor	Male	2009-11-26	47	0	NA	166616	28846	24610	357251	120596	751591	3372.75	2725	2701.5	3098	2872.75	2955.5	36869	4794	3036.5	3946.5	9306.75	2815.5	42831.2	9299.5	9129.25	24177.5	33082.5	13932	2976.75	2706.5	2693.25	2896.75	2789	2351.5	166606	14927	22089.2	36898.2	56416.5	117691	230427	22860.5	89233	431414	265778	798518	107197
2227	nonprogressor	Male	2008-11-19	47	0	NA	254323	14672.8	12129.5	138903	40165	284600	6955	2772.25	2779.5	2985.5	2738	2713	60696.5	5869	3415	3785.25	9187.25	2844	133454	7483.5	8371.5	13483.5	22801	11707	2990	2552	2531	2813.5	2424	2314.5	195804	10017.5	12072	24302	35646.5	74289.5	467808	47878	702474	234591	303255	1123438	310322
2227	nonprogressor	Male	2008-06-18	47	0	NA	512186	8614	9109.25	102766	21885	193396	18476.5	2654.75	2757.5	3075.5	2745	2529.5	349782	5178.5	3278.75	4300	10097.8	3690	31845.5	6045	6027	19518.5	18533.5	10371.5	2708.5	2301.5	2476	2516	2411.75	2150.5	77506.8	8035	10544.2	33188.8	30355.2	50269.5	709536	48540.5	376072	371228	487752	880394	596519
2228	nonprogressor	Female	2010-02-03	13	1	NA	205762	9399.5	7162	17994.2	239692	101740	20356	5792.5	4780.75	13579	308589	24929.5	92892.2	3247	2861	2911	5861.75	3781.5	5559	4556	3797	6000.75	7526.75	57366	2521.25	2650	2640.25	2803.75	2722.5	2350.25	11488	5199	12506.5	10456.8	7641	23931	254126	26633	641452	282730	126251	617604	105818
2228	nonprogressor	Female	2008-08-04	13	1	NA	260316	4748.5	4508.75	8332.5	58556.5	50111.8	45011.5	3962.5	3791.75	9808.5	166925	18948	467440	3271	2788.25	3155.25	5462.75	4107	4027.25	3821	3491.75	5229.5	5706.5	58656.2	2495.25	2627.25	2564	2590.5	2421	2250.5	5499.5	3636.25	8009.25	5668.5	5366.25	16738	1.19045e+06	29752	637090	221576	369304	785959	151608
2274	nonprogressor	Female	2008-11-05	11	1	NA	374141	7008.75	5427.25	18954.5	21339.5	16848.2	241894	3531	3522.5	14096	9509.75	8307	45366.5	3985.5	3185.5	4410	5678.5	2656.25	5005.75	3713.5	3240.75	4508.25	4028.5	5397.75	2680.5	2528.25	2717.5	3080	2629.5	2675.75	28805	5048.5	8908.25	75747	8208.5	21134.8	558083	66446.5	968702	718737	904952	1.81743e+06	498650
2274	nonprogressor	Female	2009-11-09	11	1	NA	362195	7407.5	5431.25	14110	23624	14349.5	299687	3573.5	3527	8167	10354.5	7225.75	51071.5	4055.25	3349.5	4484.75	5353.75	3380.75	3804.25	3371	2940	3562.25	3636.5	3903.25	2726	2569	2912.25	3225.5	2699.75	2622.75	43053	5417.25	9325.75	16775.5	11838.2	19359.5	581438	43866.8	650581	770117	380229	2.13621e+06	420382
2274	nonprogressor	Female	2008-05-26	11	1	NA	808826	7750.75	6105.5	30049.2	31864.5	46475.8	547249	3520.25	3709.5	25114	16501	18679.8	105570	3903.5	3071.25	4331	6899.5	2583.75	3301.25	3805.25	3095	4456	5304	7585.75	2595.25	2470.5	2507.25	2790.5	2479	2019	18840	5154	8397.25	14179	7863.5	32033.8	581174	26786.5	591678	197668	351369	1.06492e+06	983166
2276	nonprogressor	Female	2008-11-06	18	1	NA	151036	10345.5	3862.5	13567.5	17005.2	50523	135076	6682.5	3122.5	9654	12964.5	53818	16055.5	2797.25	2943.25	6000	4038.25	2988	2911	5606.5	3076.5	4689.5	5978	10622.5	2838.5	2748.25	2728.75	2975	2710	2203.5	5461.5	4406	5951	7258	8480	40360.8	741513	41995.8	1.07962e+06	188298	464298	1147164	79890.5
2276	nonprogressor	Female	2008-06-02	18	1	NA	206510	14484	4809	20198	30743.5	78431	136201	7105	3092.25	10121.2	16409	52292.2	17743.8	2756.5	3017.75	5833	4449	3005.25	3023	6434.5	3049.75	5118.5	6955.25	9672.5	2488	2659.5	2519.75	2565	2543	2196.5	6271.25	4901.25	7378	8234.75	10580.5	83854.5	242875	34481.8	672940	81041	154563	618749	100022
2688	nonprogressor	Male	2009-01-20	21	0	NA	790252	20146.5	7234.25	11528.5	40522	91609.5	278012	6853.25	4936	4896.5	13416.5	26963	341839	3872	3211.5	4834.5	11939	2736.75	19819.5	4524.75	2900	4249.5	7056.25	6336	2946.75	2701.75	2752	2756	2625	2102.25	43107.2	3675	7686	8867.5	6966.5	15642	261264	22062.5	480703	152128	216766	995264	1.32337e+06
2688	nonprogressor	Male	2010-01-13	21	0	NA	892416	28481	6628	12341	48980	98496	240334	9557	3981	4300	12981	24893	362710	4275	3208	4661	12268	2853	39930	6277	3251	4926.5	9807	8347	3361	3002	2844.5	3136	2624.5	2477	72007.5	4529.5	8932	10812	9884	32011	280395	25586.5	961372	214936	236088	1111570	1.44459e+06
2688	nonprogressor	Male	2008-07-15	21	0	NA	1.17562e+06	9410	4746.75	11149.5	29555.2	118795	452937	5875.25	4244	8810.25	14178.8	47497	422296	3383.5	3230	6923.25	14323.2	3924	5967.75	5072.75	3118.25	5353	12223.8	22157.5	2682.25	2515.25	2548.25	2593.5	2451.75	2275	14709.2	3898.5	7037.75	9806.25	6888.5	40379.5	1436761	27884	275740	153400	274850	613126	1.48219e+06
2693	progressor	Female	2009-02-04	24	0	11	618372	14486.2	8239.5	38113.5	39569	111446	459055	6732.5	3476	16593	10864.8	12162.5	9613.5	3045.75	3291	6875.75	5317.75	2786.5	5651	3939	3441.75	6010.25	8376.25	32655.8	2667	2464.25	2703.5	2739.5	2687	2170.5	13587.5	5902.25	13782	10834.5	13889.2	15938.2	862526	90342	514989	224246	343946	973680	1023586
2693	progressor	Female	2008-07-30	24	0	17	361457	5853	4869.75	22782.5	14739	59553	303371	4419	3339.75	31053	7494.5	16399.2	8578	2961	3178.5	8511	5403.5	2976	4202.75	3376.5	3103	4204.5	5830.25	56853	2692.75	2579	2765.5	2669.5	2526.5	2057.5	11746	4431.5	7473.75	6952.25	7408	19597.2	163968	31533.5	161286	90067.5	65843	708246	608747
2700	nonprogressor	Male	2010-02-02	31	0	NA	874470	35445.8	13553	29473	46239.8	25886.5	36372.5	3250.5	3163.5	12807.2	4269.75	3650.25	436513	9450.75	2849	6805.25	16795.5	2594.5	22789.8	9403.25	3678.5	4926.25	6925.75	8744.5	3415.5	2501.25	2705.75	2701	2718	2171.25	30066.8	5967	14446.5	19679	20573.5	27937.8	2082086	73133	1102406	314494	326304	1.92493e+06	1098520
2700	nonprogressor	Male	2008-08-04	31	0	NA	1.6211e+06	16723.5	5048	11719	33949	20368.2	152676	3229.75	3014	10085.5	4136	4077.5	483161	10138.5	3012	5246.75	24834.5	3032.25	6725	7022.5	3266.5	4655.75	6481.5	7997	2900.5	2675.5	2632.5	2772.5	2646.75	2132.75	13146.5	5537.25	9020	9076.5	12529.2	44923.5	942320	19699.5	428662	129711	121640	829516	1.51882e+06
2713	nonprogressor	Male	2010-02-02	32	0	NA	223305	17042	6658.75	17578.2	33933.5	44257	138616	9036	3907.75	7768	13352.2	6503.25	8387.25	2951.75	2696.5	3584.5	3086.25	8743.5	36674.2	5290.75	3255.75	5392	6531	8361.5	2651.25	2619	2863	2771.5	2566.25	2167	78091.5	6241.25	18573.2	61739	16575.5	23623.2	1763774	24442.5	371515	449238	190566	637156	152125
2856	nonprogressor	Male	2008-07-03	19	1	NA	393564	9818.5	13810.5	33073.5	31244.8	82522.2	231505	5869	11166.2	12459	23046.5	59656	81342.2	2965	3391.5	6214	5651	2778.25	6265.5	5117.75	3992.5	16215	7298.25	11732	2686.75	2562	2577.25	4944.25	2450.5	2101.75	59281.5	5408	8380.25	9456.25	10224	26870.2	200437	22801.5	554012	79262.8	64635.5	346264	424307
2857	nonprogressor	Female	2010-01-26	24	0	NA	80110.5	8517	4825.25	14581	18058.8	25464	8618	4469.5	3601.25	7689.5	8034.25	6498.75	34589	3733	3234	4286.25	4634	2829	3672.75	7666.75	3148.5	12729.8	19130.2	67125	2629.5	2622.25	2712.5	2917.5	2772.5	2205.5	27145.2	4164.5	6193.25	12341	9894.5	13635.5	683566	60898.8	65964.2	343635	466454	1.07404e+06	17911.2
2857	nonprogressor	Female	2009-01-27	24	0	NA	137938	7078	4505	11580	15470	23806	11700.5	5365	4347	8375	11039	7944.5	56398.2	3970	3624	5378.5	5414.5	2873	4096	10144.5	3678	14857	22445	82887.5	2551	2300	2501	2526	2469.5	2086	91505	4689	8224	9006	7862	13770	522746	30470	674176	561690	356470	1874630	46372.5
2857	nonprogressor	Female	2008-07-03	24	0	NA	302393	4728.5	3677	7701	9224	15639	23126.5	4838	3862.25	9103.5	11404.8	10185.2	101738	3675.75	3320.5	5239.75	6739	2959.5	3754.75	6036	3324.25	9484.75	14179.2	61103	2567	2447.75	2650	2623	2519	2150.5	22735	4894.25	6756.25	11185.5	8036.5	23649.5	880236	89167.2	494870	201530	439706	937915	167136
2858	nonprogressor	Female	2008-07-03	48	0	NA	1.29099e+06	9158.25	4859.5	9475.5	21396.5	36571.5	107220	4663.75	4327.25	7479.5	6221.5	16663.5	415242	5658	3578	5541.75	15615	2929.5	57050	5301.25	3251.5	4389.25	6443.25	10580.8	14946.2	2487	2624.25	2765.25	2734.25	13821.2	57332	6410.5	9519	29113	9995.75	83854	743326	46203.8	834706	279512	335488	730907	1396061
2858	nonprogressor	Female	2009-01-27	48	0	NA	769765	9991	5292.25	8481.75	17393.5	13845.5	50505	4429.75	4564.5	7611	6672	7560.5	439689	5829.25	3585.75	4318.5	9513.5	2737.25	102502	3505	2959.25	3447	4618	4927.5	29668.5	2918.5	2768.5	2884.5	2949.25	2909.75	88414.2	5146.5	9765.75	21735.8	10704.8	13980	598231	32356.2	339704	107844	87605.2	719486	1.12031e+06
2858	nonprogressor	Female	2010-01-26	48	0	NA	881337	17029.8	8519	16259	39795.2	50351.2	72293	4911	6819.5	9532.5	7487.5	21990.2	488589	5669.5	3545.5	5542	14116	2432.75	46232.8	7376.75	3503.5	5687.75	10316.2	11301.8	16233.5	2734	2839.5	2816.75	3035	5322.25	39374	7799.5	13503	42601.2	14694.2	85128	397626	25940.8	262732	85716.2	72633	448770	1.23388e+06
2864	progressor	Female	2010-01-27	16	1	5	623964	14663.5	6461.25	20583	60258	26173	112954	4866	3307.5	11883	21644.5	9938.75	361195	3918.25	3650	4930.5	12520.5	2545	3663	5552	3316	5640.5	8662.5	6651	2597.5	2434	2805.75	2852.5	2723.75	2108.5	13678	5475.75	14906.2	8978.5	7311.25	17477.8	129347	52765	1.22444e+06	365682	359164	1.82933e+06	974206
2864	progressor	Female	2009-01-26	16	1	17	610375	11635.8	5011.25	15455	37086.5	18332	113363	5511	3326	11908	20867	10199	339785	4026	3609.75	4196	11647	2542.5	4127.75	4989.5	2896.75	4756.5	6219.5	4700.5	2599.5	2682.5	2736.25	2901.5	2702.25	2227.5	15139.5	5245.75	13366	9195.75	6478.5	13713.8	294429	70635.5	1.58939e+06	627238	548397	1836976	947581
2864	progressor	Female	2008-07-29	16	1	23	1.15047e+06	8622	4869	12278	27779	13150.2	213060	5897.5	3584.75	14394.5	21977.2	10652	292306	3985	3483	4305.5	10692.2	2557.5	3912.5	4497.5	3172.25	4490.75	6009	4671.25	2550.25	2505.75	2545.75	2852.5	2733	2045	9389.75	4394.25	9472	7959.75	6102.5	13549	660702	47742.5	364444	544142	1.03816e+06	1.76678e+06	1.30263e+06
2993	nonprogressor	Male	2008-08-04	25	0	NA	1.36734e+06	17597.2	4815	47078.5	40201	24809	569880	35066.8	6307.25	147066	94773	25268.5	53631	5071.25	3260.5	12026.8	17257	6018	23484.5	5472.25	3576.75	6257.5	8160	15291.5	2985	2700	2627	2929.25	2641	2171.5	13230	6372	7061.5	10797	9468.5	25577.5	984548	28842.8	222554	165216	185174	495689	1562347
2993	nonprogressor	Male	2010-02-03	25	0	NA	557284	45384.5	7546	139968	75602	20598	259180	32495	5094.5	115204	57729	11162	248286	4439	3032	30312	6960	3355	89223.2	5485.5	3224.25	4912	5200.5	5358.5	2774.25	2466.5	2596.75	2903.5	2506	2163.25	27357.5	5044.75	7371.25	8586.5	7823.5	11841	282289	64645	557296	553019	368168	1.29705e+06	978369
2993	nonprogressor	Male	2009-02-04	25	0	NA	805349	28367	5233.5	74691.2	61704	21761	265558	32850.5	5537.25	138466	79482.2	14727.5	412213	5429.5	2922.25	11352.8	13467.5	3339.5	110758	5761.25	3556.25	6063.5	7758.75	7789.5	2883	2569.5	2697.25	2995.5	2636.5	2178.5	27451	5776.5	12465.5	8912	8061.75	15263	234630	69017	379979	247288	257066	880838	1.17316e+06
2994	nonprogressor	Male	2008-08-04	21	0	NA	352311	20734.5	6532.5	43898.2	45028	370486	59409	5842	3764	27979.8	17551.5	162316	145182	3154	3212.75	11017.5	7903.5	4641	5527.5	9715.5	3450	11012	16711	201184	2821	2732	2604	2843	2724.5	2168.25	11240.5	4249.5	5558.25	11166.5	6353.25	7661.5	829236	62549.5	535600	227421	314516	1005867	398717
2994	nonprogressor	Male	2009-02-04	21	0	NA	320009	29529.8	5428.75	64369.2	44853	333124	64823.2	7780.5	3780.5	102298	19713.5	233019	153141	3312.25	3313.25	6409.75	7637.75	5782	9028.5	12521	3141	18032	21391.8	188568	4180	2813.25	2911	3112	3014.25	2560	25272	4316.75	5933	11472.2	6627.75	8588.75	1139403	51368.8	419062	226102	216822	535192	397088
2994	nonprogressor	Male	2010-02-04	21	0	NA	360132	16860	5502	65488.5	33135	396468	36009.2	7030.25	3748.5	158440	14407.5	203663	161346	3151.5	2986	4965.25	6230	4653.75	11777	7153.75	3273	9816.25	9949	114690	4309.25	2451	2621.25	2832.5	2623	2372.5	30253.5	4646.75	6324	11438.2	8524.25	9431.5	1.59532e+06	53633	405070	364732	266848	880533	389760
3004	nonprogressor	Female	2010-03-16	53	0	NA	283266	7780	210664	25120	42906	46551.5	63284.5	3746	246908	10040.2	10811.8	17481	63849	3366.5	3525.5	6956.5	7381.5	3057.25	57535	4338	3445.5	7895.5	8801.5	12941	2490.5	2555	2631.5	3068	2528.75	2197.25	120108	5811.75	22846.2	21297.8	37257	35831	324373	20652.8	885154	237151	345562	1394250	229920
3004	nonprogressor	Female	2009-03-05	53	0	NA	217858	6906	150141	23859.8	29817.2	38554	97772	4021.5	235065	11042.8	10388	10981.5	75591	3689	3666.25	8309.25	8062	4198	46967.5	3528.25	2932.75	5509.5	5598.75	9187.5	2933.25	2681.5	2689	4196.75	2730.75	2389	104407	4449.5	12613	13920.8	17047.5	14820.2	311000	22600.5	773249	212324	374208	1.19876e+06	276376
3004	nonprogressor	Female	2008-09-09	53	0	NA	478522	8162.5	173225	48818	48485.5	131897	182838	4428.5	269907	29343.2	18743.2	26375.2	132156	3422.5	3602.25	19614.2	14340.8	15982.5	43490.8	4308	3167.75	7368.75	9514.5	86962.5	2650	2565.5	2598.25	6475	2360.25	2417.75	81399.5	5748	18002.5	24551.5	22191.5	68755.5	2.48504e+06	28483	559392	395495	905042	840944	700064
3005	nonprogressor	Male	2010-02-25	23	0	NA	204635	7533	4456.5	9106.5	63142.2	21873.2	169150	3979.5	3091.25	4810.25	18864.5	4916.5	9614.25	2956.25	2632	3194	17061.2	2353	4795.5	5533	3326.5	6247.25	7489.25	9509	2696.75	2379.5	2651.5	2660.75	2638.5	2118.25	66823.5	6606	22894	8780.5	13667	30865.8	834490	32150.5	536988	175898	142573	1.06983e+06	169171
3005	nonprogressor	Male	2008-08-27	23	0	NA	403328	7209	4433	11058.5	88683	82777.5	321083	4006.25	3273.75	5345	26987.5	17063	16098.8	3030	2770.75	3593.75	29245	4335.5	3242.75	3619	3055.5	4577	6348	15299.5	2489	2473.75	2547	2610.25	2528.75	2136	25391.8	6390.5	16302.5	6982.25	9624.75	51017	1.19064e+06	37147.5	651446	403558	539300	1.14951e+06	409954
3005	nonprogressor	Male	2009-02-23	23	0	NA	232471	5018.75	3513.5	5775.5	51157.5	14033	231719	3928	3141.75	5268.25	22055.2	6230	17735.5	3113.25	2817.5	3405	33799.5	2513.5	3365.75	3302	2889.75	3601.75	4331	6186.75	2685.5	2610	2616	2988.5	2582.75	2135	58340.2	5752.25	16472	6949.5	8951	14971	775300	26328.8	584472	194237	155756	1061879	235442
3007	nonprogressor	Female	2010-02-25	23	0	NA	224422	15965.8	6101.5	109337	24480.8	20565.5	123114	9064.75	3319.75	80516.5	14438.5	6840.75	5589.5	2594.75	2665.75	5695	3264	2308	37020.8	3217	3028.5	4122	3561.5	3455	2626.25	2549.25	2675	2782.25	2564.75	2155.25	69520.5	9452.25	13469	67971.5	74670	26954.8	1.13173e+06	38437	676140	215300	380837	1.43318e+06	106360
3007	nonprogressor	Female	2009-02-23	23	0	NA	136245	11741	6546.5	206602	16934.8	9438.25	124417	10848.5	4110.5	349024	19265.2	6325.5	8763.25	2773.25	2999	6604.5	3652.5	2481	52170.5	3264.5	2974	4830.5	3709.5	3429.75	2696.75	2617	2691	2869	2639.5	2344	77805	8723	7995.5	38871	58854	20407.2	566514	78953	1.12549e+06	184506	347125	905248	102549
3007	nonprogressor	Female	2008-08-27	23	0	NA	1.04282e+06	13066	5161.25	65512.8	32080	40168.2	1001951	15042	3908.5	102087	47345	45775	29323.8	2829.25	2915.5	6520.5	4163.75	2665.5	27453.5	3868.25	3031	5267	4623	4834	2656.25	2527	2575	2893.5	2644.25	2302.75	5431.5	10584	10461.5	28463.2	39779.2	61490.8	938308	81423	521506	338754	537910	1196331	1.00374e+06
3011	progressor	Male	2008-09-03	27	0	6	728684	7993	5554.5	13046.2	24214	31018	252016	7362.5	5227.5	15848	28017.2	11595.8	243958	3366	3069	6015.5	8788.25	3706.5	135085	5511.25	3510.5	4149	7044.25	22899	2818	2577.25	2599.5	2816	2610.75	2260	36442	4023	8654.5	7701.5	7815.25	44174.2	506703	35612.2	665781	127586	278235	798569	920505
3012	nonprogressor	Male	2008-09-03	48	0	NA	832916	8187	6108	43831.8	43904	42652.8	383808	8379.5	4898	28042.2	27021.5	33403.2	148296	3405	3419.5	12066.5	10327.8	2534	3734	3553.25	3372.5	13928.8	7901	10470.2	2761.25	2677	2606.25	2942.75	2618.5	2164.25	29695.5	5553.25	8513.5	8451.75	10582.5	15454.8	1223910	38821.2	755672	138887	203144	426525	943442
3012	nonprogressor	Male	2010-03-04	48	0	NA	570254	17345	9576.5	90988.2	82961.5	113364	176043	8105.25	5079	33552.2	30890.5	44625	150949	3177.5	3401	13076.8	10576.8	2337	4045.5	5538	3649.25	20445	13141.2	14931.5	2736	2542.5	2600.25	2686	2553.5	2064	44160.2	7822	11703.2	13846.5	17163.5	27553.8	497774	22525.5	268001	95891.5	239776	1.69482e+06	606336
3012	nonprogressor	Male	2009-03-05	48	0	NA	453090	7714	5406.5	40720	38264	36746	203028	7488.5	4818	26882.5	29144.8	39824.2	177494	3355.5	3508.25	15001.8	11059.8	2525.25	3448.5	3302.5	3158.5	14011	8275.5	12268.2	2769	2606	2823.25	2761.75	2625	2263.5	20362.5	4824	7292	7811.5	9483.5	11502	536534	12213.5	251902	85345.5	242879	1589306	612788
3092	nonprogressor	Male	2010-02-11	40	0	NA	318432	22260.8	4751	39941.2	97649.5	110657	191435	7882.5	3876.75	29590.5	67818.8	53894	35442	7351	2800	4560.5	7440.5	2925	234299	12021.5	2983	11890	41283.2	104018	2777.25	2516.75	2589.25	2816	2753	2360.25	276197	12303.5	35232.5	36711.2	31360	43181.5	444731	28719	314196	71529.5	228310	1367046	356824
3092	nonprogressor	Male	2009-02-10	40	0	NA	408759	26358	4367	21267.5	71215.5	74009.8	243317	7376.25	4424.5	23264	62652.8	86284	92235	14160	2847	4595.25	11079.5	3128	382190	12246.8	2913.75	6593.75	17501	22375	2756	2751.5	2798.5	3037.5	2558	2215.5	235520	9777.5	35869.5	42190.8	30213.2	49515.2	384284	32637.2	226273	102491	148150	701505	706066
3092	nonprogressor	Male	2008-08-06	40	0	NA	895710	26072	4254.25	24410.5	82817.2	136281	450763	7529.5	3727.75	25565.2	75506.8	171276	154991	11380.5	3130.75	6429.5	13928	4364.5	383916	15363.5	3159.75	7246.25	35066.2	49175	2645	2802.5	2590.5	2789.5	2498.25	2244.5	66079.2	7819.5	23536.5	23239	32532.8	101836	385402	46052	586829	223529	253427	746830	1.1516e+06
3094	nonprogressor	Female	2009-03-03	15	1	NA	208768	14777.2	9233	76442	49849.2	25084.8	56247	4461.25	4653.5	53388.8	15210.8	5154.5	33491	2967.25	2926.75	7166	7193.5	2448.75	33446.2	13615.5	3709.5	16971.5	28560	42693	2532.5	2498	2526.25	2641.5	2419.5	2074.5	16593.5	5637.75	8247.5	11207.5	10035	26872	839272	74876	566329	273334	418772	1.09478e+06	148277
3094	nonprogressor	Female	2010-02-23	15	1	NA	297814	10326	5508.5	36637.5	31958.8	15875	69682.5	4762.25	4299.25	42174.2	13959	5833	90244.8	3499	2997.25	6606.75	7872	2691.75	56788	11465.5	3131	10991.8	17180.8	29846.5	2902.25	2725	2658.5	2758	2627.25	2166	34260.5	6238.25	9561	12157.8	10732	31849.5	742206	83726	1.33511e+06	633462	589153	1766363	387838
3094	nonprogressor	Female	2008-09-04	15	1	NA	342794	6267.25	4965.75	23246	18801.5	8081.25	108821	4251.75	3721.25	30650	11718.5	4046	109972	2941	3015.25	7185.25	6768.25	2558.5	35983.5	5923.75	3258.5	6930.25	10652	10172	2615.5	2561.75	2590.25	2556.75	2524	2059	18276.5	4809.5	6398.5	9573.75	8000.75	20310	761988	44002.2	580355	213145	224846	781270	335385
3095	nonprogressor	Male	2010-02-01	53	0	NA	197162	6464	5187.75	35888	22829.2	12822.5	7880.5	2943	3141.5	25274	6975	3700.5	78057.5	3651.5	3210	3993.75	6028.75	2859.5	62217	3753.25	3027	4248	4706.75	5379.5	2453.25	2427	2650.5	2707.75	2476	2033.5	133338	6555.5	22605	59522	54840.8	23394.5	79870.5	7557	404906	30921	63020.5	202044	136480
3095	nonprogressor	Male	2009-02-10	53	0	NA	154106	6553.5	4963.25	30025	31589.5	19154.5	10021.5	3231.75	3038	19429.5	12818	5587	79929.2	4127.75	3248	5373.75	8745	2937.75	51018.8	3813.25	3096.5	4839.75	4719	8183.75	2641.75	2522.75	2561	2759	2573	2036.75	184752	8277.5	17930.5	90526	86729.5	30831.8	88138.2	10909.8	357534	43464	63165	237398	118674
3095	nonprogressor	Male	2008-08-06	53	0	NA	375121	5994.25	4807.5	24925.5	32835.2	35853.2	34249	3213	3225.75	23416.5	12019.8	6742.5	155311	3767.5	3569.25	6218	11164.2	3300.5	18045.5	3492.5	3207.75	4711.5	4529.75	15972	2487.25	2278	2578.75	2715	2582.75	2108.75	27057	5460	12387.8	167369	137784	43267.8	1.05002e+06	34390.8	633630	158504	321260	689129	362293
3099	progressor	Female	2010-02-03	22	0	5	2155325	30006.8	6319.5	854274	586369	528226	1144466	24890.2	4265.5	1252972	830932	556865	642676	6396.25	3563.75	22951	22530.5	33370.5	28917	6688.5	3263.25	88592	31180	37134	6963	2530.75	2658.25	7919.5	4815	2954.5	42878.5	6559.75	13315	93406	18991.8	85291.5	1.90753e+06	129829	880348	1.42427e+06	778836	1.56701e+06	2113116
3099	progressor	Female	2009-03-03	22	0	17	126862	5009	5265	29441	25821	171781	24322.2	4282	3954.5	30509	45392.5	283334	59630.5	3107	3127	4208	5103.5	45379	12112	3822	4747	27733	8006.5	25290	2824	2504	2678.5	2959	2660	2295	18067	4067	6503	22940	9731.5	11989	1437022	51486	537529	310922	424936	1.28483e+06	67587
3102	progressor	Female	2008-10-14	14	1	5	827688	6457	5743	16327	33517.8	237249	81905	4034.5	3445.25	7076.75	24102.5	10393.2	48940.5	3222.25	3770	5581	7355	2841.5	5448.5	3945.75	3073.5	7570.5	7969.5	271023	2558.75	2665.25	2505.75	2880	2456	1976.25	10091.5	4373	8426.75	11296	11266.8	15515.5	881932	54023.2	652842	267033	392884	465182	813807
3106	nonprogressor	Female	2009-03-23	19	1	NA	83635.5	14088.5	11530.5	54557	32373.8	96379.5	2745.5	2566	2773.5	3038.5	2646.5	2289	5740.25	3272.5	3093.75	7083.75	6331	4452	3547.75	4392	3317.25	5423.75	6254.25	22854.8	2505.5	2428.75	2533.25	2483	2523.25	2136.5	153075	7227	16883	20424.8	18990.5	33347.2	282307	91070.5	947729	458837	401439	1.37047e+06	13111.8
3106	nonprogressor	Female	2010-03-02	19	1	NA	64405.5	13559.8	10653	47897	25623.5	149827	3048.5	2525.75	2631.75	2894.5	2627.75	2214.5	7011	2990.75	2930	5398	4942.75	4161.75	3228	3851	2934.25	5592	4723	25498.5	2679	2645	2654.25	2897.5	2516.75	2268.25	170262	4909.5	11791.5	19982	15048	18446.5	1.27804e+06	89532.2	1.12068e+06	273194	451238	1265694	8723
3106	nonprogressor	Female	2008-09-04	19	1	NA	139822	8265	6437	26270	17126.5	80868.5	2797	2711.5	2867	3182	2783	2680.5	7673	2958.75	2990.75	8523.75	5674.5	6517.5	3056.25	3714	3090.5	4400	5115.75	72818.5	2487.5	2442	2561.5	2694.5	2436.75	2018.75	59419.2	4844.75	10064.8	19590	9993.5	43286.8	187232	47196.8	760356	138340	211042	1058928	20709.5
3110	nonprogressor	Female	2009-04-08	10	1	NA	70230.5	3716.25	3964.75	17944	7370.5	11107.5	6607.25	3652.5	3643.5	30302.8	5288.75	7357	30149.2	2809.25	2956.75	3890.25	3965	3123.5	3122	3161.5	2954.5	3648	3303.5	4035	2605	2618.5	2766	2829	2646.25	2275	52542.8	4840	8463.5	12669.8	8785.5	29052.2	836523	46102	753978	467154	477243	2.05496e+06	16110
3110	nonprogressor	Female	2008-10-14	10	1	NA	138593	5114	4681	14762	11558	53756	9280.5	4396	5127	26005	8843	25737	53833.2	2828	3044.5	5397	5372	7442	3056	4093.5	3152.5	4748	5400.5	15406	2334	2449	2488	2893	2444	2137	24357	4020	5938	6794.5	6114	11838.5	420876	37098	469082	343263	451377	1285062	45648.2
3221	nonprogressor	Female	2008-09-22	24	0	NA	46417	6696.75	4442.25	15815.5	31350.8	285648	14167	3736.75	3531	7604.25	5975	16489	6368.75	3095.5	3028.5	5792.75	5673.25	3220.5	3286	4277	2996.75	4224	7842	459369	2449.5	2476.5	2500	2547.5	2469	2174.75	60560.8	4548	16972.8	6237.75	7831	10954.5	800718	39314.2	670526	204711	475559	1.0845e+06	3686
3237	nonprogressor	Male	2009-04-07	35	0	NA	436572	11055.5	5223.5	7157.75	17948	12469.8	174710	4458.25	3225.5	3333.5	6826	2831	138854	3195.5	3116.25	3354.5	5722.75	2539.25	276926	5462.25	2926.5	4241.25	5493.75	5831.25	2885.25	2699.75	2818.75	2933.75	2615.5	2182	33526.8	4198.5	9895.25	14983	15560	14629.8	676248	26643.5	1209629	195731	191266	984614	689094
3237	nonprogressor	Male	2010-04-08	35	0	NA	444532	18289.8	5185	15895.8	45127.2	73070.8	163554	5430	3192.75	4354	12189.8	7136	149516	3426	2956	4925.75	9575	2452	313194	9230.5	3006.5	4561	11034.5	24058.5	2703.5	2677.25	2714	2811	2549.25	2196.75	15649.5	5656.5	13493	24092	38612.2	60595.8	207577	31039.5	843870	150182	177333	746728	826032
3237	nonprogressor	Male	2008-10-13	35	0	NA	591288	8432.75	4978.5	11555.5	25776.2	58205.5	249845	4425.25	3127.5	3503	11473	5656.5	153328	2982.25	3084.25	4493.5	7663.25	2839.5	125190	4740.5	2969	4077.75	6256	14744.5	2544.75	2572.25	2697	2649.25	2608.25	2132.75	13591.8	4494.5	8677	16883.5	15988	49901.8	154732	36939.2	800724	281438	216480	471714	770488
3237	nonprogressor	Male	2010-04-08	35	0	NA	498221	17865.5	5356.25	8955.5	28727	22059	175986	4696.25	3311.5	3345.5	7922.5	3084.5	191322	3374.5	2851.25	3381.25	5420.5	2582.25	442107	8019.25	3039	4480.5	7093.5	6031.5	2731.25	2439.5	2655.25	3036.75	2657	2159.75	37057	4626	14121.5	21053.2	35247.5	18970	467608	34731.5	927513	193636	198152	937198	834522
5319	nonprogressor	Male	2011-03-29	48	0	NA	188848	13511	4302.25	20022.2	30499.5	60036.5	68801.5	16670.2	3644.25	17886.2	36026	33751	26104	2506	2601.25	5142.5	3684	2241.5	258090	6168.25	3727	6913	10055.2	35104.5	4379	2573.5	2695	2763	2537.75	2123	363166	10650.2	34459	19969.5	46271	84514.8	370219	39231.5	297442	623274	325204	509614	206808
5319	nonprogressor	Male	2010-04-13	48	0	NA	274003	25890.8	6294.25	41131	60595.2	138221	105918	18135.5	4245.5	23896	44439	41987.5	58455	2665.5	2752	7436	4299	2616.5	330595	7881.25	3738.5	10864.2	15788.8	80797	7625	2711.5	2727	2877.75	2694	2161.5	288247	16007.8	46413	34431.5	74847.5	115122	89947.5	15392	218498	520310	320830	429385	576872
5326	nonprogressor	Female	2011-05-05	22	0	NA	234141	11050	4949.5	26564.5	42678.5	152072	11094	4039.75	3136.75	10513.8	22144.5	61802	36579.2	3689	3393.75	12419.2	5979	6053.25	46131.2	8143.5	3280.25	6646.75	17621	14920	2579.75	2432	2592	2650.75	2693.5	2131.5	60418.2	5636.5	6937.5	9799.25	13061.8	46132.5	959993	54090.8	873206	262673	408489	1141570	198788
5326	nonprogressor	Female	2009-11-05	22	0	NA	155456	18282.5	4975.25	23623	54363.8	190366	10227.2	3917	3195	14379	29985.5	26801	43996.2	3560.5	3363	7251	4779	5625.75	5159.5	10225	3158	5944.5	24281	12584.5	2551.5	2599.5	2444.75	2703	2499.25	2202	34815	4855.75	5992.5	8765.25	11190.2	46800.5	701235	32719.8	100182	293544	209663	769290	96268.5
5357	nonprogressor	Female	2010-02-15	15	1	NA	2.57071e+06	9636	14939	8532.5	26838.5	11668	2.28979e+06	10297	11419.8	6378.75	36308	8069.5	25214.8	2950.5	2718.75	3540.75	3288.25	2706	14238.8	2797	2786	3105.5	3331.5	3216.25	2754	2483.5	2779.5	2963	2723.5	2466	53278.5	4941.5	10110.8	8541.75	8244	17583.8	250993	47097	466108	406416	514044	1.7193e+06	2.53061e+06
5357	nonprogressor	Female	2009-08-17	15	1	NA	927334	4838	119972	9447.5	16396	54815.8	992075	4246.5	132358	7142.5	15685.5	65153.5	29593.2	2782.5	2868	3874.25	3901.5	3719	3220.5	3660.25	2966.75	3972.25	4366.5	6343	2484	2377	3372.5	2573.25	2411	2110.75	25159.2	5158.5	7475.25	7117	9002	21269.5	1113000	39358.5	707878	387198	459568	1.21765e+06	1.1564e+06
5357	nonprogressor	Female	2011-02-14	15	1	NA	2.08924e+06	13053.5	10192.5	11514.8	40523.8	25871.5	1.63325e+06	9238.75	4654.25	5732.5	24187	7323.5	56719	2936.5	2790.75	3399.75	3239.5	2554.75	10832.2	2964.5	2665.75	3176	3312	3087.25	2514	2453.75	2703.75	2898.25	2440.75	2190.25	57663.5	5154.5	9749.5	9095.5	10280	14604	380604	36006.8	388532	310901	409965	1291773	2096116
5358	nonprogressor	Female	2011-02-14	15	1	NA	141593	12779.8	5494.5	62949.5	31596.8	124922	70843	7183.5	4155	16741	18867.5	22347.8	3955.25	2651.5	2436	3231.25	2721.25	2695.5	3888	7541	3319	60833.2	14926	132976	2572.75	2457.5	2553	2836.5	2499	2099.5	7857.25	4683	7809.25	7943.25	9344	11330.5	307606	65828.2	504340	332804	405728	1243719	77281.5
5358	nonprogressor	Female	2010-02-15	15	1	NA	126623	13632.8	6106	80028.2	37516.8	155937	74330	7696.5	4598.5	19173.5	20142.2	23473	20713.5	2878	2773.75	4374.75	3630.75	3150.5	3496.5	7624.25	3601.25	70833.5	19630.5	219383	2577.75	2579.5	2480.75	2902	2597.25	2256.25	10406.2	4515.5	6671.25	8765	9476.25	14621.8	438531	32835	1.28899e+06	163919	179425	512780	53455.5
5359	nonprogressor	Female	2011-02-15	10	1	NA	111215	7899.75	5775	18520	17456.5	29374.8	4717	3521.25	3693.75	12763.5	4647.25	9452.5	13517	3131	2824.5	4819.5	4262.5	2525	3841	3911	3149.75	4500.5	7373.75	6033.5	2551	2410.25	2537.25	2887.25	2644.5	2113.5	53462.2	3688	9390.5	14190.5	12649.8	13537.5	1.19909e+06	75438.8	1.135e+06	482472	756402	1.77191e+06	29919.5
5359	nonprogressor	Female	2010-02-11	10	1	NA	69068.5	10352.8	7582.25	85297.5	25374	37493.5	6391.5	4330.25	4060.5	102066	6345	14119	20146	3275.5	3016.75	6445	5081.25	2845	4104.75	5101.75	3376	5147.25	7331.5	7228	2480.75	2620.75	2494	2736	2424.25	2298	61106.2	5530	9324.5	17051	14551.5	17985	378078	17557	430728	396241	322642	899106	17142
5359	nonprogressor	Female	2009-08-17	10	1	NA	163369	5301.5	4224.25	13877.2	10555.8	24738.2	8282	4138.5	4056	22315	5546.5	34074.2	109784	3427.5	2915	6122.25	4738.75	4094.25	3577	4009	3064.75	4202	5751	6291.75	2588.25	2547.5	2561.25	2704.5	2517.25	2043.75	32570	4519.75	7131.25	11339.8	13520.5	23619.2	1.10523e+06	177087	351196	215984	313166	1.01898e+06	109330
5360	nonprogressor	Male	2011-03-03	40	0	NA	447223	27839.2	6524.5	11206.5	30043	12156	218658	28338.5	4126.25	8455	30249.8	10346.8	144193	3710.5	3645.75	4338	6512.75	2712.75	19601	3937.75	3168.5	3863	4108	3605.25	2990	2650.25	2724.5	2753	2746.75	2311.5	122846	5970.5	11327.8	12007.2	11772.8	16450.8	825098	75177	503954	515633	619899	1.23076e+06	635816
5360	nonprogressor	Male	2010-02-22	40	0	NA	497158	21618	5513	7527.25	21682.5	7104.25	264852	30055	4029.75	7045	29816.2	7116	163051	3852.75	3648.75	3929	6787.5	2670.25	20248	4000	3255.5	4031	4160	3359.5	2913.75	2584.5	2722.5	2859.75	2530.25	2065.5	92580.8	4672.75	9896	10631.5	9030.5	12562.8	1177489	23177.5	844836	180073	590582	1536930	788886
5360	nonprogressor	Male	2009-08-17	40	0	NA	878899	18539	5191.75	10351.2	34562	26291	387519	30215.8	4287.5	8404	57611	44801.8	253046	3950.75	3808	7060.25	9435.25	3400.5	14297	4474	3386	3900.5	5679.75	5827.25	2587.5	2537.5	2559.5	2840.5	2552	2149.75	36107.2	4837.75	8684.75	13529	9981.75	39079.8	214490	42094	463364	280222	450728	1.83481e+06	1011672
5362	nonprogressor	Male	2009-08-17	39	0	NA	457673	6209.5	17696.5	63367.8	17028.5	106476	63550.5	3776.25	4906	67202	10365	59237	85713.8	3608.5	3369.5	12600	10311.2	5115.75	52482.8	5032.25	23624.2	73895.5	8849	129132	2519.5	2506.5	2629.25	2789.75	2567	2335.75	53375	5181.25	16000.2	14899.8	13048.2	96927.5	581971	51442.5	377818	770303	793761	1.16331e+06	550613
5362	nonprogressor	Male	2011-02-14	39	0	NA	338808	7832.75	18919.2	34034	17654.2	32458.8	31665.2	3513	5613.75	19450.8	5782	20418.2	166544	4959.5	3077.25	5622.25	8201	2769.75	107354	6800.75	29215.5	42954.2	9440.75	27887.2	2796	2670.75	2601.75	2844	2588	2192.5	202526	6118.5	20635	13533.8	17556	42964.5	121503	15006.5	500314	535050	191282	948684	488405
5365	nonprogressor	Male	2010-03-31	49	0	NA	509596	23257.5	8928.5	33801	39204	184692	128110	6957.5	3231	6669.5	13619.8	4890.5	133404	8331	3123.5	4976	9102.5	2407.75	83773.5	4282.25	5694	4404.5	4367	180028	2850	2445	2753.25	2745	2628	2219.75	44549.8	6641	9067.75	21289.2	16244.5	18206.8	240403	25288.5	345816	605989	818400	1815579	781678
5365	nonprogressor	Male	2010-03-31	49	0	NA	536270	48689.5	16097	65569.5	94315	667670	155730	9203.5	3260.25	10176.5	19477.8	11883.2	146262	9941.25	3175	5708.5	14686	2888	118796	6854	11169	7153.25	10112.5	460872	2793.75	2543	2643	2823	2577	2119	46285	8768	9867.75	26195.8	21381.8	28715.5	203044	20261.5	282182	380844	688172	1194081	857867
5365	nonprogressor	Male	2009-10-06	49	0	NA	765404	17859.2	8927	24888	35625	255524	157846	6864	3198.5	8736	14977	3759.75	168385	7633	3261.75	6473.75	12650.8	2428.25	23957	5107	6152.25	5215.25	8078.5	390051	2444	2483.5	2543.5	2630	2529	2111	10638	4767.5	6800.75	16305	10583.2	9353.5	980574	42037.5	600899	128103	173624	786440	971054
5434	nonprogressor	Male	2010-03-02	21	0	NA	184098	7373	6156	18437	38641	26239.5	3040.25	2554	2741.5	3133.5	2754.25	2170.25	44383.5	3187.5	2737	5836.25	6891.5	2874.5	6315	4362.5	3357.25	4474.5	7332.5	5887.5	2691.25	2490.25	2575.5	2659.75	2573	2152	38246.5	5671.25	10109.8	9937.5	20110	40800.2	474786	43895.5	662521	126320	240602	1.07659e+06	80983.2
5434	nonprogressor	Male	2009-09-02	21	0	NA	178129	4993.25	3700.5	12397.8	20137.5	14498	4066.5	2559.5	2752.75	3301.75	2868.75	2095.75	61020	3123	2781	5893	5957.25	2610.25	3843.25	3638.25	2982.75	3947.75	5068.5	4395.5	2518.25	2415	2470	2487.75	2462	2219.25	12202.8	4201.25	6572.5	6838	12408.5	23308.5	615898	35326	686403	333700	232644	764816	77326.8
5434	nonprogressor	Male	2011-03-09	21	0	NA	187962	9390.25	7054.25	19095.5	38964.5	36277.2	3044	2691.5	2806.25	3134	2799.75	2207.5	115492	3424.25	2704	5775.5	7880	2776	8737	4697.25	3475.5	5943	8378	7620.5	2620.25	2696	2614.5	2858	2640	2133	42495.5	5388.5	12290.5	10986.8	22372.5	65897	549446	40260.2	562673	140346	272551	928328	102751
5435	nonprogressor	Female	2010-03-08	25	0	NA	18869.8	15072.5	5769	13325.8	12423.8	109536	3666.75	10994.5	4054	6292.5	4455.75	13647	3370	2604.75	2854.25	5528	4373.5	2437	4383.75	4874	3296	6169.25	7935	16859	2715	2678	2652	2812.25	2848.5	2478.5	4935	6985.25	13852	12744.8	12075.2	128878	240540	35309	726915	447756	435012	627219	3805.5
5435	nonprogressor	Female	2009-09-02	25	0	NA	26326	10740.5	4279.75	20132.8	8153.75	76980.2	4362.5	9039.75	3088.75	29039	3493.5	10537.5	247438	2799	2815.75	5504.25	3941.25	2444.5	6367.75	4246	3188	4846	5606.25	11054	2481	2503.5	2425.25	2694	2456	2014.75	4307.25	5027.25	8530.75	40135.5	9226	87710	320544	18631.5	313945	230243	106967	900902	3445.75
5442	nonprogressor	Male	2010-03-24	35	0	NA	320797	45922.2	6030.5	42019.5	61637.8	29881.5	199445	32793.2	4801.5	40586.2	47010.5	20289.5	61836	5606.5	3343	9069.5	10413	3318.5	7419	8545.5	3649.25	7110.5	7072.75	12414.5	2883.5	2687.5	2739.25	2852.5	2750.5	2126	54236.5	5757.25	14828.5	11446.8	14092.2	28129	1.04382e+06	35160.2	1381096	207552	452510	1141487	290331
5442	nonprogressor	Male	2011-03-09	35	0	NA	307280	50172.2	6130	25005.5	39157.5	10716.5	198674	32944.5	4012.25	20964	29248.8	6825.5	63282	5137.25	3262.5	5499.5	6420	2723.5	6761.25	8675.75	3207	4789	5268	6005	2840	2689.25	2901	2964.25	2665.75	2283.5	34175	3864.25	8073.75	7085.5	8497.5	9002	905363	41041.5	1.24915e+06	264555	359189	1226204	357248
5551	nonprogressor	Male	2009-10-14	33	0	NA	487730	47211	6901	13574.5	62858	30759	226978	19698.5	5265	6423.5	34376	8621	26725	5022	2561	3794	5894.5	2389	1251116	21877	3129	5673	18640	7916	2588	2583	2537	2769	2410	2328.5	330432	10619	9904	22032.5	37076	29348	731072	86817	67031.5	142770	248748	900717	757852
5551	nonprogressor	Male	2010-04-29	33	0	NA	424019	40725	6146	15434.2	67425	61543	236882	19698.8	5966.75	11451.5	45454.5	20944.5	52565.2	4456.25	2738.25	4465.5	6668.75	2732.25	548354	30211	3102	6033.25	39691.8	33997.8	2703	2512.5	2736	2802.75	2742.5	2139.5	138272	16518	11585.5	28633	38721.8	110948	97368	16602.2	499037	420194	205460	1.27763e+06	961054
5551	nonprogressor	Male	2011-04-06	33	0	NA	405042	36994.2	6126.25	8849.5	40662	17453.8	215740	20575.5	6012	5343.75	25811.5	6938.75	109655	4187.25	2622.5	3538.75	4755.5	2325	1.13353e+06	22044.2	2844	4651.25	16931	7393.5	2715.5	2549.5	2653	2884	2558	2139	299942	9948	7751.5	20483.5	30304.2	22160.2	417606	28486.2	810790	525411	380200	1.87551e+06	935527
5553	nonprogressor	Female	2011-04-06	14	1	NA	131776	14828	75438	69978	27283	32818	22404.5	5024	55661	50860	7031	5508	32200.5	2988	2645	3230	4468.5	3743.5	19999.2	4784	4121.25	4451.25	5649	8133	2500.75	2523.75	2696	2684.5	2522.5	2442	109678	6952.75	7276.75	6141	8378.5	11311.5	456215	114211	1.05089e+06	632861	437758	1861617	70867.5
5553	nonprogressor	Female	2010-03-24	14	1	NA	155309	6075.25	24903	23520.5	10815.8	8878.75	39825.2	5136.5	58426.8	50186.8	8236	6562.25	52315	2916	3051.25	3535	4453.25	3511	33684.8	4964.25	4636	4996	6092.5	8902.5	2698.25	2786.5	2755	3050	2646.25	2377.75	72843	5894.5	8385	10204.5	8138	13986.8	524202	170410	996038	661320	511582	1729240	102265
5553	nonprogressor	Female	2009-09-28	14	1	NA	182542	15139.5	72705	65203.2	30039.8	49924	32124	5144.75	51289.5	43538.2	7331.25	11394.8	62133.5	2691.5	2706.25	3755	4776.25	2934	16664.5	6068	3742.25	6054	9964.5	11144.2	2624	2676	2637.5	2561.5	2422.25	2002	22424.2	7303.5	9550.25	10022.8	11547.5	40139	883392	105040	619797	163842	282008	648058	203040
5554	nonprogressor	Male	2010-04-01	19	1	NA	198028	13208.2	6296.25	9693.5	19136.5	159600	30686	9611.25	4005	6720.25	5927.5	25546	71304	3733	3188	3908.5	5843	4707	41873.2	4286.5	3303.5	4705	8299	8469.5	2712.25	2656.5	2752.75	2740.75	2508.5	2226.25	130096	8052.75	29225	94331.5	28345.5	317074	836007	73553.2	618849	276227	439641	857847	151040
5554	nonprogressor	Male	2011-04-06	19	1	NA	229860	20455.5	5478	8780.75	24902.5	116427	33652.2	10119.2	3243	5685.75	5388	18327	90674.5	4714.75	3195.25	3375	8893.25	3312.25	17954	3416.25	2732.75	4103	5811	5592	2972.75	2707.75	2634.5	3045	2643	2134	83767.5	5708	33281.8	49323.2	18455.5	190710	705446	53323	696609	222052	498882	814186	205656
5554	nonprogressor	Male	2009-10-07	19	1	NA	366390	13145	7847.75	12561.2	25382.5	87696	41808.5	4824	3387.25	5661	4788.25	17416.2	102071	3249.75	3124.75	3674	4182.5	3925	44282.2	3856.25	3038.75	4208.5	6894	5641.75	2534	2437.5	2553	2800.25	2408.75	1984	77549.5	6017	28516.2	89636	20774.5	259125	226732	52141	615843	391253	302240	1.19767e+06	329026
5561	nonprogressor	Female	2011-05-03	17	1	NA	144804	7790	5964	17929.5	37703.5	46723	14029.8	4105	4619	14817.8	34238.5	25439	64252.2	3602.25	3627.25	7822	8477.5	3452.75	10597.5	4322.25	3549.5	4621.5	9810.75	22522.5	2802	2690.75	2766.5	2808	2647.25	2252.5	86659.2	6766.75	27734	13780	20928.5	46223.2	917395	82841.8	429629	306934	344556	1193034	109082
5561	nonprogressor	Female	2010-04-19	17	1	NA	180088	8898.5	7017.25	25218.2	53133.8	49857.5	16000.5	3865	4447.75	17727.2	31786.8	23819.5	85318	3813.5	3562	8400	10853.5	4213	7450	3653.25	3722	4656.5	9237	25601.5	2843	2656.5	2722.75	2776.75	2645.75	2276	76245.2	6896.5	25914.5	14910	18885.5	50854.5	793431	66886.2	456093	271864	356716	1.64345e+06	146698
5561	nonprogressor	Female	2009-11-04	17	1	NA	322366	9494	8065.5	27888.5	50781.2	90160.2	27000	4136.5	4604.75	18349	24511	33230.2	113090	3395.25	3412	8049	8862.5	4632	9541.5	4758	3471	5433.25	9869.75	38145.5	2708	2541.75	2543	2530	2599	2179	96811.8	8013.75	23047.8	19761	21936	104616	53163	20968	743438	183540	197475	813626	204749
5561	nonprogressor	Female	2010-04-19	17	1	NA	195138	9151.25	7849	28590.5	63821.5	57402.5	9823	3676.5	4294.25	17283.5	32111.5	20935.5	603638	3118.5	3334.75	7461	8367.25	3277	9003	4146.5	3289.75	4950	10370.2	22098.5	2686.25	2356.5	2579.5	2818.25	2481	2153.5	54109.2	5262.75	18346.5	11431.2	14715.2	37258.5	662725	75485	412184	255480	331912	1.2602e+06	102130
5563	nonprogressor	Female	2010-04-19	13	1	NA	108756	11946.8	6703.5	20175.5	70783.5	522665	45585	4033.75	3248.75	4675.75	6638	33634	25444.2	2723.5	2826.5	4234.5	4672	2961.75	4074	7672.5	4906.25	11594.5	49596.5	17724.5	2619	2537	2742	2680	2759	2249.25	12153	4984.75	6549.25	10747.8	11806.5	15714.2	506411	38421.5	618720	157768	498025	747853	28930
5563	nonprogressor	Female	2009-10-19	13	1	NA	163194	12985	7103	19214.5	78627	599528	53245	4189.25	3437.75	4916.25	5965	26854	30037	3040.75	2915	4392.25	4143	3022	3360	7592.5	3992	11081.5	67891	13945	2644.5	2504.25	2605	2635	2455	2098	12629	4892.25	7505	10366	10195	13324	901482	21124.5	871862	133588	243379	857428	40582.5
5563	nonprogressor	Female	2011-04-13	13	1	NA	57543.2	8522.25	4882.25	13318.8	53485	159234	32991	4074.5	3174.5	6503.5	8172	12059.5	123976	2627.25	2730.25	3070.5	3213.5	2483.5	4532.75	7640.5	3953.5	9530.25	46884	11554.5	2641.75	2514	2611	2925.5	2618.5	2123	25066.5	4802.5	8306.75	10106	13681.2	11954.5	1.21673e+06	156238	699787	311389	601436	1.30964e+06	27702.2
5572	nonprogressor	Female	2010-06-14	21	0	NA	275555	6790.5	4886.75	9035.5	12328.5	87875	58359.8	5673	4233.5	8256.5	8622	32835.8	131498	3464.75	3566.25	4475.75	5443.75	2914.75	17570	4315.5	3232.5	4517.75	5079.25	38189	2808.25	2676	2612.5	2911	2711	2210	21154	4704.75	9485	13332	9166.5	17257.2	2.0008e+06	346962	983628	302176	1033307	884323	338504
5572	nonprogressor	Female	2009-12-01	21	0	NA	413509	7275	5549	10744.5	13614.5	90416	83831.5	5411.5	4335.5	7756.5	9149	31884	192702	3256.5	3628	4981.5	5820	2897	9111	4524	3199.75	4965.5	5528	63854.8	2692	2664.5	2639.25	2823.75	2568.75	2155	16541.2	5215.5	9800.5	14479	9804.75	21899	640080	48183.5	697328	304929	466382	1.09789e+06	389673
5572	nonprogressor	Female	2011-05-19	21	0	NA	352562	6472	4376	6767	8078	13933	55459	6444	3946.5	6513	6462.5	12671	245578	3414	3327.5	3934	4932	2593.5	12421	4041.5	3091	3852	4169.5	7243.5	2695	2528	2572	2777.25	2609	2147.5	21207.2	4753.5	13838.8	11258.2	8698.5	13130.8	1673552	357927	936066	791546	1060173	1.22296e+06	474302
5661	nonprogressor	Male	2009-10-19	22	0	NA	1.12533e+06	9157.25	5830.5	12448.2	24896.5	400968	323174	4580.5	5187	10506.8	10455	714872	484748	4905.5	2895.5	4175.25	10583.5	3830	16285.8	4570	3241.75	5633.75	7902	11832.2	2793.75	2675.5	2522	2852.25	2459.5	2605.75	38671	6010	20262.5	14865.5	13836.5	69702.8	554860	34287	527466	232432	366086	1.20698e+06	1187009
5661	nonprogressor	Male	2011-04-13	22	0	NA	742959	7712.25	4688	9341.5	14628.2	146160	181064	4035.25	5475.5	11763.8	6125.5	267839	590003	6123.75	2818	3166.5	8701.25	2724.5	11598.5	4105	3163	5510.75	6723.5	6652.5	2608	2554	2568.25	2853	2568.5	2081	39533	5211.75	29668.5	16406.5	14790.5	48249.5	592287	93022.5	1149155	571557	309613	1099616	961433
5662	progressor	Female	2011-04-19	17	1	5	52838.5	15681.5	9116	63007.8	392387	118533	2742.5	2702.75	2626.75	2894	4550.25	2202	12344.2	2757	2913	4151.5	27218.5	2565	3385.75	5387.75	3201.5	4784.75	7063.5	57479.2	2665.5	2573	2696.5	2722.5	2830	1973.5	19697.5	24738.2	13321	11737.5	32446	56879.8	454888	37060.8	760062	273182	498126	1209725	5075.75
5662	progressor	Female	2010-04-21	17	1	17	58002	8820.5	5027	33591.8	15786	54487	2772.5	2636.5	2667.75	2865	2541.75	2172	17156.2	2828	2864	4181.75	3807.5	3658.25	3070.75	4053	3087.5	4524.75	5104	17339	2570.25	2537	2772.5	2963	2659	1997	22211.5	19185.8	25937	18820.2	25515.5	35245.2	683487	39825.8	1.25958e+06	180462	522165	1.7742e+06	7688.75
5662	progressor	Female	2009-10-28	17	1	23	170043	8846	5618	16288	18672	83796	3182	2521.5	2745	2991	2946	2051	NA	2979	3018.5	4244	3790.5	2352	3071	4126	3145	4439	5148	25980.5	2526	2352	2634	2730	2391.5	2457	25906	4986	10287	13339	10692	55322	697435	27122	460310	148126	206638	845978	59525
5674	nonprogressor	Female	2011-05-05	12	1	NA	20919.2	4843.5	4299.75	8439	10334.2	17888	5935.75	3011.5	2939.5	4015	4496.75	3211.75	4835.5	2616.5	2618.75	3406.75	2879.25	2469.25	4407	3947.5	3061.25	4568	4323	5930	2473.5	2643	2582.5	2879.25	2623	2038	37924.2	4212.5	7429.5	6228.75	6701	47919	1.43002e+06	50566.2	1.32058e+06	314060	482686	1487385	2944.5
5674	nonprogressor	Female	2009-11-04	12	1	NA	22192	13726.8	7101.5	21432	22358	35891.5	4576.75	3224.25	3433.5	5843.25	5073.75	5056.5	5251	2641	2635.75	2923	2770	3002	3526.75	6628.5	3203	6719	7640.25	11443.5	2430	2416.75	2390	2543.5	2643.25	2144.25	14544.5	4060.5	6014.5	8418.75	7353.75	97871.2	1.01603e+06	46206.2	1012651	230880	302654	1.47592e+06	2971.25
5674	nonprogressor	Female	2010-04-21	12	1	NA	21303.5	7407.5	4543.75	14107.5	15649	30136.5	4188	2912	3022.5	4439.25	4063	4587.5	5496.5	2672	2625.75	3307	2942.75	2986.25	3021	4892	2990.5	5004.5	5406	7887.25	2843	2557	2816	2886.25	2782.75	2263.5	18899.5	3737.5	4694.5	6136.5	5944	300480	885702	25336	621312	194842	261404	908759	3309
5677	nonprogressor	Female	2010-03-02	14	1	NA	54992	36395.2	9797.5	101132	134943	165957	9290.25	13010	3474	21746	28542.2	41263.8	10522.5	3309.5	2998.75	6461	6840	2843.75	4130	3954.5	3146.5	7727.75	11126	8916.75	2629.5	2568.75	2623	2468.5	2449	2169.75	5439	4764	5759	14016.8	10751.2	40833	183407	28386.2	1.14397e+06	364636	176758	2.0953e+06	4424
5918	nonprogressor	Female	2011-06-02	13	1	NA	60245.2	7558.5	7063	45308	27906	209060	18380.5	4107.5	4191.25	11331.2	14769.5	70025.5	12913.5	2542.5	2659.25	3571	2583	3151.5	4346.75	4064	3038.5	4849.5	5313	6799.25	2691	2666.75	2620.75	2641	2584.5	2141	69557	7787	17832.2	38240	36682	50088.8	1.03277e+06	54727.5	1.39951e+06	355287	513377	943427	11253
5918	nonprogressor	Female	2010-06-07	13	1	NA	78105.5	8763.5	5173.5	25568.8	21839.8	150303	21893.2	4134.25	3711.75	13122	15883	39091.5	20293.5	2519	2669.5	4317	3131.5	4270	6782.75	4156.25	2827.75	4464.5	5356	20777.5	2766	2549.75	2718	2874	2614.5	2248	8217	5549	9126.5	33869	15201.5	115236	510665	36784	1156205	710751	495030	878992	15674
5918	nonprogressor	Female	2009-12-14	13	1	NA	127391	10325.2	9563.5	55541.5	46176.5	315609	19098.5	4023.75	4396.75	20821	23243	43617.5	35888	2604	2707	8564	2998.25	6830	11096.8	5238.25	3096.25	6212	7141.5	20863	2550.5	2560	2505	2646	2496.5	2084.75	12439	6410.5	13165	28433	16807.2	82770.8	294635	29790.2	481298	255088	306462	813865	33562.5
6074	nonprogressor	Female	2010-07-26	11	1	NA	54248.5	6102.5	5819.75	9991.75	7659.25	19807.5	51076.5	3690.5	3382.5	5525	4746.5	16896.2	5043.5	3401.5	3122	4866	3876	2521.25	3234.5	5807.5	4699	9008.25	6620.75	10085.2	2687.75	2675.5	2745.5	2824	2583.5	2259.5	22344.5	3415.5	6755	13394.5	6009.25	10238.2	1.28667e+06	32869.8	691933	128509	273411	818878	6335
6074	nonprogressor	Female	2010-02-17	11	1	NA	81453	9786.75	8121	15333.2	16656.5	52048.8	66916.5	4842.75	4262	7991.25	7279.25	44362.5	6049	3168.25	2974.75	5846	4259.25	2555.25	3158	7323.5	5057.5	8555	11186	17342	2642.25	2315	2364.5	2613.5	2439	1972.75	11557	3960	7177.25	23959.5	7688.25	20220.2	67462	13383.5	671138	51162.8	151633	265593	9984.5
6074	nonprogressor	Female	2011-08-03	11	1	NA	98599.5	9544.75	7042.75	15809.5	12514.8	43215.8	70051.2	3668	3526	6160	4913	12805.2	16275	3176.5	2942	5034.5	3884	2907.25	3342.5	6766.75	4437.75	10635	7635.5	25951.2	2698.25	2655	2792.25	2929.75	2610.75	2141.5	22137.5	3357	6806.5	10817	5530.25	9235.75	1.14786e+06	52933.5	492740	149275	389543	896412	23905.5
6290	progressor	Female	2010-03-08	15	1	5	221156	16473.8	9250.25	55030.2	39227.5	136666	63034.5	8736.25	7168	55899.5	30458.8	62821.5	85501	4110.75	3201	5736.75	8793	3273.5	3521.5	5796.75	3472	18698.5	9241.5	81352	2421	2615	2475.75	2680.75	2447.25	2381.25	86075.2	9832.5	17217.8	41345.2	34997.2	80553.5	1.77021e+06	59684.5	838838	141237	369235	1.31462e+06	102621
6302	nonprogressor	Female	2010-03-10	12	1	NA	111850	8489.25	6127	12771.5	15718.2	91429.8	21184.2	6528.25	4643	9149.75	10142.2	9718	42342.8	2992.75	2826.25	5065	4840	3100.75	3591.25	4121	3019	4659.75	4703.25	140243	2582	2418.75	2656.75	2651.75	2502.5	2076.5	22865	6930.75	9930	10243	12555	18491.5	465041	44977	821406	385064	501006	764063	39513
6302	nonprogressor	Female	2010-08-24	12	1	NA	92922.5	15943	5309.25	18145.5	26629.8	86259.5	13408.2	12347.8	4601.25	15382	23134.8	19506.5	63625	2642.5	2634.5	3963.25	4191.25	2826.25	4178.5	8188.25	2931.25	9847	10646.2	115079	2624	2629.75	2640	2603.25	2571.75	2132	27781	6240.5	7165.5	8467.5	10122	29509	653878	96182.8	879715	437124	618763	1.19276e+06	26290
6313	progressor	Male	2010-09-07	38	0	11	104529	16375.5	31383.8	55399.2	38291	85354.2	38927.5	7285	34517.5	42262.5	12047	31037.8	6929	2980	2735.5	5421.75	6484	6420.25	64747.2	4694.5	3698.25	7665.25	12453	31566.2	2908.5	2816	2687.5	2801.5	2755.25	2304.5	25319.2	10132.2	41577.2	35519.8	26598.8	92842.8	117178	22861	441424	56782	159238	745341	52953
6313	progressor	Male	2010-03-17	38	0	17	158159	24058.5	44068.2	78564.2	58851.5	103500	56411.2	10142	59809	65652.5	18927.8	36238	9307	3963	3012	7350.75	8842.75	11719.5	200662	5576.75	4050	10020.2	17210.8	35753	3897.5	2550.25	2496	2816.75	2574.25	2184.5	70011.8	12777	60934	71435	38626.5	130568	577601	31036.5	580606	117845	215222	905315	69173
6565	nonprogressor	Male	2011-11-01	22	0	NA	495958	15748.8	10153.5	169732	94705.5	41684.5	149338	5274	6039	140161	39609.8	16793	154143	3857	3254	14153.8	11856.5	2468.5	50427.8	7572.25	4035.25	14891	16274	10667.8	2945.5	2465.25	2584.25	2717.5	2508.75	2147.25	44573.2	6555	17177.2	22022.2	13349	29053	351810	31991	525844	154958	166742	1.22171e+06	742450
6565	nonprogressor	Male	2010-10-26	22	0	NA	452742	10623.8	6474.5	81759	45446.8	23692.8	141065	4937.5	5124.5	119550	27205.5	13310	184736	3776.25	3064.25	13775.8	11771.5	2614.5	48422.8	6394.75	3408.75	11490.2	12860.2	9044.75	3142	2504.5	2847	2985.5	2767	2147.75	39983.5	5232.5	7993.75	21902	13006.5	23625	391571	27273.2	714083	126117	222863	1540078	702639
6565	nonprogressor	Male	2010-05-24	22	0	NA	583504	9099.75	7314	117410	39710.5	20321.5	118762	4861.5	5338	160060	22457.5	14315.2	239451	4299.75	3390.75	23265	13592	2647	35076	4866.25	3577	10854.2	8888	7451	2999.75	2415.5	2421.25	2682.25	2513	2064	56388.8	5323	9232.5	28607.2	11755.2	23651.2	233663	28085.5	620049	170946	207406	535423	750495
6665	progressor	Female	2010-11-30	14	1	11	410155	21524.5	4537	27804	61399.5	67676.8	141398	5874	3585.75	12911.8	18041.5	78690.2	224341	6984	2835.25	3329.5	15832.5	2902.75	7414.5	5943.75	3020	15266.2	24582.5	13306	2814.75	2538	2621.5	2930.5	2813	2048	95971.2	5876.25	11583	24290.5	10344	18568	996351	42463.5	702715	318488	336482	892268	608546
6665	progressor	Female	2010-06-30	14	1	17	471356	28241	6277.5	23696.8	64556.8	61626.5	140805	6121.75	3868.25	14075.5	21263.8	56326.8	240999	8273.25	2763.75	3630	19127	2987.75	10156.5	6483.5	3587.75	6866.5	9820.5	10824.2	2452.5	2449.5	2463.75	2527.5	2378.25	2081	128967	6257.25	14567.5	19621.5	11365.8	22842	537344	21194.8	360800	176185	270622	509280	540783
6675	progressor	Female	2012-05-10	19	1	5	343443	11307.5	7159.25	10659.5	19844.8	68154.5	114186	6978	4916.25	5722.5	10519	87999.5	91927.8	3498	3734.25	4698.5	6012.25	3311.75	12555.2	4525.5	3195.25	5323	5602	9246.25	2782.25	2553	2600.5	2828.5	2534	2322.25	29447.8	7146.5	22681	18209.2	20486	31346.5	918325	39839.2	560776	501407	450894	1.73072e+06	397098
6675	progressor	Female	2011-05-17	19	1	17	533714	21370.5	9219.75	20575.5	32996	88090	252118	12312	6076.25	11357.5	16343.5	66592.5	100756	3745.75	5170	5295.25	6740	4296.75	41998.2	5254	3561	7692.5	7860	18031	2744.5	2551	2731	2839	2583.75	2116	38772.2	8403.5	40245	23033.5	27246.5	23524	613003	177446	386252	560960	670288	1.28259e+06	747312
6675	progressor	Female	2010-11-22	19	1	23	462572	21459.5	23902.8	57513	43821.2	167738	150360	7201.75	13411.5	41468.5	15088	108279	192184	4491	5348.5	7439.5	11093	4248	9105.75	6633.75	4041	12216	10743.2	59657	2655	2459	2545	2601.25	2563.5	2004	41058.2	9385	25037.2	23248.5	25163.5	108848	675675	29688	830946	107426	316764	698120	534404
6686	nonprogressor	Female	2012-04-19	21	0	NA	214185	6748.25	4237	7991.5	13505.8	87441.8	15686.5	3594.25	3286	4675.5	5469	99732.8	113526	3877.5	3383.25	4085	6900.25	2719	2866.75	3330	2747	3240.5	3486.5	4959.5	2695.5	2491.5	2762.5	2874.5	2587.75	2155.5	21280.5	3929.25	7739.5	6723.25	8363.75	14684.2	834607	55236.5	845758	356798	615166	1195745	232590
6686	nonprogressor	Female	2010-10-27	21	0	NA	236312	11920.8	5843	16152.8	24690.8	231995	19682.8	3900.25	3432.5	5415.5	8445.5	281657	122702	4833.5	3328.75	5447	11309.2	7647.25	3130.75	4634.5	3355.25	4626.5	5536	12578	2458	2411.75	2469.25	2559	2379.5	1924.25	14516.5	5197.5	9784.25	9018	10049.5	27639.5	358926	37008.2	732080	263615	385152	157875	302303
6686	nonprogressor	Female	2011-05-24	21	0	NA	223462	8227.5	4291.75	11869.5	25657.2	250452	12096.5	4156	3262.5	6031	8442.5	239909	470534	3994	3130.25	4869.5	11688.5	4487.25	3309	5093.75	2936	5230.5	6777	88981.5	2648.25	2547.5	2667	2805.5	2698.5	2116.75	18419	4197.75	7188	6387.75	8795.25	17724.5	1065848	38242	1.05538e+06	263520	710837	1383451	235500
6892	nonprogressor	Male	2010-11-11	20	1	NA	39859.5	7632	8284.75	39308.8	30372	233370	6321.75	4439.75	4426.5	22869.2	13898	12998	12176.8	2658.5	2838.5	5204.5	4552.75	2477.25	3425.5	4778.25	3349.75	5385.75	5939.5	145862	2611.75	2488	2598.5	2730	2428	2113.25	12498	4943.25	7617.5	51225.8	51972.2	14979	563350	52277.8	718848	294556	463626	994783	7293.5
6892	nonprogressor	Male	2012-05-14	20	1	NA	47426.8	4533.5	8866.25	26591.8	10589.2	70460	5702.5	3308	7544.25	17487.2	6010.5	5300	13651.5	2407.5	2668	3347.75	2942.5	2151	3466.25	3877	2889.25	3803	3615	56380.2	2725.5	2611.5	2527.5	2694.25	2584	2042.25	24849.5	3415.5	6624.25	29673.2	23948.2	6333.5	1122834	27632	607022	160887	269586	813200	9352.25
6892	nonprogressor	Male	2011-05-30	20	1	NA	48833.2	3723.5	6004.25	12541	8544.75	13649.5	4807	3601.75	6721.5	13660	7260	4708.5	20504.5	2586.5	2717	3658.75	3184.75	2430.5	3662.25	4152.75	3058.25	4036.5	4302	21670.5	2726.75	2712	2786	2878.5	2602.25	2118.5	23755.5	3743	8844	27944.5	23975	6853	1.28592e+06	23319.5	980222	183196	347593	1.41052e+06	9582
6907	progressor	Male	2011-06-20	22	0	11	200021	4953.75	5024.5	75978.5	11112.2	24508	18459.8	2954.25	2979.25	71730	3426.25	2731.5	85304.5	2511.75	2937.75	3518.5	3616.5	2271.75	32531	3704.5	3252	4807.75	4097.25	8919.5	2704	2595.5	2576.25	2736.25	2552.75	2176.75	39547.5	4388.5	10629.5	9470	11507.2	13724.8	1.76811e+06	84260	612365	199614	471034	1045320	132371
6907	progressor	Male	2010-12-13	22	0	17	174529	5557	4751.5	35779.8	15071.8	97888.5	11963.2	2950.25	3143.5	41119.5	4302.5	13709.5	67706.8	2530.75	3009	4678.5	4705.25	2628.5	31730.2	5531.25	3510.5	7128.75	6882	111039	2479.25	2613.75	2516.5	2524.5	2444.5	2120.75	36466.2	5247.5	9609.5	11767	14363	53566.2	494842	16949.2	531240	116356	162710	853810	80959.5
[truncated: 35 more columns]

## Sheet: Fig 4E
	(Intercept)	sexMale	Age	VisitType.Cal	groupprogressor	pvalue	pvalue.adjust	feature_class	Epitope
IgG_LAM	-5.28232	2.69418	4.5216	-4.07513	4.00752	8.21511435373062e-05	0.00320389	titer	LAM
IgG_PPD	-6.42935	2.89644	4.11934	5.83835	3.54131	0.000484414	0.0125948	titer	PPD
IgG_HspX	-1.43739	-0.534983	0.877607	2.27128	1.80609	0.0720722	0.165342	titer	Hspx
IgG_CFP10	-2.98248	-0.898064	3.70305	-0.124242	1.08425	0.27896	0.395616	titer	CFP10
IgG_Ag85	-5.54945	0.452168	4.78459	3.52633	2.97797	0.00319872	0.0224065	titer	Ag85
IgG_ESAT6	-0.341958	-1.34131	1.47552	-5.03549	2.2558	0.0248578	0.0896691	titer	ESAT6
IgG1_LAM	-3.57254	1.67872	3.16685	-2.93391	2.29502	0.0225293	0.0896691	titer	LAM
IgG1_PPD	-2.87554	2.12496	1.20747	4.7676	2.19992	0.0287401	0.0896691	titer	PPD
IgG1_HspX	-0.791908	-0.469639	-0.0368052	2.8389	2.21905	0.0273715	0.0896691	titer	Hspx
IgG1_CFP10	-1.0287	-0.724038	1.61433	-1.12508	0.296383	0.766972	0.842589	titer	CFP10
IgG1_Ag85	-2.96949	-0.137901	2.60351	2.54245	2.2012	0.0286174	0.0896691	titer	Ag85
IgG1_ESAT6	0.75359	-0.998823	0.0321611	-5.07242	0.791953	0.42871	0.557323	titer	ESAT6
IgG2_LAM	-4.92703	2.20578	4.31015	-1.66147	2.95241	0.00344716	0.0224065	titer	LAM
IgG2_PPD	-6.49698	2.80375	4.81196	3.61586	4.04845	7.03099222721447e-05	0.00320389	titer	PPD
IgG2_HspX	-1.31401	-1.66131	1.80255	0.868202	0.911589	0.362431	0.479146	titer	Hspx
IgG2_CFP10	-2.94113	-1.46777	5.11479	-7.46441	-0.636089	0.52494	0.63977	titer	CFP10
IgG2_Ag85	-6.555	2.1689	6.01792	-0.822797	3.00796	0.00290394	0.0224065	titer	Ag85
IgG2_ESAT6	-0.729406	-1.45272	2.07293	-4.51687	0.250206	0.802438	0.869307	titer	ESAT6
IgG3_LAM	-6.68711	3.39161	5.51877	7.0588	-0.220871	0.825214	0.881735	titer	LAM
IgG3_PPD	-2.67443	1.52028	2.36506	0.934128	-0.425317	0.670676	0.758155	titer	PPD
IgG3_HspX	-2.62277	0.338969	3.49971	-1.49788	-0.478716	0.632215	0.725188	titer	Hspx
IgG3_CFP10	-1.06379	0.106475	1.26808	-2.67844	1.46392	0.144174	0.250772	titer	CFP10
IgG3_Ag85	-1.81301	-0.0226273	2.41107	-0.937281	-0.769868	0.441729	0.564834	titer	Ag85
IgG3_ESAT6	0.0280232	-1.40334	1.16547	-6.01659	1.95695	0.051304	0.132514	titer	ESAT6
IgG4_LAM	-2.21295	-0.646085	2.1631	5.54475	0.10239	0.918447	0.930375	titer	LAM
IgG4_PPD	-4.05452	0.851713	1.96506	6.19957	0.757815	0.449279	0.565222	titer	PPD
IgG4_HspX	-5.56286	0.502879	1.6246	9.59921	2.13267	0.0342114	0.102634	titer	Hspx
IgG4_CFP10	-3.1072	1.07709	1.19522	5.96337	1.17954	0.239303	0.373313	titer	CFP10
IgG4_Ag85	-5.15152	0.0426601	3.28604	6.21533	2.37802	0.0181338	0.0832021	titer	Ag85
IgG4_ESAT6	-2.02478	-1.1358	2.00389	1.84493	1.1508	0.250316	0.375475	titer	ESAT6
IgA1_LAM	-7.48115	1.82268	6.07899	8.39574	1.64288	0.10154	0.198004	titer	LAM
IgA1_PPD	-5.35836	1.80664	4.45791	1.26633	3.12205	0.00203585	0.017644	titer	PPD
IgA1_HspX	-5.49589	0.32138	4.60878	5.16575	2.66085	0.00832806	0.0405993	titer	Hspx
IgA1_CFP10	-4.31829	0.551809	4.47684	0.899607	0.560095	0.5755	0.680136	titer	CFP10
IgA1_Ag85	-5.76227	1.00948	5.06764	3.38874	2.6828	0.0077349	0.0402215	titer	Ag85
IgA1_ESAT6	-1.26052	1.69804	1.60655	-6.01208	0.380873	0.703345	0.783727	titer	ESAT6
IgM_LAM	0.447521	-1.00287	-1.64604	2.39908	1.35449	0.177224	0.294116	titer	LAM
IgM_PPD	2.39844	-2.15388	-3.82311	2.59093	2.25585	0.0251963	0.0896691	titer	PPD
IgM_HspX	2.50073	-1.21973	-3.44444	0.850512	1.87574	0.0616391	0.145692	titer	Hspx
IgM_CFP10	1.45072	-1.56135	-2.0888	2.32525	0.170405	0.864722	0.899311	titer	CFP10
IgM_Ag85	1.30276	-2.37251	-2.2886	2.30576	2.11645	0.0357395	0.103248	titer	Ag85
IgM_ESAT6	1.29824	-1.0989	-2.42394	2.89696	0.0175484	0.986	0.986	titer	ESAT6
FcgR2A_LAM	-6.14175	2.68983	5.39908	-2.14356	3.14162	0.00188778	0.017644	FcR	LAM
FcgR2A_PPD	-4.18661	1.56777	1.70955	6.82261	3.12363	0.00199324	0.017644	FcR	PPD
FcgR2A_HspX	-2.89752	0.501206	1.48755	5.63653	1.53682	0.125206	0.227117	FcR	Hspx
FcgR2A_CFP10	-3.46087	-0.342829	3.51161	2.48693	1.04467	0.29673	0.413303	FcR	CFP10
FcgR2A_Ag85	-5.30094	-0.03421	4.39345	5.19331	3.36041	0.000900595	0.0175616	FcR	Ag85
FcgR2A_ESAT6	-0.211628	-2.24274	1.31281	-4.38739	1.56259	0.119113	0.226605	FcR	ESAT6
FcgR2B_LAM	-6.35942	2.43946	5.74753	-1.59188	3.16195	0.0017647	0.017644	FcR	LAM
FcgR2B_PPD	-2.54752	1.0152	0.904068	3.50214	1.11775	0.26412	0.387132	FcR	PPD
FcgR2B_HspX	-3.48656	1.17623	2.6296	3.09857	0.200873	0.840802	0.886251	FcR	Hspx
FcgR2B_CFP10	-2.96084	0.176267	3.12593	-0.0886574	1.16176	0.246	0.375475	FcR	CFP10
FcgR2B_Ag85	-4.44875	-0.155248	3.60174	4.11294	2.70838	0.00720722	0.0401545	FcR	Ag85
FcgR2B_ESAT6	-1.00585	-1.81388	1.54061	0.170349	1.65778	0.0983573	0.198004	FcR	ESAT6
FcgR3A_LAM	-4.17164	2.02712	3.7798	-1.59356	1.72177	0.0861207	0.181552	FcR	LAM
FcgR3A_PPD	-3.9421	1.9627	1.31806	8.26943	1.94572	0.0526658	0.132514	FcR	PPD
FcgR3A_HspX	-2.97978	0.442618	2.02713	4.18071	1.18996	0.234741	0.373313	FcR	Hspx
FcgR3A_CFP10	-2.94783	0.582536	2.63859	1.05264	1.65283	0.0994407	0.198004	FcR	CFP10
FcgR3A_Ag85	-4.51525	-0.20608	3.77483	4.53839	3.27902	0.00119698	0.017644	FcR	Ag85
FcgR3A_ESAT6	0.0703708	-2.04508	0.911675	-4.53478	1.75936	0.0795283	0.172311	FcR	ESAT6
FcgR3B_LAM	-0.56627	0.89758	-0.508957	1.04795	2.22986	0.0265022	0.0896691	FcR	LAM
FcgR3B_PPD	-4.98362	1.66609	0.84012	11.9305	1.41309	0.158335	0.268481	FcR	PPD
FcgR3B_HspX	-4.09415	0.918637	1.91027	8.33464	1.22645	0.220691	0.358624	FcR	Hspx
FcgR3B_CFP10	-3.23691	0.575377	2.24889	4.83074	1.54564	0.123237	0.227117	FcR	CFP10
FcgR3B_Ag85	-4.5722	0.0129727	3.10303	7.04579	2.91051	0.00393097	0.0235858	FcR	Ag85
FcgR3B_ESAT6	-0.830621	-1.67933	1.28766	0.101195	1.78543	0.0752293	0.167654	FcR	ESAT6
SNA_LAM	2.6175	-1.86733	-1.91711	-0.191423	-0.993494	0.321027	0.439301	Lectin	LAM
SNA_PPD	5.00527	-0.822072	-3.29954	-7.99138	-0.575566	0.565009	0.678011	Lectin	PPD
SNA_HspX	3.8216	-1.27694	-3.0303	-2.90405	-0.130319	0.896317	0.919905	Lectin	Hspx
SNA_CFP10	2.90326	0.721844	-3.40135	-0.53868	-0.968679	0.333224	0.448129	Lectin	CFP10
SNA_Ag85	4.99778	-2.38828	-4.29695	-0.643285	-1.92959	0.054585	0.133051	Lectin	Ag85
SNA_ESAT6	1.39675	-0.848436	-2.43794	2.75755	-0.516468	0.60569	0.705131	Lectin	ESAT6
RCA_LAM	5.24116	-2.63534	-4.40154	-0.553352	-2.01474	0.0448728	0.120692	Lectin	LAM
RCA_PPD	5.91381	-3.02727	-4.82738	-2.14027	-1.10908	0.268015	0.387132	Lectin	PPD
RCA_HspX	3.18358	-0.429884	-3.12479	-0.531812	-1.46224	0.144676	0.250772	Lectin	Hspx
RCA_CFP10	4.67143	-1.87381	-4.49649	0.733379	-2.20723	0.0281562	0.0896691	Lectin	CFP10
RCA_Ag85	2.79811	-1.9985	-3.2452	2.5659	-2.08592	0.0376926	0.105001	Lectin	Ag85
RCA_ESAT6	0.0378205	-0.49944	0.0495862	1.708	-0.663082	0.507501	0.628335	Lectin	ESAT6
