# Supplementary material for: Age and sex influence antibody profiles associated with tuberculosis progression
Source: Nat Microbiol. 2024 Apr 24;9(6):1513–25. doi: 10.1038/s41564-024-01678-x (PMC11153143; doi:10.1038/s41564-024-01678-x)
Supplement: Supplementary file 7 — Statistical source data. [file 41564_2024_1678_MOESM7_ESM.xlsx]

## Sheet: Fig 5A
	IgG_LAM	IgG_ESAT6	IgG2_PPD	IgG3_CFP10	IgG3_ESAT6	IgA1_PPD	IgA1_HspX	IgM_Ag85	GC6_SeroScore	Risk6	group
GC6_468	-1.34724	-2.50276	-0.70388	-0.782525	-1.58049	-0.905804	-1.12967	-0.197546	-9.14992	NA	non-progressor
GC6_275	-1.61613	-0.813749	-0.863815	-0.357353	-0.295174	-1.21718	-0.685649	-3.0876	-8.93665	NA	non-progressor
GC6_518	-2.70906	-0.86237	-0.934782	-0.418224	-0.861378	-1.24247	-1.72796	-0.0877322	-8.84397	NA	non-progressor
GC6_92	-0.705665	-1.66064	-0.552687	-0.708988	-1.15518	-1.4563	-1.59425	0.295547	-7.53817	0.254391	non-progressor
GC6_456	-1.62731	-1.03633	-0.570123	-0.698304	-1.26498	-1.13501	-0.321189	-0.461624	-7.11486	NA	non-progressor
GC6_164	-2.49285	0.0921987	-0.843752	-0.464016	-0.587306	-0.438088	-0.59937	-1.61645	-6.94963	NA	non-progressor
GC6_276	-0.553153	-1.3812	-0.796865	-0.915527	-1.60077	-0.281959	0.0140732	-1.01386	-6.52926	NA	non-progressor
GC6_446	-0.42166	-0.555931	-0.842002	-0.965905	-0.474645	-1.30637	-1.61603	-0.217872	-6.40042	NA	non-progressor
GC6_229	-0.99378	0.0774181	-0.998725	-0.0411206	0.626455	-1.36194	-1.91568	-1.60076	-6.20813	NA	non-progressor
GC6_256	0.0816354	-0.952239	-0.734609	-0.203919	-0.687938	-1.15901	-1.6473	-0.682851	-5.98623	NA	non-progressor
GC6_516	-0.806166	-1.33162	-0.663217	-0.896402	-1.30061	-1.02761	-0.62732	1.01356	-5.63939	NA	non-progressor
GC6_193	-2.50852	-0.228547	-1.04261	-0.49196	-0.247264	-0.746266	0.225861	-0.545189	-5.58449	NA	non-progressor
GC6_261	-1.16685	-1.29769	-0.345733	-0.745997	-1.36896	-0.383453	1.2366	-1.40336	-5.47544	NA	non-progressor
GC6_121	-0.65469	-1.30899	-0.855695	-0.272878	-0.31202	-0.681442	-1.76392	0.602472	-5.24717	0.304546	non-progressor
GC6_451	-0.250115	-2.19978	-0.607329	-0.885898	-1.37654	-0.701143	-1.20269	2.02073	-5.20278	NA	non-progressor
GC6_180	-1.33925	-0.306165	-0.600821	0.34469	-0.221639	-1.08557	-0.925819	-1.01946	-5.15403	0.189004	non-progressor
GC6_54	-1.09194	0.473423	-0.995128	-0.606405	-0.304181	-0.793996	-0.710739	-1.11639	-5.14536	0.234538	non-progressor
GC6_424	-2.49553	0.406782	-0.95358	-0.919768	-0.923144	-0.0444985	-0.664782	0.466702	-5.12782	NA	non-progressor
GC6_118	0.795702	-1.18521	-0.840253	-0.700989	-0.571701	-0.554431	-1.03969	-0.91306	-5.00963	0.201712	non-progressor
GC6_494	-0.81382	-2.04403	-0.86187	-0.468574	-1.53748	1.05731	-0.721814	0.397487	-4.99279	NA	non-progressor
GC6_504	-0.438329	-1.7519	-0.314739	-0.882742	-0.548124	0.809945	0.150485	-1.93443	-4.90984	0.61033	non-progressor
GC6_442	-0.842276	-1.16215	-0.980241	-0.763736	-0.375726	-0.028671	-0.443657	0.102243	-4.49422	NA	non-progressor
GC6_277	-0.730164	0.407386	-0.853054	-0.799055	-0.117223	-0.71366	-0.908652	-0.720232	-4.43465	NA	non-progressor
GC6_55	-0.849084	-1.16275	-0.930019	-0.797569	-1.00876	-0.133963	1.68033	-1.20041	-4.40223	0.392446	non-progressor
GC6_350	-1.5077	-0.640039	-0.535554	-0.378208	-0.932247	-0.179458	-0.431254	0.272354	-4.33211	NA	non-progressor
GC6_476	-1.18168	-0.654619	-0.836586	-0.544028	-0.474916	-1.13134	-0.236644	0.761033	-4.29879	NA	non-progressor
GC6_13	-0.743619	-0.117481	-0.501731	-0.565149	-1.07087	-0.6413	-0.952197	0.302377	-4.28997	0.264329	non-progressor
GC6_330	-0.157027	-1.17991	-0.525703	0.0519094	-0.810431	-0.708736	-1.00314	0.0843539	-4.24868	NA	non-progressor
GC6_480	-0.708556	-0.336449	-0.844978	-0.510723	-0.619637	-0.795997	-1.27984	0.895072	-4.20111	NA	non-progressor
GC6_154	-0.796368	-0.273313	-0.823545	-0.493084	-0.317758	-1.04477	-1.28397	0.846785	-4.18602	0.40497	non-progressor
GC6_326	-1.86945	-0.775763	-0.922896	-0.266667	-0.0628335	-0.759904	0.272375	0.323579	-4.06156	NA	non-progressor
GC6_85	-0.613098	-0.526595	-0.00907705	-0.399793	-0.189158	-0.545853	-0.0321175	-1.72571	-4.0414	0.0950162	non-progressor
GC6_510	0.508318	-2.33316	-0.217326	-0.726004	-1.55428	-0.636505	-0.318849	1.30667	-3.97113	NA	non-progressor
GC6_38	-1.87771	0.380857	-0.80063	-0.672152	0.452274	-0.725485	-1.37365	0.73683	-3.87967	0.337439	non-progressor
GC6_502	0.303299	-1.4389	-0.176783	-0.619281	-1.03893	-0.423957	-0.254139	-0.124992	-3.77369	NA	non-progressor
GC6_327	-0.225165	-0.536006	-0.352264	-0.154588	-0.951342	0.210962	1.23251	-2.98102	-3.75692	NA	non-progressor
GC6_364	-2.01941	-0.0985313	-0.925815	-0.472113	-1.15596	0.495991	1.38763	-0.88648	-3.67469	NA	non-progressor
GC6_570	0.5105	-1.17996	-0.477177	-0.575589	-1.07918	-0.663788	0.353059	-0.561688	-3.67382	NA	non-progressor
GC6_324	-0.596089	-1.04336	-0.280807	-0.0263649	-0.381919	-0.727886	-0.486778	-0.121861	-3.66506	0.447799	non-progressor
GC6_440	-1.98412	-0.141553	-0.588638	0.112901	0.362968	-0.483946	-0.162608	-0.722436	-3.60743	NA	non-progressor
GC6_98	0.170447	0.428573	-0.724532	-0.120107	-0.0297937	-0.825096	-1.4108	-1.03016	-3.54147	0.691077	non-progressor
GC6_550	-0.847888	-0.775608	-0.715654	-0.584908	-0.836465	0.441798	-0.899803	0.794372	-3.42416	NA	non-progressor
GC6_507	-0.615727	-0.607531	-0.390243	-0.685296	-1.12337	-0.245767	0.113633	0.191924	-3.36237	0.420607	non-progressor
GC6_59	-1.22077	0.160614	-0.655567	0.254486	-0.193794	0.0874039	-1.16049	-0.568282	-3.2964	NA	non-progressor
GC6_483	0.981676	0.269295	-0.207555	-0.650901	-1.03919	-1.28822	-0.796412	-0.408087	-3.1394	NA	non-progressor
GC6_174	-0.680222	-0.474178	-0.573324	-0.566647	-0.442873	-0.992294	-0.798688	1.41423	-3.114	0.334409	non-progressor
GC6_77	-0.804204	1.7898	-0.852308	-0.604134	-0.19304	-0.591753	-1.3764	-0.433502	-3.06554	NA	progressor
GC6_215	0.487927	2.14531	-0.210595	-0.17523	-0.555472	-1.68821	-1.87175	-1.1287	-2.99673	NA	non-progressor
GC6_477	-1.23625	-2.31519	-0.471086	1.16221	-1.5757	-0.688684	0.415965	1.86288	-2.84587	NA	non-progressor
GC6_551	-0.485156	-0.673604	-0.448484	-0.173673	-0.889313	-0.249793	0.090634	-0.0162933	-2.84568	NA	non-progressor
GC6_369	-1.05459	0.0302444	-0.562371	0.575067	-0.070241	-0.556968	-0.608418	-0.594714	-2.84199	NA	non-progressor
GC6_176	-0.587483	0.178552	-0.721568	-0.588829	0.106586	-0.460444	-0.245624	-0.48995	-2.80876	0.461145	progressor
GC6_272	0.185222	-0.496218	-0.273201	0.356203	-0.662121	-1.11848	-1.33313	0.575111	-2.76662	NA	non-progressor
GC6_358	-0.215251	-1.83461	-0.328155	0.0604143	-1.0773	0.574514	-0.112388	0.174484	-2.75829	NA	non-progressor
GC6_147	0.898829	-0.833025	-0.482121	-0.684953	0.00406689	-1.04274	-0.572156	0.0190189	-2.69308	0.769608	progressor
GC6_189	-0.491264	-0.368012	-1.04864	-0.195056	0.262283	-0.564268	-0.279049	0.0104353	-2.67357	0.226316	progressor
GC6_104	0.491519	-1.61024	-0.410073	0.0675558	-0.564688	-0.764162	0.387075	-0.233697	-2.63671	NA	non-progressor
GC6_212	0.0914373	-0.808907	-0.718609	-0.432152	-0.504934	0.297425	0.079222	-0.608723	-2.60524	NA	non-progressor
GC6_547	1.97468	-1.01769	-0.749738	-1.06516	-1.62289	-0.370261	-0.347032	0.682149	-2.51594	0.190299	non-progressor
GC6_270	0.295082	1.0276	0.0489726	-0.203063	1.55784	-1.46653	-0.72951	-2.99778	-2.46739	NA	non-progressor
GC6_194	-1.08632	-0.279219	-0.588176	1.29608	0.219644	-0.474493	-0.0595512	-1.4947	-2.46674	NA	non-progressor
GC6_78	-2.62558	1.81714	-0.925997	-0.380698	0.175178	0.997393	-0.859086	-0.627828	-2.42949	0.192064	non-progressor
GC6_267	0.637288	-1.24801	0.102113	-0.34508	-0.682593	1.29699	0.622604	-2.77173	-2.38842	NA	non-progressor
GC6_247	0.213397	0.0608562	-0.724367	-0.613155	0.187776	-0.329767	-0.404742	-0.773779	-2.38378	NA	non-progressor
GC6_425	0.0544091	-0.417837	-0.688937	-0.622231	-0.465663	-0.824318	-0.396417	0.980762	-2.38023	NA	non-progressor
GC6_495	-0.334395	-0.611648	-0.302477	-0.281439	-0.737477	-0.76934	0.139579	0.526016	-2.37118	NA	non-progressor
GC6_368	0.0574827	-0.210737	-0.576835	-0.677941	-0.535518	0.388989	0.0436211	-0.842329	-2.35327	NA	non-progressor
GC6_120	-0.486009	0.198959	-0.842876	-0.3259	0.509125	-0.916084	-0.36138	-0.118901	-2.34307	0.383324	non-progressor
GC6_47	-1.0234	-0.347122	-0.664815	-0.20888	0.287434	0.365508	0.104879	-0.84896	-2.33536	0.344012	non-progressor
GC6_422	0.0712328	-0.257652	-0.340037	0.345355	-0.721312	-0.468756	-0.919379	0.0293516	-2.2612	NA	non-progressor
GC6_422.1	0.0712328	-0.257652	-0.340037	0.345355	-0.721312	-0.468756	-0.919379	0.0293516	-2.2612	NA	non-progressor
GC6_132	-0.15253	-0.344768	-0.538249	-0.355652	0.767853	-1.31698	-0.718567	0.503447	-2.15545	0.592758	non-progressor
GC6_374	-1.35622	-1.03385	-0.279231	0.91021	0.877365	-0.948949	-1.20444	0.902999	-2.13212	0.337358	non-progressor
GC6_263	0.274625	-0.273669	-0.217962	-0.586907	0.198843	-0.862861	-0.397711	-0.20369	-2.06933	NA	non-progressor
GC6_29	-0.311147	-0.500321	-0.806806	-0.39566	-1.07167	0.179763	0.776516	0.164165	-1.96517	0.729667	progressor
GC6_392	-1.38211	0.773265	-1.05037	-0.580679	-0.0748783	-0.170151	-0.471812	1.00472	-1.95202	NA	non-progressor
GC6_7	-1.03087	0.508627	-0.856576	-0.45918	1.43113	-0.664962	-0.613935	-0.232304	-1.91806	0.605144	non-progressor
GC6_114	0.874974	-0.707546	0.0826676	-0.638899	-0.103283	-0.957923	-0.0640929	-0.398395	-1.9125	NA	non-progressor
GC6_110	0.584644	-0.255859	-0.323986	-0.384371	0.718218	-0.183878	-1.37365	-0.665319	-1.8842	0.207592	non-progressor
GC6_509	0.413516	-0.660536	-0.488247	1.04668	-0.502681	-0.550069	-0.895847	-0.21349	-1.85068	NA	non-progressor
GC6_108	-1.66085	-0.599158	-0.763808	1.06319	1.03021	-0.622171	-0.312986	0.0865143	-1.77907	0.788212	non-progressor
GC6_362	-1.23146	0.399833	-1.06149	-0.161396	1.19336	-0.689424	-0.738549	0.544903	-1.74422	NA	non-progressor
GC6_278	-1.9751	-0.197276	-0.436213	1.81493	-0.337956	-0.562613	-0.580471	0.569729	-1.70497	NA	non-progressor
GC6_136	0.456952	0.149864	-0.705788	-0.411855	0.517385	-0.391513	-0.271127	-1.03243	-1.68851	0.272451	progressor
GC6_315	-1.17648	-0.671621	-0.908184	0.434014	-0.767774	1.10495	1.41287	-1.1092	-1.68142	NA	non-progressor
GC6_133	1.00541	-0.421439	-0.191669	-0.583391	-0.893024	-0.370524	-0.629175	0.418279	-1.66554	0.35208	non-progressor
GC6_83	1.19015	-0.749414	0.837636	0.490518	-0.643587	-1.21538	-1.39808	-0.156138	-1.6443	0.346488	non-progressor
GC6_23	0.112512	0.760249	-0.434314	-0.107996	-1.15558	-0.430979	0.721516	-0.952778	-1.48737	0.471487	progressor
GC6_488	0.717873	-1.36833	-0.131087	-0.490539	-1.2816	-0.322645	0.249155	1.17988	-1.4473	NA	progressor
GC6_558	0.29902	-1.4183	-0.0540924	-0.522375	-0.913866	1.41391	-0.780377	0.553196	-1.42289	0.414992	non-progressor
GC6_478	-0.680274	-1.05516	0.669658	-0.610142	-0.641975	-0.530872	0.711754	0.720717	-1.41629	NA	non-progressor
GC6_151	0.220636	-0.685571	-0.261195	-0.504064	-0.288461	-0.214025	0.105527	0.26501	-1.36214	NA	non-progressor
GC6_142	1.36529	-1.70646	-0.151156	-0.572338	-1.28667	-0.803243	-0.401597	2.27175	-1.28443	0.897259	progressor
GC6_280	0.512383	-0.0112432	0.538809	-0.441586	0.53727	-0.860495	-0.776238	-0.703543	-1.20464	NA	non-progressor
GC6_33	0.114956	0.175504	-0.809041	-0.684868	-1.43651	1.34183	0.874496	-0.748341	-1.17197	0.330374	non-progressor
GC6_481	0.241871	-1.41534	0.690189	-0.10891	-1.17304	-0.339899	-0.585357	1.58451	-1.10598	NA	non-progressor
GC6_233	0.32315	-0.956093	1.08134	0.82887	0.228938	0.109881	-0.732954	-1.98676	-1.10363	NA	non-progressor
GC6_107	-0.605388	1.34164	-0.646679	-0.664272	2.13266	-1.18252	-1.21331	-0.265642	-1.10352	0.535561	progressor
GC6_296	-0.440982	-0.459255	0.502043	-0.215275	0.109316	1.09952	0.166541	-1.80966	-1.04775	0.203338	non-progressor
GC6_188	-2.06919	1.22111	-0.944711	-0.313762	1.50759	-0.483809	-0.813328	0.892591	-1.00351	NA	non-progressor
GC6_377	0.740363	-1.0059	-0.184275	-0.248004	-0.999796	-0.206209	0.455258	0.455818	-0.992741	0.603727	progressor
GC6_452	0.661222	0.442933	0.0123136	0.0608205	-0.405326	0.442676	-0.777576	-1.41308	-0.976015	0.652513	non-progressor
GC6_24	-0.393252	0.804789	-0.491609	-0.0602803	-0.9443	1.76625	0.574839	-2.14215	-0.885705	0.449618	progressor
GC6_571	1.001	-1.1938	0.455297	-0.145112	-0.871503	-0.0611234	0.117351	-0.116362	-0.814248	NA	non-progressor
GC6_21	-1.83024	-0.436452	-0.986823	2.07965	-0.525723	0.0464033	0.123254	0.789269	-0.740668	0.65186	progressor
GC6_299	0.788319	-1.42888	0.0104431	-0.88701	-1.29199	0.443556	0.981803	0.663092	-0.720663	0.706766	progressor
GC6_545	-0.26077	0.785177	-0.302477	-0.0144341	-0.343786	-0.127697	-0.990016	0.675979	-0.578024	NA	non-progressor
GC6_320	0.956582	-0.767807	0.554407	-0.641142	-0.504685	-0.704267	0.946746	-0.357287	-0.517453	NA	non-progressor
GC6_169	-0.629474	2.1815	-0.681347	0.712893	-0.398661	-0.511949	-0.841443	-0.20997	-0.378447	NA	non-progressor
GC6_283	0.490271	0.466244	0.458545	-0.375929	-0.671192	-1.28601	1.28543	-0.740655	-0.373294	NA	non-progressor
GC6_22	0.19089	-0.773787	-0.406007	0.0713398	-0.512737	0.981124	-0.139544	0.270413	-0.318308	0.333921	progressor
GC6_472	0.918768	-0.91535	2.24977	-0.647557	-0.277115	-0.499912	-0.729214	-0.416811	-0.317423	NA	non-progressor
GC6_522	0.405991	0.255452	-0.47239	-0.630623	-0.478779	-0.140122	0.133652	0.624658	-0.302161	NA	non-progressor
GC6_423	-0.583879	0.655458	-0.487663	-0.476845	1.08885	-0.618852	-0.102272	0.390432	-0.13477	NA	non-progressor
GC6_167	0.19658	0.224856	-0.551027	-0.664695	-1.13341	0.0495619	1.68112	0.1606	-0.0364169	0.294097	non-progressor
GC6_240	1.35245	-0.891352	0.638414	-0.472777	-0.886892	0.226322	-0.533311	0.543479	-0.0236672	NA	non-progressor
GC6_379	-0.0150814	-1.5148	-0.406147	0.701322	0.219229	0.147549	-0.383925	1.30252	0.0506701	0.419756	non-progressor
GC6_342	-1.31224	0.320961	-0.53735	-0.303759	0.00249626	0.546777	0.690578	0.646193	0.0536555	NA	non-progressor
GC6_506	-0.886701	0.909223	-0.639092	2.01829	0.0847122	-1.01323	-1.11223	0.743511	0.104482	NA	progressor
GC6_18	0.537091	0.480359	0.640797	-0.0356779	0.432651	0.437795	-0.769318	-1.54257	0.181131	0.355965	non-progressor
GC6_305	0.736614	0.814365	0.309826	-0.773464	-0.698125	-0.292425	-0.110035	0.274917	0.261671	NA	non-progressor
GC6_141	1.48299	-0.665382	0.536125	-0.604865	-0.622835	0.221459	-0.392244	0.339148	0.294392	0.574429	non-progressor
GC6_352	-1.56883	0.569395	-0.650483	0.0317438	0.474857	-0.286038	0.876855	0.932779	0.380282	NA	non-progressor
GC6_71	1.09178	0.644917	-0.40167	-0.382291	-0.307427	-0.852152	-0.607195	1.22328	0.409235	0.84004	progressor
GC6_562	0.505852	-0.532184	-0.215165	1.13336	-0.616186	0.281945	0.72323	-0.856957	0.423893	NA	non-progressor
GC6_99	-0.221827	0.353211	-0.308865	1.62154	0.885365	-0.551757	-0.426801	-0.90703	0.443835	NA	progressor
GC6_484	0.102463	1.05029	0.689388	-0.760206	0.313011	-0.491092	-0.772957	0.326309	0.457208	0.569137	progressor
GC6_218	-0.111313	0.304898	-0.539598	-0.0495981	-0.819644	2.14655	1.55178	-1.98753	0.495541	NA	progressor
GC6_382	0.0608481	-0.871019	0.518197	0.0815319	-0.493058	-0.0701811	0.445376	0.851076	0.52277	NA	non-progressor
GC6_501	0.77058	-2.01929	1.1664	0.0616831	-0.162954	-0.691793	-0.149949	1.58571	0.56039	NA	non-progressor
GC6_3	0.823362	0.321357	-0.99267	-0.0670948	0.14287	-0.257104	-0.245808	0.859561	0.584474	NA	non-progressor
GC6_3.1	0.823362	0.321357	-0.99267	-0.0670948	0.14287	-0.257104	-0.245808	0.859561	0.584474	NA	non-progressor
GC6_308	1.53043	-0.218956	1.81114	-0.693639	-1.16972	-0.522368	0.672754	-0.789989	0.619652	NA	non-progressor
GC6_182	-1.01533	0.267296	-0.71254	-0.519778	1.47569	0.433198	-0.312367	1.02525	0.641413	0.571155	non-progressor
GC6_284	0.255089	0.312733	1.73606	-0.153526	-1.09573	2.20613	-1.01469	-1.56231	0.683753	NA	non-progressor
GC6_286	-0.335942	1.17454	-0.49615	-0.627656	2.43965	-0.385835	-0.656488	-0.380948	0.731177	NA	progressor
GC6_391	-0.094423	0.226932	-0.425432	-0.56381	0.419375	-0.617987	-0.399005	2.26373	0.80938	NA	non-progressor
GC6_388	-0.52886	-0.349945	-0.237402	-0.52077	0.0946527	0.419755	1.50033	0.444115	0.82187	NA	non-progressor
GC6_416	1.50068	0.0915208	0.621898	-0.37455	-0.934356	-0.806177	1.12984	-0.371427	0.857426	NA	non-progressor
GC6_122	0.294688	0.166104	-0.68829	-0.545271	-0.32339	0.212979	0.624459	1.15126	0.89254	0.302091	non-progressor
GC6_228	-0.133603	0.0392402	-0.546508	0.245152	0.21606	-0.272548	1.116	0.22989	0.893679	NA	non-progressor
GC6_41	-0.113783	0.96774	-0.701762	-0.32264	1.9113	-0.14969	-0.474972	-0.172422	0.943776	0.305271	non-progressor
GC6_32	0.0116637	-0.0099779	-0.353627	1.33822	-0.0459711	0.683871	-0.200384	-0.401616	1.02218	0.619862	non-progressor
GC6_532	1.08511	-1.0171	1.54207	-0.440647	-0.777603	0.0269192	0.396057	0.291664	1.10647	0.493022	non-progressor
GC6_112	0.354466	1.24043	-0.666734	-0.741441	0.297292	-0.0199819	0.0365938	0.653995	1.15462	0.363832	non-progressor
GC6_8	0.122214	1.34768	-0.230329	-0.441098	-0.541743	0.33978	0.713316	-0.138553	1.17127	0.678543	progressor
GC6_564	0.130521	-0.0317498	-0.406708	-0.330437	-0.732302	0.516381	1.24847	0.844955	1.23913	NA	progressor
GC6_530	0.178986	1.76056	-0.611213	0.540377	1.31236	-0.651645	-1.16497	-0.0524748	1.31198	NA	non-progressor
GC6_410	0.303672	0.337746	1.06348	-0.209003	-0.61328	-0.058541	-0.612429	1.14837	1.36001	NA	non-progressor
GC6_557	-0.308453	1.29302	-0.146733	-0.35538	1.10625	-0.927372	-0.92299	1.62375	1.36209	NA	non-progressor
GC6_52	0.983531	-0.91249	2.67832	-0.340967	-0.561586	0.0168962	-0.680381	0.367174	1.5505	0.322926	non-progressor
GC6_273	0.220291	0.254223	-0.113754	0.876187	0.613228	0.0911815	0.846387	-1.07159	1.71615	NA	non-progressor
GC6_50	0.122176	1.89201	-0.383446	-0.72028	2.92905	-0.230224	-0.77569	-1.03197	1.80162	0.405316	progressor
GC6_63	1.08375	0.200479	-0.471521	-0.508146	0.214871	-0.279921	0.897383	0.675194	1.81209	0.34224	non-progressor
GC6_63.1	1.08375	0.200479	-0.471521	-0.508146	0.214871	-0.279921	0.897383	0.675194	1.81209	0.34224	non-progressor
GC6_94	0.42291	0.278195	-0.00839075	-0.520618	1.24336	-0.538422	1.38168	-0.420468	1.83824	NA	progressor
GC6_317	-0.182483	1.54515	0.754477	0.847741	2.06333	-0.81593	0.92334	-3.2746	1.86103	NA	non-progressor
GC6_414	0.894921	0.725546	1.3966	-0.586027	-0.397454	-0.334958	-0.226434	0.423609	1.8958	NA	non-progressor
GC6_395	0.382859	-0.0865724	1.11506	0.600309	-0.520554	0.0705673	0.195209	0.157884	1.91476	0.346543	progressor
GC6_44	0.246335	0.29006	0.196961	0.392206	0.367446	0.549591	-0.24177	0.119655	1.92048	0.19799	progressor
GC6_459	1.96715	-1.99116	3.37804	-0.965696	-1.24117	0.364203	-0.16028	0.623648	1.97473	0.882334	progressor
GC6_129	1.6958	-0.130377	0.491613	-0.201354	1.00838	-1.03214	0.0777519	0.0971315	2.00681	0.606835	progressor
GC6_1	0.260558	-0.0256612	-0.47695	0.84954	-0.0660297	0.264147	0.445952	0.806621	2.05818	0.464546	progressor
GC6_298	1.27863	0.637277	1.04358	-0.289338	0.187146	0.396242	0.167021	-1.36073	2.05983	NA	non-progressor
GC6_370	-0.551925	-0.199149	3.01987	-0.224364	-0.953991	1.31226	1.02304	-1.22476	2.20098	0.961635	progressor
GC6_390	-1.68606	-0.259565	-0.823545	-0.561607	-0.221779	3.19629	1.50197	1.09602	2.24172	NA	progressor
GC6_316	0.685915	-0.0220623	-0.0655978	0.340317	1.29246	0.340708	0.264573	-0.548161	2.28815	NA	non-progressor
GC6_337	0.149065	0.76039	0.960656	-0.0503114	1.38858	0.296293	-0.0317484	-1.16172	2.31121	NA	progressor
GC6_438	-0.278835	0.418965	-0.735271	-0.23451	1.69745	-0.0828181	2.37537	-0.805954	2.35439	0.528377	non-progressor
GC6_57	1.21655	1.60142	0.309534	0.916206	0.845926	-0.881387	-0.749549	-0.730817	2.52788	0.8803	non-progressor
GC6_544	-0.48035	-0.160841	-1.06052	0.0414507	0.350988	1.59901	2.03885	0.285884	2.61448	NA	non-progressor
GC6_70	-0.396073	-0.00758324	-0.29386	4.35378	1.01273	-0.0264671	-0.91643	-1.08846	2.63764	0.139901	progressor
GC6_560	0.918645	0.744817	0.691229	-0.281117	-0.999613	-0.340289	1.75598	0.201834	2.69149	NA	non-progressor
GC6_217	0.250309	0.0900278	-0.305802	0.130797	-0.206677	2.06892	-0.383875	1.04969	2.69339	NA	progressor
GC6_548	-0.774496	0.584994	-0.94988	3.13612	1.43248	-0.63056	-0.766352	0.664375	2.69668	NA	non-progressor
GC6_82	0.111518	0.994823	-0.11762	-0.171759	2.53219	0.371523	-0.656545	-0.200066	2.86407	0.440875	non-progressor
GC6_328	-0.326707	1.02093	-0.444338	0.440754	2.02109	-0.6105	0.960915	-0.0931927	2.96895	NA	non-progressor
GC6_152	1.02895	1.23789	-0.567688	0.170729	2.01068	-0.816396	-0.622549	0.609341	3.05096	0.699041	progressor
GC6_225	0.327091	-0.00595837	1.15607	-0.569806	0.282598	1.30666	0.20416	0.445788	3.1466	NA	progressor
GC6_235	0.8256	1.18	0.357944	-0.416236	-0.5121	0.776515	0.287017	0.672297	3.17104	NA	non-progressor
GC6_397	-1.78129	0.531559	-0.873391	-0.482114	0.751393	3.88609	0.242782	1.01539	3.29042	0.861691	progressor
GC6_79	0.298864	0.519476	0.755097	0.261997	0.772027	0.197009	0.240653	0.348256	3.39338	0.308214	progressor
GC6_58	1.52107	0.443446	1.27491	-0.565543	1.37624	0.043128	-0.708919	0.0338181	3.41816	0.83328	progressor
GC6_259	1.59588	1.70744	1.22196	-0.0299854	0.479545	0.0583417	-0.87587	-0.713291	3.44402	NA	non-progressor
GC6_128	0.975687	0.461867	1.13792	-0.584748	-1.20828	1.85446	1.63819	-0.778114	3.49699	0.582478	progressor
GC6_42	0.59824	0.779347	-0.4535	-0.256797	0.829241	0.515052	-0.433941	1.94746	3.5251	0.156439	non-progressor
GC6_394	-0.872979	0.295412	-0.44146	0.379036	0.315286	1.7784	2.75489	-0.678031	3.53055	0.543414	progressor
GC6_106	0.957105	1.05146	-0.328963	-0.0197959	2.06839	-0.686317	-0.18952	0.762567	3.61493	0.909539	progressor
GC6_253	0.683886	-0.76706	-0.183149	3.77509	0.0261224	-0.555277	0.639699	0.0280569	3.64736	NA	non-progressor
GC6_245	1.82071	0.518345	0.903095	0.0124966	0.912134	-0.0275108	-0.147157	-0.251046	3.74107	NA	non-progressor
GC6_25	0.623812	0.449847	0.403984	-0.221575	-0.789388	1.41725	1.36882	0.835868	4.08862	0.538459	non-progressor
GC6_26	0.46677	0.167898	0.81417	-0.324635	0.713299	2.1996	0.376366	-0.269677	4.14379	0.380079	progressor
GC6_373	-0.420288	2.08239	-0.627768	-0.333581	1.85544	1.51656	0.480163	-0.240358	4.31255	NA	non-progressor
GC6_19	2.11789	-0.327378	2.68059	0.0414507	0.231025	-0.793843	-0.952998	1.33681	4.33355	0.838766	progressor
GC6_353	0.391979	1.91028	0.402964	-0.276734	0.665416	0.952741	0.470599	-0.0763137	4.44093	NA	non-progressor
GC6_251	2.45446	-0.079662	2.49054	0.675291	-0.44982	-0.565015	-0.656316	0.595381	4.46486	NA	non-progressor
GC6_91	0.0243059	1.37664	-0.0281604	-0.542166	2.21437	2.65794	-0.869918	-0.326981	4.50602	0.40992	non-progressor
GC6_230	1.29417	1.55533	1.96415	0.0165869	0.089578	0.398523	-0.512412	-0.240682	4.56525	NA	non-progressor
GC6_72	1.3659	-0.458142	1.05632	3.25864	0.555693	-0.793227	-0.593675	0.276775	4.66828	0.347077	progressor
GC6_171	0.591683	-0.676541	-0.00268094	1.34082	-0.575565	0.700686	2.91975	0.423347	4.7215	0.362155	non-progressor
GC6_87	0.279534	2.08105	0.99105	-0.593404	2.86168	-0.281322	-0.208022	-0.0588128	5.07176	NA	progressor
GC6_497	0.308348	0.0521431	2.33492	-0.0258253	-0.0147302	1.367	2.11466	-1.05922	5.0773	NA	non-progressor
GC6_408	0.633603	0.794677	0.46664	0.106476	0.0146972	1.79633	0.402521	1.01534	5.23029	NA	non-progressor
GC6_35	0.0478228	2.36946	-0.400133	0.343442	2.76463	0.746856	0.916722	-1.55383	5.23498	0.400559	non-progressor
GC6_290	0.355624	-0.253048	4.46908	0.124355	-0.635149	2.05743	0.262679	-1.05998	5.32099	NA	progressor
GC6_556	0.580788	0.229419	-0.272546	0.193476	-0.190002	0.956053	2.33217	1.52326	5.35262	NA	progressor
GC6_181	-0.319048	0.676456	-0.0902436	1.45736	1.03346	1.38222	0.72768	0.503131	5.37101	NA	progressor
GC6_437	0.0025153	0.290544	2.36263	-0.503384	-1.11685	1.51084	0.508044	2.3856	5.43993	0.400922	progressor
GC6_515	0.533557	0.982991	1.29479	-0.59993	1.67849	0.317315	-0.484015	1.86482	5.588	NA	non-progressor
GC6_356	1.12543	-1.53047	1.42522	-0.411842	-1.28619	2.99272	2.24526	1.10792	5.66804	NA	non-progressor
GC6_186	0.43467	0.88498	0.0832134	0.85159	0.781591	1.25581	1.43525	0.2409	5.968	0.468448	progressor
GC6_36	1.36396	1.18473	1.30078	-0.231639	1.45547	-0.287953	0.303779	0.923563	6.0127	0.0614122	non-progressor
GC6_427	0.703684	-0.100367	1.37864	3.80341	0.675142	-0.931253	-0.500287	1.0464	6.07537	NA	progressor
GC6_149	1.10962	0.673579	1.90642	0.108441	0.624686	0.760598	1.31844	-0.140755	6.36103	0.295969	non-progressor
GC6_321	1.56686	0.531589	1.75514	1.77978	0.652806	0.510585	0.343299	-0.3009	6.83915	NA	non-progressor
GC6_111	0.869189	-0.830485	4.89346	-0.0556451	-1.19103	3.7766	0.541828	-0.924303	7.07961	0.640446	progressor
GC6_375	-0.608279	2.4116	0.211225	1.82304	-0.399418	2.51514	1.19851	-0.0593486	7.09246	NA	non-progressor
GC6_467	0.203079	1.73472	0.40667	0.545694	2.01815	0.980244	1.08929	0.387932	7.36578	NA	non-progressor
GC6_161	0.423796	0.422371	-0.345733	3.41293	1.40866	-0.356215	0.589095	1.81252	7.36742	0.440678	non-progressor
GC6_262	0.324793	0.602443	0.329562	6.88743	1.10926	-0.455143	-0.668224	-0.4778	7.65231	NA	non-progressor
GC6_5	0.944044	2.38592	1.74178	-0.616419	1.01786	0.00523215	1.56382	0.892655	7.93489	0.882476	progressor
GC6_345	2.42646	0.439418	2.72938	-0.319255	0.593997	0.568468	1.84378	0.220516	8.50277	NA	non-progressor
GC6_359	0.251555	0.538034	0.200151	0.0703822	1.10567	3.38409	1.99632	1.08398	8.63019	0.18094	non-progressor
GC6_201	-1.9489	2.16052	-0.574532	0.471093	2.91031	2.16227	3.46257	0.0815042	8.72483	0.843751	progressor
GC6_255	1.14409	1.00884	1.20601	-0.301465	1.18739	-0.704565	4.19028	1.17018	8.90077	NA	non-progressor
GC6_534	2.00648	2.05262	0.776596	3.67106	0.396627	0.283911	0.241931	1.78004	11.2093	0.905919	progressor

## Sheet: Fig 5B
all timepoints			0-9 months			9-18 months			18-27 months
GC6_SeroScore	Group		GC6_SeroScore	Group		GC6_SeroScore	Group		GC6_SeroScore	Group
2.05818	progressor		4.72259	progressor		2.51912	progressor		-0.210435	progressor
7.93489	progressor		-0.509659	progressor		8.51083	progressor		4.9766	progressor
1.17127	progressor		3.15611	progressor		1.52052	progressor		4.11963	progressor
8.72483	progressor		-1.2397	progressor		9.31798	progressor		5.78009	progressor
4.33354	progressor		6.11823	progressor		0.147333	progressor		8.36724	progressor
-0.74067	progressor		2.55354	progressor		0.924272	progressor		-0.9461	progressor
-0.31831	progressor		-1.68648	progressor		3.78765	progressor		-2.37241	progressor
2.69339	progressor		2.29543	progressor		5.48962	progressor		6.7951	progressor
-1.48737	progressor		2.10905	progressor		-0.684773	progressor		-4.77866	non-progressor
-0.8857	progressor		3.82701	progressor		6.38651	progressor		3.55205	non-progressor
0.495541	progressor		2.8557	progressor		-0.414578	progressor		-1.07516	non-progressor
5.43993	progressor		0.554773	progressor		-1.33276	progressor		2.45448	non-progressor
4.14379	progressor		6.33903	progressor		-1.14904	progressor		-3.50554	non-progressor
3.1466	progressor		-2.90074	progressor		0.622058	progressor		-2.94907	non-progressor
1.97473	progressor		2.77423	progressor		2.72015	progressor		-1.02862	non-progressor
-1.96517	progressor		0.777203	progressor		3.99119	progressor		6.52539	non-progressor
1.92048	progressor		2.17719	progressor		2.50583	progressor		-3.34479	non-progressor
1.80162	progressor		0.663291	progressor		5.74228	progressor		5.31679	non-progressor
3.41816	progressor		3.84628	progressor		-2.36043	progressor		-7.25965	non-progressor
2.63764	progressor		1.01003	progressor		-4.86997	non-progressor		-0.658492	non-progressor
0.409235	progressor		2.96037	progressor		3.48952	non-progressor		-4.06967	non-progressor
6.07537	progressor		4.13213	progressor		-1.12135	non-progressor		-6.17557	non-progressor
4.66828	progressor		2.24793	progressor		2.22799	non-progressor		0.118668	non-progressor
-3.06554	progressor		-0.738551	progressor		-3.66148	non-progressor		-3.10598	non-progressor
3.39338	progressor		-2.56435	progressor		-3.08597	non-progressor		-4.35454	non-progressor
2.31121	progressor		11.5477	progressor		-1.18575	non-progressor		-3.05489	non-progressor
5.07176	progressor		3.22744	progressor		6.29644	non-progressor		1.53894	non-progressor
0.457208	progressor		3.98359	progressor		-3.45898	non-progressor		-5.36456	non-progressor
1.83824	progressor		5.8514	progressor		5.26779	non-progressor		5.13213	non-progressor
0.443835	progressor		1.6018	progressor		-7.28922	non-progressor		0.915336	non-progressor
3.61493	progressor		-4.87366	non-progressor		-0.721494	non-progressor		5.51947	non-progressor
-1.10352	progressor		3.23485	non-progressor		-4.1536	non-progressor		9.55591	non-progressor
0.731177	progressor		-1.48007	non-progressor		-6.33765	non-progressor		-6.77681	non-progressor
2.20098	progressor		2.06189	non-progressor		-0.0888983	non-progressor		2.97837	non-progressor
5.32099	progressor		-3.76365	non-progressor		-3.17809	non-progressor		-2.14636	non-progressor
7.07961	progressor		-3.10441	non-progressor		-4.52622	non-progressor		-6.13229	non-progressor
-0.72066	progressor		-1.49845	non-progressor		-3.20801	non-progressor		0.886643	non-progressor
3.49699	progressor		6.43621	non-progressor		1.46037	non-progressor		-2.19471	non-progressor
2.00681	progressor		-3.55416	non-progressor		-5.4392	non-progressor		-2.11402	non-progressor
-1.68851	progressor		5.10815	non-progressor		4.99459	non-progressor		-1.13938	non-progressor
-1.28443	progressor		-7.48758	non-progressor		0.735258	non-progressor		2.76709	non-progressor
-1.4473	progressor		-0.949265	non-progressor		5.16749	non-progressor		-1.36264	non-progressor
-0.99274	progressor		-4.27065	non-progressor		9.32843	non-progressor		-5.17866	non-progressor
-2.69308	progressor		-6.32387	non-progressor		-6.90638	non-progressor		1.58933	non-progressor
0.104482	progressor		-0.106531	non-progressor		2.69454	non-progressor		-3.18187	non-progressor
11.2093	progressor		-3.42433	non-progressor		-2.32096	non-progressor		-1.45852	non-progressor
3.05096	progressor		-4.53033	non-progressor		-6.15917	non-progressor		-1.28674	non-progressor
3.29042	progressor		-3.34731	non-progressor		0.791827	non-progressor		-4.09544	non-progressor
2.24172	progressor		1.31921	non-progressor		-2.34083	non-progressor		-3.80678	non-progressor
-2.80876	progressor		-5.51657	non-progressor		-2.27107	non-progressor		-4.64192	non-progressor
5.37101	progressor		4.92698	non-progressor		-1.2902	non-progressor		3.00125	non-progressor
3.53055	progressor		0.687654	non-progressor		2.63362	non-progressor		-1.91592	non-progressor
1.91476	progressor		5.16814	non-progressor		-1.40636	non-progressor		0.125483	non-progressor
1.23913	progressor		9.38981	non-progressor		-5.35139	non-progressor		2.71678	non-progressor
5.35262	progressor		-6.95796	non-progressor		1.48406	non-progressor		-2.62847	non-progressor
5.968	progressor		2.73424	non-progressor		-3.44392	non-progressor		-2.28193	non-progressor
-2.67357	progressor		-2.45372	non-progressor		-1.56913	non-progressor		9.38404	non-progressor
-5.12782	non-progressor		-6.34201	non-progressor		-1.36608	non-progressor		-0.582983	non-progressor
2.86407	non-progressor		0.57297	non-progressor		-4.20237	non-progressor		-2.77087	non-progressor
-1.6443	non-progressor		-2.45074	non-progressor		-3.89531	non-progressor		-4.86461	non-progressor
1.71615	non-progressor		-2.33174	non-progressor		-4.72593	non-progressor		5.00878	non-progressor
-4.0414	non-progressor		-1.56984	non-progressor		2.84704	non-progressor		4.75797	non-progressor
-3.36237	non-progressor		2.5028	non-progressor		-2.02737	non-progressor		8.07498	non-progressor
-1.70497	non-progressor		-1.66416	non-progressor		0.00467097	non-progressor		-1.73956	non-progressor
5.66804	non-progressor		-5.36793	non-progressor		2.47817	non-progressor		-1.25296	non-progressor
-3.77369	non-progressor		1.4238	non-progressor		-2.66251	non-progressor		-3.86908	non-progressor
4.50602	non-progressor		-3.30564	non-progressor		-2.41918	non-progressor		-2.80153	non-progressor
-7.53817	non-progressor		-1.70418	non-progressor		9.22063	non-progressor		1.75337	non-progressor
-1.20464	non-progressor		-1.5682	non-progressor		-0.642374	non-progressor		-1.86917	non-progressor
-4.43465	non-progressor		-4.27331	non-progressor		-2.82381	non-progressor		0.721375	non-progressor
-6.52926	non-progressor		-4.11178	non-progressor		-4.88857	non-progressor		-1.52766	non-progressor
-0.37329	non-progressor		-4.89032	non-progressor		4.85779	non-progressor		0.832575	non-progressor
-3.54147	non-progressor		2.64608	non-progressor		4.56265	non-progressor		1.02924	non-progressor
-4.90984	non-progressor		-2.18175	non-progressor		7.8057	non-progressor		-0.241866	non-progressor
-3.60743	non-progressor		-0.0480538	non-progressor		-1.80461	non-progressor		1.87953	non-progressor
0.683753	non-progressor		2.25284	non-progressor		-1.32896	non-progressor		-1.93657	non-progressor
-5.63939	non-progressor		-2.93955	non-progressor		-3.91215	non-progressor		1.34244	non-progressor
4.44093	non-progressor		-2.6396	non-progressor		-2.88041	non-progressor		-4.52945	non-progressor
0.380282	non-progressor		9.15446	non-progressor		1.64081	non-progressor		-4.93009	non-progressor
4.7215	non-progressor		-0.827163	non-progressor		-2.01859	non-progressor		-1.2726	non-progressor
8.63019	non-progressor		-2.97308	non-progressor		0.628207	non-progressor		7.2345	non-progressor
-7.11486	non-progressor		-5.14422	non-progressor		-1.59259	non-progressor		0.672157	non-progressor
2.35439	non-progressor		4.80524	non-progressor		0.758182	non-progressor		-0.883935	non-progressor
-2.63671	non-progressor		4.60816	non-progressor		0.918598	non-progressor		0.606183	non-progressor
-6.40042	non-progressor		7.72055	non-progressor		-0.376988	non-progressor		-3.85363	non-progressor
0.181131	non-progressor		-2.02903	non-progressor		1.81053	non-progressor		-0.360223	non-progressor
-2.75829	non-progressor		-1.46507	non-progressor		-2.07182	non-progressor		2.28224	non-progressor
-2.60524	non-progressor		-4.08449	non-progressor		1.19514	non-progressor		-3.27144	non-progressor
-1.77907	non-progressor		-3.03076	non-progressor		-4.63693	non-progressor		5.34486	non-progressor
2.05983	non-progressor		1.53717	non-progressor		-4.94856	non-progressor		0.521933	non-progressor
-1.8842	non-progressor		-2.05006	non-progressor		-1.39721	non-progressor		1.77272	non-progressor
-5.58449	non-progressor		0.557857	non-progressor		7.06243	non-progressor		-0.670433	non-progressor
1.15462	non-progressor		-1.95992	non-progressor		0.561944	non-progressor		-5.78554	non-progressor
-3.67469	non-progressor		0.62128	non-progressor		-1.00926	non-progressor		6.03801	non-progressor
-1.9125	non-progressor		0.758371	non-progressor		0.437156	non-progressor		6.70889	non-progressor
-1.74422	non-progressor		-0.505406	non-progressor		-3.89364	non-progressor		-0.304076	non-progressor
-4.49422	non-progressor		1.4875	non-progressor		-0.476363	non-progressor		1.46118	non-progressor
-4.24868	non-progressor		-2.16274	non-progressor		2.12212	non-progressor		-3.49985	non-progressor
-5.00963	non-progressor		1.18275	non-progressor		-3.43811	non-progressor		-1.78213	non-progressor
2.28815	non-progressor		-4.69858	non-progressor		5.28512	non-progressor		-0.278732	non-progressor
-2.34307	non-progressor		-5.08955	non-progressor		0.454693	non-progressor		-1.93904	non-progressor
-0.30216	non-progressor		-1.70767	non-progressor		1.59585	non-progressor		8.21397	non-progressor
1.86103	non-progressor		6.96484	non-progressor		-0.886331	non-progressor		1.4983	non-progressor
-2.99673	non-progressor		0.306552	non-progressor		-5.84132	non-progressor		-1.7537	non-progressor
-2.84199	non-progressor		-1.09712	non-progressor		5.8322	non-progressor		4.06247	non-progressor
8.50277	non-progressor		0.435986	non-progressor		6.63365	non-progressor		3.75814	non-progressor
-1.10598	non-progressor		-4.08425	non-progressor		-0.470116	non-progressor		1.2234	non-progressor
-3.114	non-progressor		-0.661486	non-progressor		1.24955	non-progressor		1.95064	non-progressor
-5.24717	non-progressor		2.07678	non-progressor		-3.52614	non-progressor		-8.84304	non-progressor
4.31255	non-progressor		-3.48435	non-progressor		-1.99124	non-progressor		-1.76256	non-progressor
4.08862	non-progressor		5.06152	non-progressor		-0.405894	non-progressor		5.24795	non-progressor
7.09246	non-progressor		0.301231	non-progressor		-2.05287	non-progressor		-2.31024	non-progressor
-2.15545	non-progressor		1.34573	non-progressor		8.03708	non-progressor		4.5898	non-progressor
-1.66554	non-progressor		-0.77849	non-progressor		1.41158	non-progressor		2.30171	non-progressor
-4.20111	non-progressor		-6.15111	non-progressor		-1.85149	non-progressor		-3.17467	non-progressor
-3.1394	non-progressor		5.69191	non-progressor		4.00706	non-progressor		-1.44472	non-progressor
1.10647	non-progressor		6.43287	non-progressor		3.63829	non-progressor		3.27874	non-progressor
-2.35327	non-progressor		-0.553314	non-progressor		1.08446	non-progressor		-0.0809348	non-progressor
0.261671	non-progressor		1.17841	non-progressor		1.9023	non-progressor		-2.24412	non-progressor
-2.13212	non-progressor		-3.70032	non-progressor		-8.92199	non-progressor		3.5244	non-progressor
0.294392	non-progressor		-2.24075	non-progressor		-1.92656	non-progressor		-3.88985	non-progressor
0.584474	non-progressor		-0.723709	non-progressor		5.20371	non-progressor		-3.6235	non-progressor
-0.81425	non-progressor		-2.17192	non-progressor		-2.49763	non-progressor		8.29233	non-progressor
1.31198	non-progressor		7.89325	non-progressor		4.30546	non-progressor		6.27462	non-progressor
-2.37118	non-progressor		1.21271	non-progressor		2.27922	non-progressor		-2.36929	non-progressor
0.89254	non-progressor		-2.08129	non-progressor		-3.28883	non-progressor		-6.50995	non-progressor
-4.99279	non-progressor		3.83723	non-progressor		-1.53094	non-progressor		1.13314	non-progressor
-5.20278	non-progressor		3.59035	non-progressor		3.00151	non-progressor		-0.85169	non-progressor
-1.85068	non-progressor		1.02706	non-progressor		-0.146491	non-progressor		-2.99255	non-progressor
6.36103	non-progressor		1.72464	non-progressor		-2.33417	non-progressor		0.402793	non-progressor
0.05067	non-progressor		-9.03687	non-progressor		3.35663	non-progressor		1.39041	non-progressor
-1.36214	non-progressor		-2.0076	non-progressor		-4.0048	non-progressor		0.144508	non-progressor
0.053655	non-progressor		4.84571	non-progressor		-3.7079	non-progressor		1.21536	non-progressor
-4.18602	non-progressor		-2.66751	non-progressor		8.07033	non-progressor		3.25485	non-progressor
-0.97601	non-progressor		3.83873	non-progressor		6.27571	non-progressor		-8.52438	non-progressor
1.81209	non-progressor		2.04668	non-progressor		-2.52241	non-progressor		6.03475	non-progressor
-3.67382	non-progressor		-3.4668	non-progressor		-6.65423	non-progressor		-1.56406	non-progressor
4.56525	non-progressor		-1.70844	non-progressor		0.992684	non-progressor		4.43781	non-progressor
-0.02367	non-progressor		3.08583	non-progressor		-0.923838	non-progressor		-4.66146	non-progressor
1.02218	non-progressor		-0.338182	non-progressor		-3.06353	non-progressor		5.98324	non-progressor
-1.17197	non-progressor		-2.38941	non-progressor		0.167082	non-progressor		-4.77372	non-progressor
-6.20813	non-progressor		2.83383	non-progressor		1.18306	non-progressor		1.1872	non-progressor
5.23498	non-progressor		-4.08266	non-progressor		0.0231454	non-progressor		-3.97554	non-progressor
6.01269	non-progressor		-3.80356	non-progressor		1.16929	non-progressor		-3.96123	non-progressor
-1.04775	non-progressor		7.60125	non-progressor		3.03424	non-progressor		3.19593	non-progressor
0.893679	non-progressor		6.06094	non-progressor		-8.57359	non-progressor		-2.74635	non-progressor
-3.87967	non-progressor		-2.60023	non-progressor		5.79442	non-progressor		2.48083	non-progressor
-2.46674	non-progressor		-6.71729	non-progressor		-1.65398	non-progressor		1.13388	non-progressor
-1.10363	non-progressor		0.873521	non-progressor		4.34578	non-progressor		3.6242	non-progressor
-2.38378	non-progressor		-1.03184	non-progressor		-4.78303	non-progressor		-1.02423	non-progressor
7.36578	non-progressor		-3.16104	non-progressor		5.85146	non-progressor		1.82331	non-progressor
0.943776	non-progressor		0.284086	non-progressor		-4.88973	non-progressor		0.351566	non-progressor
-2.2612	non-progressor		1.23258	non-progressor		1.10939	non-progressor		-0.528795	non-progressor
3.5251	non-progressor		-0.194633	non-progressor		-4.24567	non-progressor		-1.7537	non-progressor
3.17104	non-progressor		1.02079	non-progressor		-4.07021	non-progressor		-0.893124	non-progressor
0.619652	non-progressor		3.07251	non-progressor		3.09338	non-progressor		-5.02521	non-progressor
1.36001	non-progressor		-8.75687	non-progressor		-2.84468	non-progressor		2.28224	non-progressor
-9.14992	non-progressor		5.81829	non-progressor		2.41774	non-progressor		7.84308	non-progressor
-2.33536	non-progressor		-1.72591	non-progressor		0.895258	non-progressor		-0.00298599	non-progressor
4.46486	non-progressor		4.1086	non-progressor		3.43376	non-progressor		-5.61802	non-progressor
-2.84587	non-progressor		-5.01361	non-progressor		-1.31402	non-progressor		-3.63139	non-progressor
3.64737	non-progressor		5.76738	non-progressor		1.80524	non-progressor		4.1427	non-progressor
1.5505	non-progressor		-4.99045	non-progressor		0.321573	non-progressor		-1.69287	non-progressor
-3.66506	non-progressor		0.979548	non-progressor		-0.588848	non-progressor		0.350272	non-progressor
-1.91806	non-progressor		-4.11115	non-progressor		-1.85149	non-progressor		-3.15997	non-progressor
2.61448	non-progressor		-4.16193	non-progressor		-1.03234	non-progressor		1.02924	non-progressor
-0.57802	non-progressor		2.7431	non-progressor		-5.26662	non-progressor		-1.62446	non-progressor
-2.51594	non-progressor		-3.05283	non-progressor		2.12212	non-progressor		-1.89641	non-progressor
2.69668	non-progressor		2.27954	non-progressor		7.67772	non-progressor		9.6034	non-progressor
-4.33211	non-progressor		0.734671	non-progressor		-0.171291	non-progressor		1.1735	non-progressor
-3.97113	non-progressor		3.26705	non-progressor		-5.67454	non-progressor		1.37286	non-progressor
7.36742	non-progressor		-1.27863	non-progressor		-3.78998	non-progressor		9.01331	non-progressor
5.588	non-progressor		1.57272	non-progressor		4.08952	non-progressor		-1.88007	non-progressor
-2.84568	non-progressor		0.101001	non-progressor		-1.91702	non-progressor		-8.50472	non-progressor
-6.94963	non-progressor		-0.767028	non-progressor		0.250429	non-progressor		-2.31567	non-progressor
0.52277	non-progressor		-2.08129	non-progressor		-3.44337	non-progressor		-2.03213	non-progressor
-1.42289	non-progressor		-1.06345	non-progressor		0.918598	non-progressor		-3.92465	non-progressor
-3.42416	non-progressor		-5.17376	non-progressor		-1.71652	non-progressor
-0.03642	non-progressor		2.07678	non-progressor		-2.01167	non-progressor
0.82187	non-progressor		7.33151	non-progressor		9.2889	non-progressor
-0.37845	non-progressor		-0.212005	non-progressor		1.10518	non-progressor
0.80938	non-progressor		-5.93283	non-progressor		1.18461	non-progressor
2.69149	non-progressor		-3.85574	non-progressor		8.72874	non-progressor
-8.84397	non-progressor		3.8291	non-progressor		-1.98642	non-progressor
5.0773	non-progressor		-1.93313	non-progressor		-8.66903	non-progressor
-1.95202	non-progressor		0.115009	non-progressor		-2.37305	non-progressor
3.74107	non-progressor		-3.40838	non-progressor		-2.11731	non-progressor
-5.15403	non-progressor		0.758371	non-progressor		-3.9971	non-progressor
5.23029	non-progressor		-1.87041	non-progressor
-5.14536	non-progressor		-2.27793	non-progressor
0.641413	non-progressor		9.42075	non-progressor
-4.40223	non-progressor		0.863718	non-progressor
-4.29879	non-progressor		1.14797	non-progressor
2.52788	non-progressor		7.84406	non-progressor
-3.2964	non-progressor		-2.04704	non-progressor
1.8958	non-progressor		-8.80461	non-progressor
0.423893	non-progressor		-2.66661	non-progressor
2.96895	non-progressor		-2.23218	non-progressor
-1.68142	non-progressor		-4.11719	non-progressor
1.36209	non-progressor
-0.31742	non-progressor
-1.00351	non-progressor
-2.2612	non-progressor
-1.41629	non-progressor
-5.47544	non-progressor
1.81209	non-progressor
6.83915	non-progressor
-0.51745	non-progressor
-5.98623	non-progressor
-4.06156	non-progressor
3.44402	non-progressor
-2.38842	non-progressor
-0.13477	non-progressor
-3.75692	non-progressor
0.584474	non-progressor
-2.06933	non-progressor
-2.46739	non-progressor
8.90077	non-progressor
0.56039	non-progressor
0.857426	non-progressor
7.65231	non-progressor
-2.42949	non-progressor
-8.93665	non-progressor
-2.76662	non-progressor
-2.38023	non-progressor
-4.28997	non-progressor

## Sheet: Fig 5C
SeroScore	Group	Adolescent
2.05818	progressor	0
7.93489	progressor	1
1.17127	progressor	0
8.72483	progressor	1
4.33354	progressor	0
-0.74067	progressor	0
-0.31831	progressor	0
2.69339	progressor	0
-1.48737	progressor	1
-0.8857	progressor	1
0.495541	progressor	1
5.43993	progressor	1
4.14379	progressor	1
3.1466	progressor	1
1.97473	progressor	1
-1.96517	progressor	1
1.92048	progressor	1
1.80162	progressor	1
3.41816	progressor	0
2.63764	progressor	1
0.409235	progressor	1
6.07537	progressor	1
4.66828	progressor	1
-3.06554	progressor	0
3.39338	progressor	1
2.31121	progressor	1
5.07176	progressor	1
0.457208	progressor	1
1.83824	progressor	1
0.443835	progressor	1
3.61493	progressor	1
-1.10352	progressor	0
0.731177	progressor	0
2.20098	progressor	1
5.32099	progressor	1
7.07961	progressor	1
-0.72066	progressor	1
3.49699	progressor	1
2.00681	progressor	1
-1.68851	progressor	1
-1.28443	progressor	0
-1.4473	progressor	0
-0.99274	progressor	0
-2.69308	progressor	1
0.104482	progressor	0
11.2093	progressor	0
3.05096	progressor	0
3.29042	progressor	0
2.24172	progressor	0
-2.80876	progressor	0
5.37101	progressor	0
3.53055	progressor	1
1.91476	progressor	0
1.23913	progressor	1
5.35262	progressor	1
5.968	progressor	0
-2.67357	progressor	1
-5.12782	non-progressor	0
2.86407	non-progressor	1
-1.6443	non-progressor	1
1.71615	non-progressor	1
-4.0414	non-progressor	1
-3.36237	non-progressor	1
-1.70497	non-progressor	1
5.66804	non-progressor	1
-3.77369	non-progressor	1
4.50602	non-progressor	1
-7.53817	non-progressor	0
-1.20464	non-progressor	1
-4.43465	non-progressor	0
-6.52926	non-progressor	1
-0.37329	non-progressor	1
-3.54147	non-progressor	1
-4.90984	non-progressor	1
-3.60743	non-progressor	1
0.683753	non-progressor	1
-5.63939	non-progressor	0
4.44093	non-progressor	1
0.380282	non-progressor	0
4.7215	non-progressor	0
8.63019	non-progressor	1
-7.11486	non-progressor	1
2.35439	non-progressor	1
-2.63671	non-progressor	1
-6.40042	non-progressor	0
0.181131	non-progressor	0
-2.75829	non-progressor	0
-2.60524	non-progressor	0
-1.77907	non-progressor	0
2.05983	non-progressor	1
-1.8842	non-progressor	1
-5.58449	non-progressor	0
1.15462	non-progressor	1
-3.67469	non-progressor	1
-1.9125	non-progressor	1
-1.74422	non-progressor	1
-4.49422	non-progressor	0
-4.24868	non-progressor	1
-5.00963	non-progressor	1
2.28815	non-progressor	0
-2.34307	non-progressor	0
-0.30216	non-progressor	1
1.86103	non-progressor	1
-2.99673	non-progressor	0
-2.84199	non-progressor	0
8.50277	non-progressor	1
-1.10598	non-progressor	1
-3.114	non-progressor	0
-5.24717	non-progressor	0
4.31255	non-progressor	1
4.08862	non-progressor	1
7.09246	non-progressor	1
-2.15545	non-progressor	0
-1.66554	non-progressor	0
-4.20111	non-progressor	0
-3.1394	non-progressor	1
1.10647	non-progressor	1
-2.35327	non-progressor	1
0.261671	non-progressor	0
-2.13212	non-progressor	1
0.294392	non-progressor	1
0.584474	non-progressor	1
-0.81425	non-progressor	1
1.31198	non-progressor	1
-2.37118	non-progressor	1
0.89254	non-progressor	1
-4.99279	non-progressor	1
-5.20278	non-progressor	0
-1.85068	non-progressor	1
6.36103	non-progressor	1
0.05067	non-progressor	0
-1.36214	non-progressor	1
0.053655	non-progressor	0
-4.18602	non-progressor	0
-0.97601	non-progressor	1
1.81209	non-progressor	1
-3.67382	non-progressor	1
4.56525	non-progressor	0
-0.02367	non-progressor	1
1.02218	non-progressor	1
-1.17197	non-progressor	0
-6.20813	non-progressor	0
5.23498	non-progressor	1
6.01269	non-progressor	1
-1.04775	non-progressor	0
0.893679	non-progressor	1
-3.87967	non-progressor	1
-2.46674	non-progressor	0
-1.10363	non-progressor	0
-2.38378	non-progressor	0
7.36578	non-progressor	1
0.943776	non-progressor	0
-2.2612	non-progressor	0
3.5251	non-progressor	1
3.17104	non-progressor	1
0.619652	non-progressor	1
1.36001	non-progressor	0
-9.14992	non-progressor	0
-2.33536	non-progressor	0
4.46486	non-progressor	1
-2.84587	non-progressor	0
3.64737	non-progressor	1
1.5505	non-progressor	1
-3.66506	non-progressor	1
-1.91806	non-progressor	1
2.61448	non-progressor	1
-0.57802	non-progressor	1
-2.51594	non-progressor	0
2.69668	non-progressor	0
-4.33211	non-progressor	0
-3.97113	non-progressor	1
7.36742	non-progressor	1
5.588	non-progressor	1
-2.84568	non-progressor	1
-6.94963	non-progressor	0
0.52277	non-progressor	1
-1.42289	non-progressor	1
-3.42416	non-progressor	0
-0.03642	non-progressor	0
0.82187	non-progressor	0
-0.37845	non-progressor	0
0.80938	non-progressor	1
2.69149	non-progressor	1
-8.84397	non-progressor	0
5.0773	non-progressor	0
-1.95202	non-progressor	0
3.74107	non-progressor	0
-5.15403	non-progressor	0
5.23029	non-progressor	1
-5.14536	non-progressor	0
0.641413	non-progressor	0
-4.40223	non-progressor	1
-4.29879	non-progressor	0
2.52788	non-progressor	1
-3.2964	non-progressor	0
1.8958	non-progressor	0
0.423893	non-progressor	1
2.96895	non-progressor	1
-1.68142	non-progressor	1
1.36209	non-progressor	1
-0.31742	non-progressor	1
-1.00351	non-progressor	1
-2.2612	non-progressor	1
-1.41629	non-progressor	1
-5.47544	non-progressor	0
1.81209	non-progressor	0
6.83915	non-progressor	1
-0.51745	non-progressor	1
-5.98623	non-progressor	0
-4.06156	non-progressor	1
3.44402	non-progressor	1
-2.38842	non-progressor	1
-0.13477	non-progressor	0
-3.75692	non-progressor	1
0.584474	non-progressor	1
-2.06933	non-progressor	1
-2.46739	non-progressor	1
8.90077	non-progressor	1
0.56039	non-progressor	1
0.857426	non-progressor	1
7.65231	non-progressor	1
-2.42949	non-progressor	0
-8.93665	non-progressor	0
-2.76662	non-progressor	1
-2.38023	non-progressor	0
-4.28997	non-progressor	0

## Sheet: Fig 5D
GC6_SeroScore	Group	Sex
0.227481	progressor	female
3.81236	progressor	female
-1.08954	progressor	male
9.19222	progressor	male
2.69131	progressor	male
-1.77544	progressor	female
3.88638	progressor	female
5.1207	progressor	female
3.72428	progressor	female
2.75331	progressor	female
3.54642	progressor	female
3.91425	progressor	male
-1.23002	progressor	female
12.6914	progressor	female
10.5161	progressor	male
4.83274	progressor	male
0.632218	progressor	female
-3.47373	progressor	female
-6.94145	progressor	female
-3.37099	progressor	female
-0.27631	progressor	female
3.50793	progressor	female
6.33394	progressor	male
0.048159	progressor	female
5.28782	progressor	female
-5.26134	progressor	female
2.52334	progressor	female
3.82088	progressor	female
1.22859	progressor	male
-4.35038	progressor	female
5.4962	progressor	female
17.0323	progressor	female
2.45694	progressor	female
-5.13462	progressor	female
-2.16906	progressor	female
5.41813	progressor	female
-1.52239	progressor	female
3.28367	progressor	female
5.21371	progressor	male
-3.29452	progressor	female
4.80539	progressor	female
0.72203	progressor	female
5.47713	progressor	male
-4.5281	progressor	female
4.02787	progressor	female
2.54758	progressor	female
-6.32741	progressor	female
-4.15267	progressor	female
3.67991	progressor	female
0.570863	progressor	female
1.35533	progressor	female
5.53664	progressor	male
0.06003	progressor	female
3.76915	progressor	female
7.06304	non-progressor	female
7.03953	non-progressor	female
7.28442	non-progressor	female
11.5243	non-progressor	female
1.90508	non-progressor	female
1.86855	non-progressor	male
-5.37752	non-progressor	male
-5.67177	non-progressor	male
-4.58913	non-progressor	male
-2.48479	non-progressor	male
-0.37452	non-progressor	male
0.736153	non-progressor	male
-4.64694	non-progressor	male
-2.78579	non-progressor	male
-2.23155	non-progressor	male
-5.2498	non-progressor	male
1.86973	non-progressor	male
1.5415	non-progressor	male
0.508093	non-progressor	male
-1.76525	non-progressor	female
-1.2115	non-progressor	NA
3.03222	non-progressor	female
-3.93839	non-progressor	female
-2.10148	non-progressor	female
-3.79418	non-progressor	female
-3.66497	non-progressor	female
-3.43566	non-progressor	male
3.88387	non-progressor	male
-1.44579	non-progressor	female
-3.44451	non-progressor	female
-2.7114	non-progressor	female
-1.27959	non-progressor	female
-4.31806	non-progressor	female
-4.6455	non-progressor	female
1.7771	non-progressor	female
-0.09797	non-progressor	male
-5.50969	non-progressor	female
-4.89657	non-progressor	female
-3.46279	non-progressor	female
-1.54264	non-progressor	male
-1.29989	non-progressor	male
1.613	non-progressor	male
-1.508	non-progressor	male
6.59732	non-progressor	male
7.31668	non-progressor	male
8.68386	non-progressor	male
8.48082	non-progressor	male
-2.02436	non-progressor	male
-0.16963	non-progressor	male
0.312586	non-progressor	male
4.49285	non-progressor	male
4.5984	non-progressor	male
9.5763	non-progressor	male
-1.90133	non-progressor	female
-2.74541	non-progressor	female
-3.86377	non-progressor	female
-4.35618	non-progressor	female
-4.39429	non-progressor	female
-3.80462	non-progressor	female
10.7334	non-progressor	female
2.85834	non-progressor	female
-4.51449	non-progressor	female
-3.2346	non-progressor	female
-3.39578	non-progressor	female
-0.55062	non-progressor	female
-4.26231	non-progressor	female
-6.36491	non-progressor	female
-2.55731	non-progressor	female
-3.8655	non-progressor	female
-2.50034	non-progressor	female
-3.5867	non-progressor	female
-4.51204	non-progressor	female
-4.28803	non-progressor	female
2.22696	non-progressor	female
-7.24385	non-progressor	female
-0.57536	non-progressor	female
-1.68586	non-progressor	female
-1.35624	non-progressor	female
-5.1011	non-progressor	male
-1.05312	non-progressor	male
6.59317	non-progressor	male
-7.44803	non-progressor	female
-4.14915	non-progressor	female
-2.4131	non-progressor	female
-5.10663	non-progressor	female
-3.37	non-progressor	female
0.970389	non-progressor	male
-3.49677	non-progressor	female
-0.15634	non-progressor	female
-1.98489	non-progressor	female
-4.13041	non-progressor	female
1.05067	non-progressor	male
-3.57426	non-progressor	male
2.05676	non-progressor	female
1.18223	non-progressor	female
0.152002	non-progressor	female
-2.23535	non-progressor	female
1.49732	non-progressor	female
0.175847	non-progressor	female
0.042403	non-progressor	female
-0.37537	non-progressor	female
-0.69205	non-progressor	female
-0.67251	non-progressor	female
-5.13365	non-progressor	female
-4.00915	non-progressor	female
-3.2827	non-progressor	female
-1.64874	non-progressor	female
-2.63286	non-progressor	female
-1.27639	non-progressor	female
-0.10409	non-progressor	female
1.31092	non-progressor	female
-1.82077	non-progressor	female
2.37857	non-progressor	female
4.93652	non-progressor	female
5.76043	non-progressor	female
4.55033	non-progressor	female
4.51505	non-progressor	female
3.4284	non-progressor	female
-5.90655	non-progressor	female
-4.05756	non-progressor	female
-3.3525	non-progressor	female
6.6756	non-progressor	female
-3.12875	non-progressor	female
-2.87676	non-progressor	female
-4.00899	non-progressor	female
-4.12251	non-progressor	male
-3.15588	non-progressor	male
-3.26776	non-progressor	male
-3.32113	non-progressor	male
-4.9161	non-progressor	female
-5.56149	non-progressor	female
-6.53437	non-progressor	female
-6.92986	non-progressor	female
2.97629	non-progressor	female
-0.04397	non-progressor	female
4.13347	non-progressor	female
3.18829	non-progressor	female
-1.18252	non-progressor	female
1.0088	non-progressor	female
-3.86826	non-progressor	female
3.85031	non-progressor	female
2.16397	non-progressor	female
-1.34196	non-progressor	female
-1.19112	non-progressor	female
-1.88368	non-progressor	female
-1.29783	non-progressor	female
1.24501	non-progressor	female
-3.63869	non-progressor	female
-5.41381	non-progressor	female
-5.70756	non-progressor	female
-4.03973	non-progressor	female
-0.88435	non-progressor	female
6.93512	non-progressor	female
0.688521	non-progressor	female
-0.54735	non-progressor	female
-0.69016	non-progressor	female
-0.71357	non-progressor	female
2.91156	non-progressor	female
-1.3571	non-progressor	female
-5.2895	non-progressor	female
-3.64027	non-progressor	female
-2.96801	non-progressor	female
-1.82495	non-progressor	female
-7.02949	non-progressor	male
-3.22905	non-progressor	male
6.28357	non-progressor	male
3.12026	non-progressor	male
-1.50456	non-progressor	female
-2.67762	non-progressor	male
8.95477	non-progressor	male
4.35267	non-progressor	female
2.84788	non-progressor	female
3.11813	non-progressor	female
4.18494	non-progressor	female
3.05942	non-progressor	male
5.30757	non-progressor	male
3.20328	non-progressor	male
1.87413	non-progressor	male
1.034	non-progressor	female
1.07141	non-progressor	female
1.13436	non-progressor	female
-0.95228	non-progressor	female
11.3359	non-progressor	female
8.5585	non-progressor	female
6.38106	non-progressor	female
1.82851	non-progressor	female
2.20198	non-progressor	male
1.00558	non-progressor	male
0.281948	non-progressor	male
3.54885	non-progressor	male
-1.70445	non-progressor	male
-1.25652	non-progressor	male
0.854853	non-progressor	male
-3.47243	non-progressor	male
2.79678	non-progressor	female
-2.62158	non-progressor	male
-3.84729	non-progressor	female
-0.91975	non-progressor	female
0.483562	non-progressor	female
0.778294	non-progressor	female
-5.27483	non-progressor	male
-5.61018	non-progressor	male
-0.95683	non-progressor	female
-0.06105	non-progressor	female
-0.47818	non-progressor	female
1.98303	non-progressor	female
-2.01676	non-progressor	male
-6.16516	non-progressor	male
-5.26795	non-progressor	male
-0.19503	non-progressor	female
1.00305	non-progressor	female
0.698829	non-progressor	female
1.60741	non-progressor	female
-4.02978	non-progressor	female
5.3401	non-progressor	male
5.91707	non-progressor	female
-2.7661	non-progressor	female
-1.35838	non-progressor	male
0.218798	non-progressor	female
1.31576	non-progressor	female
1.69561	non-progressor	female
-0.33337	non-progressor	female
0.537866	non-progressor	female
0.94585	non-progressor	female
-4.33741	non-progressor	female
-1.77709	non-progressor	female
