# Supplementary material for: Age and sex influence antibody profiles associated with tuberculosis progression
Source: Nat Microbiol. 2024 Apr 24;9(6):1513–25. doi: 10.1038/s41564-024-01678-x (PMC11153143; doi:10.1038/s41564-024-01678-x)
Supplement: Supplementary file 8 — Statistical source data. [file 41564_2024_1678_MOESM8_ESM.xlsx]

## Sheet: ED Fig 1
SampleID	Group	TimetoTB	Time	IgG_PPD	IgG1_LAM	FcgR2B_LAM	IgG2_LAM	IgG_Ag85	IgG1_Ag85	FcgR2A_Ag85
07/1115	non-progressor	NA	0	3230.5	11276.2	596211	214.5	2615	658.25	296668
07/1115	non-progressor	NA	181	3089.75	9405.75	424303	163.75	2126	593.5	243134
07/1115	non-progressor	NA	351	4459.75	12263.5	429846	181.75	2889	916.5	324364
04/0699	non-progressor	NA	0	2968.5	1345.75	239379	3235	1547	404.25	540422
04/0699	non-progressor	NA	188	2276.75	1411.5	170497	4102.5	1146.5	345.5	383936
04/0741	non-progressor	NA	364	481	1333.5	591316	914.5	508.5	232.5	54967
04/1037	non-progressor	NA	0	2505.75	22600	1.07366e+06	8149	6720	386	718722
04/0741	non-progressor	NA	0	492.75	1445.5	391684	1082.5	631.5	180.75	25978
04/0778	non-progressor	NA	176	901.5	11732.5	787356	4008.25	546	244.5	224871
04/0778	non-progressor	NA	0	623.75	14506.8	739474	3939.5	577	246	131596
04/0843	non-progressor	NA	0	431	2396.75	940262	6981.5	365	177.5	65617.2
04/0741	non-progressor	NA	175	865.5	1612.75	624587	1562.25	634	188.25	217695
04/0843	non-progressor	NA	361	419	1801	54342	7157	368	167.25	77542.5
04/1140	non-progressor	NA	0	1077.5	9240.5	1190174	7693	1412	687.5	160290
04/1140	non-progressor	NA	354	995.5	7433	981298	7685.5	1033.5	481	150424
07/0361	non-progressor	NA	539	1279.5	2405	54572.8	2836.5	837	144.5	357949
07/0361	non-progressor	NA	0	798	1929.5	265586	2233.25	534.5	166.5	265149
07/0369	non-progressor	NA	0	1308.5	29424.8	1.57913e+06	13863.5	14197.5	6893	341786
07/0369	non-progressor	NA	179	1165.75	23450	1.46311e+06	13498.2	15663	7543.5	242992
09/0474	non-progressor	NA	0	521.75	492.75	22471.5	1004.25	880	244.25	85340.5
04/1037	non-progressor	NA	185	1618	21702.5	1.16129e+06	7776.5	2107	175	71610.2
04/1037	non-progressor	NA	353	1785.75	24526.5	1.34205e+06	11090.5	2945	257.5	97834.2
09/0248	non-progressor	NA	0	1039.25	2781.25	332217	3533.25	532	323.5	238063
09/0647	non-progressor	NA	0	1472.75	27857.5	2.18961e+06	23653.2	1430	490	513436
01/0978	non-progressor	NA	0	649	5929.5	757030	5053.5	871	570.25	211438
04/0333	non-progressor	NA	0	900	15776.5	705320	4532	939	330	340682
04/0333	non-progressor	NA	179	1014.25	20092.5	1059848	4213.25	1378	382.25	333876
04/0333	non-progressor	NA	355	1050	19524.8	1.30553e+06	4647.5	1120	389	414793
04/0333	non-progressor	NA	438	850.5	19031.5	1385086	5884.5	887	380.75	374626
07/0080	non-progressor	NA	0	2001.5	8049.25	2343587	357.5	3590.5	2165	246824
07/0080	non-progressor	NA	183	1807	29330.8	2394522	235.75	3780	1951.5	207886
04/1033	non-progressor	NA	0	1554.75	2685	1.16267e+06	3175	1415	509	337126
07/0214	non-progressor	NA	0	674.25	5338.5	1.57614e+06	14689	307.5	135.5	119191
07/0407	non-progressor	NA	0	653.75	3121.25	748438	9725.75	959	238.5	496045
07/0407	non-progressor	NA	178	786	2856.25	774603	13695.2	732.5	239.5	573503
07/0203	non-progressor	NA	0	797.75	2440.25	444515	5157	2605.5	820.5	149737
07/0407	non-progressor	NA	353	729.5	2104	573309	10871	672.5	183	391788
09/0652	non-progressor	NA	0	975.25	2826	886658	416	4609.5	3360.5	117545
09/0581	non-progressor	NA	0	892	8558	581322	3040.75	786	307.5	176982
07/0167	non-progressor	NA	0	538.75	20905.5	1746220	19955.2	412	462	54835
07/0167	non-progressor	NA	179	723	21831.5	1.81024e+06	20203	681	521	56292.5
07/0167	non-progressor	NA	354	555	18511.5	1.51273e+06	18349.8	248	496.5	20206.8
07/0167	non-progressor	NA	537	596.25	21603.5	1.85921e+06	11265	625	399.25	52476.5
07/0203	non-progressor	NA	182	671	2017.5	435249	5142.75	2622	932.25	207814
07/0407	non-progressor	NA	535	564.5	3167.75	742753	12676.5	517	158.75	397925
07/0203	non-progressor	NA	354	812.25	1627	360944	5659.75	2407	736.5	161746
07/0203	non-progressor	NA	536	1023.25	2530.75	186398	6147.75	2128.5	562	156163
07/0214	non-progressor	NA	178	688	5435.5	1684373	14853.2	300	121.25	116046
07/0056	non-progressor	NA	0	452.25	16942	1.62947e+06	16918	323	244	22845.2
07/0056	non-progressor	NA	190	483.75	14888	1652458	18300.8	349	195.5	39464.5
07/0438	non-progressor	NA	0	1406.75	13737	1699958	9083.5	6929.5	2913.25	338916
07/0438	non-progressor	NA	182	1712.5	11728	2.04557e+06	8809.5	5867	3176	747153
07/0438	non-progressor	NA	350	1319.75	10323.5	1.67605e+06	7117.5	5087	2455	539099
04/1033	non-progressor	NA	168	885	2440.75	1.3483e+06	3322.5	920	423.25	311625
04/1033	non-progressor	NA	350	2405.5	2145.5	1.38823e+06	2794	1166.5	490.75	590406
04/1104	non-progressor	NA	0	1611.75	15323.2	1.64498e+06	18988	721	226.5	298469
04/1104	non-progressor	NA	182	1633	17884.2	1755814	24185.2	940	218.25	259352
04/1104	non-progressor	NA	367	1362	16419.5	1.58097e+06	22466.5	743	158	268014
07/0119	non-progressor	NA	0	2252.25	7730.5	1.52201e+06	19636.5	650	277.5	239804
07/0119	non-progressor	NA	169	2420.25	11578.2	1.76988e+06	23072.5	659	441	273590
07/0119	non-progressor	NA	368	1593.5	10679.2	1.56786e+06	19568	522	329	316083
07/0200	non-progressor	NA	0	1234.25	22911	2.14367e+06	24167.2	637	272.5	178062
07/0200	non-progressor	NA	354	1362	24683.2	1.95308e+06	20413	781.5	353	215215
07/0276	non-progressor	NA	0	796.75	17662	1.60165e+06	19978	1106	371.5	138711
07/0276	non-progressor	NA	189	702.5	21683.2	1.58802e+06	19331.8	968	384	172582
07/0276	non-progressor	NA	375	864.25	8825	1.57228e+06	17359.5	1240	432.75	473536
04/1073	non-progressor	NA	0	616.5	8150.5	1.26396e+06	15175	589.5	414.5	53353
04/1073	non-progressor	NA	364	1163.25	11054.5	1372332	18217.5	684	681.75	94329.5
07/0202	non-progressor	NA	0	811	6664	525002	5682	840	233.75	872364
07/0202	non-progressor	NA	172	751.5	6228.5	584896	6785.5	824	251.75	854098
07/0202	non-progressor	NA	357	795	7898.5	577856	2143	768	298.5	860014
07/0313	non-progressor	NA	0	548	1546.25	166274	2174	657.5	337	147872
07/0313	non-progressor	NA	175	565.25	1595.25	234042	3260	638	333.5	149790
07/0440	non-progressor	NA	0	4268	10097.8	793276	14645.2	2150	602.5	100396
07/0440	non-progressor	NA	171	1542.75	7525	856860	13237.2	947.5	429.5	69627.5
07/0177	non-progressor	NA	0	719.75	507	12895.5	2385.25	669	449.5	307892
07/0214	non-progressor	NA	354	757.5	8546	1.4003e+06	15460	353	191.5	269015
07/0361	non-progressor	NA	179	1150.5	1878.25	126861	2266.25	772	200.5	299628
07/0313	non-progressor	NA	360	544	1226.5	78123.2	1868	610	387.5	132532
07/0290	non-progressor	NA	0	512.25	3162	132768	1203.75	1346.5	861	53895.2
07/0214	non-progressor	NA	535	785.5	3716.5	1.43803e+06	14914.8	379.5	123.5	82152.5
04/1125	non-progressor	NA	0	656	15627.2	715012	4326	744.5	572.5	99467
07/0440	non-progressor	NA	353	2110	7247	850549	12899	1266	439	255416
04/1104	non-progressor	NA	535	1435.5	13981.8	1.43383e+06	16061.2	755	320.5	190185
04/1037	non-progressor	NA	542	1909.25	21634	1.06788e+06	8230	7985	315.25	237337
09/0489	non-progressor	NA	0	3273.75	3098.75	276736	6849.75	1857	346	1058733
01/0940	non-progressor	NA	0	489	19052.5	1.01788e+06	875	707.5	372.5	114109
04/0699	non-progressor	NA	545	2076	1185.25	33033	3817.5	1234	390	485314
04/0811	non-progressor	NA	0	1056.25	3544.75	1.07886e+06	14324.8	3937	3307.5	204868
04/0811	non-progressor	NA	184	875	3650.5	914844	15600.5	5045	3766	168928
04/0843	non-progressor	NA	558	335.25	2956	730043	7691.75	282	168	61952.8
04/1125	non-progressor	NA	179	802.75	13866	708152	3272.5	529.5	519.5	92209
04/1140	non-progressor	NA	536	988	6221.25	641648	6064.25	963	722.5	132151
07/0200	non-progressor	NA	539	1163.25	28555.2	2.07554e+06	25738.2	680	381	125538
07/0361	non-progressor	NA	350	1644	1411	77297.5	2011.5	1044	158	516092
09/0377	non-progressor	NA	0	496.5	13240	954021	7792.75	363.5	226.5	39223.2
09/0406	non-progressor	NA	0	1221	3481	323946	8374	460	237.25	86344.8
09/0462	non-progressor	NA	0	1767	34539	1.75583e+06	27727.5	1203	415.5	473239
09/0532	non-progressor	NA	0	644.25	3301.25	246676	1916	391	282.25	34230
04/1125	non-progressor	NA	354	730.5	13941.2	2462.5	4241	657	590.5	35711
04/1125	non-progressor	NA	536	818	12747.5	579754	3508.75	943	618.75	115210
06/0231	non-progressor	NA	0	831.75	14019.5	1218562	1684	601	373.75	80307.2
06/0231	non-progressor	NA	182	1224	14040.5	1225173	1841	797	391	67228.5
06/0231	non-progressor	NA	373	740.5	13293.5	1.12398e+06	1857.25	472	366	76041.5
06/0231	non-progressor	NA	539	976.75	12058	1.13673e+06	1509	548	306.5	81298.5
09/0628	non-progressor	NA	0	840.5	1889.5	1.37894e+06	14501.5	2858	341	118785
07/0074	non-progressor	NA	0	558.75	2014.5	446877	10921	615.5	287.5	59190
07/0074	non-progressor	NA	153	679	4785.25	413232	8480.5	607	206.5	111180
07/0074	non-progressor	NA	336	509.5	3006.75	386814	6434	573	218.5	74230.5
07/0369	non-progressor	NA	350	1216.5	29962.5	1.63174e+06	14043	14068	7042.75	258893
07/0438	non-progressor	NA	539	1255.5	12229.5	1.42621e+06	8766.5	4811	3623.5	168989
07/1115	non-progressor	NA	552	2567.75	13278	642346	255.75	1240.5	549.5	263628
09/0226	non-progressor	NA	0	313.5	8719.25	279130	1680.25	425	340.5	37399.2
09/0721	non-progressor	NA	0	1372.5	2453.5	251804	5949	479	162.25	186583
09/0796	non-progressor	NA	0	580.75	20917.2	1344585	9773.75	1786	1171	84900.5
04/1073	non-progressor	NA	538	877	5440.25	1.32341e+06	20570.5	876	563	113985
07/0140	non-progressor	NA	0	1468.75	1422.5	1.02442e+06	10477.8	787	152	312108
07/0140	non-progressor	NA	186	853.5	2904.75	1.31823e+06	17005.2	525	116.25	240620
07/0177	non-progressor	NA	179	970.5	498.75	23889.8	2011.25	1375	1138	189963
07/0177	non-progressor	NA	354	882	519.5	26321.5	2127.25	774.5	510	323506
07/0177	non-progressor	NA	543	1773.5	397	27317	2316.75	2018.5	575.5	75160.5
07/0218	non-progressor	NA	0	1263.5	20974.8	1.72115e+06	10592	387.5	268	76124.5
07/0218	non-progressor	NA	351	1244	30402.5	1.79944e+06	9919.5	458	247.5	67092.2
07/0218	non-progressor	NA	536	1442.25	21633.5	1.61444e+06	6631.5	391	255	88006.8
07/0229	non-progressor	NA	0	682.25	7949.5	1.45654e+06	17381.8	906	533.5	165038
07/0229	non-progressor	NA	175	701.25	7836.5	1590345	16242.8	956	368.25	176814
07/0229	non-progressor	NA	364	742	5074.25	1.23305e+06	12747.5	1079.5	433.5	159578
07/0236	non-progressor	NA	0	1148.75	334.75	513452	2795.25	1699	539	111540
07/0236	non-progressor	NA	179	1381.5	435	570895	3279	1762	363.5	138442
07/0236	non-progressor	NA	362	1639	392	590006	3367.5	3169	766	221332
07/0290	non-progressor	NA	178	421.25	1562	167517	876	665	353.5	123803
07/0290	non-progressor	NA	350	604.75	2698.5	13068.8	1061.75	1108	740.75	101662
07/0290	non-progressor	NA	546	530.5	1923	177680	982.75	1063	651.25	88160.8
07/0293	non-progressor	NA	0	1076	5027.5	614246	6954.5	1738.5	434	626904
07/0293	non-progressor	NA	175	765.5	4430.5	624187	7327	1276.5	264	630390
07/0293	non-progressor	NA	364	937.5	6199	744076	8959.5	1369	314	712735
07/0391	non-progressor	NA	0	1686.5	6989.25	1.52507e+06	20837	3467.5	328.75	282355
07/0391	non-progressor	NA	175	1739	6394.75	1.4602e+06	18543.5	2259.5	323	239030
07/0391	non-progressor	NA	357	1764.5	5277	1.4789e+06	18775.8	2315	286.25	300311
07/0392	non-progressor	NA	0	1209.25	19047	1512053	13797	3297	420.5	342774
07/0392	non-progressor	NA	172	1275.75	23368.2	1.81132e+06	15080.8	3725	463.75	343256
07/0392	non-progressor	NA	357	2451.75	18271.5	1333911	8595	5115	445.5	545870
07/0424	non-progressor	NA	0	3433.5	19746.8	2.38173e+06	29895.2	1774.5	513.5	181145
07/0424	non-progressor	NA	185	3539	21242	2.44228e+06	38271.5	1465	560.25	224043
01/0934	non-progressor	NA	0	1023.5	16082	1.35309e+06	13536.8	787	394	122229
07/1158	non-progressor	NA	0	611	2126	720110	2420	557.5	237	58821.5
07/1158	non-progressor	NA	186	461.25	2152.5	439430	7286.25	592.5	246	46175
07/1158	non-progressor	NA	371	687	1683	532467	6528.75	557	251.75	65779.5
01/0935	non-progressor	NA	0	2968	10941.8	1871151	29436.8	2468.5	787	799160
04/1003	non-progressor	NA	0	881.75	50981.2	1.25261e+06	758	417	223.25	197253
04/1003	non-progressor	NA	165	994.5	52595.5	1.1698e+06	786	525.5	220.25	277597
04/1003	non-progressor	NA	347	1045	50338	1.26071e+06	881.75	438	199.25	332590
04/1020	non-progressor	NA	0	977	5419.5	568538	4843.5	5675	2635.75	165530
04/1020	non-progressor	NA	185	887.25	6671	649316	5583.5	4052	3949.5	143546
04/1020	non-progressor	NA	353	1239.5	6270	692296	4518	8159	4218.75	204236
04/1020	non-progressor	NA	535	1035.5	6091	477702	4089.5	7937	4830.75	164696
04/1120	non-progressor	NA	0	846.75	7826	816221	11551.8	1477.5	679	159474
04/1120	non-progressor	NA	179	798	7343.5	890222	10705.2	1292	559	163484
04/1120	non-progressor	NA	354	644	6837.5	828338	10488	1138	603.5	126178
04/1120	non-progressor	NA	536	609.75	5166.25	344524	6945.75	882	461.5	137718
07/0308	non-progressor	NA	0	1127.5	8142.25	1.30846e+06	7821	643	257.75	185609
07/0308	non-progressor	NA	178	873.75	6123.5	1280555	8503.5	445	161.5	236466
07/0308	non-progressor	NA	350	1048.5	7302.25	2523	8702	609	259.5	4024
07/0308	non-progressor	NA	535	1084	6667.75	1.44883e+06	7285.25	512.5	200.5	200568
09/0350	non-progressor	NA	0	1374	25523	1146382	688.75	1501.5	137.5	418630
09/0460	non-progressor	NA	0	828.25	7071.5	941342	10039	464	256.25	123867
09/0745	non-progressor	NA	0	1409	1679.75	2409	6780.75	1433	360.25	4152
04/0811	non-progressor	NA	356	898.75	1970.25	984908	14926	4279.5	2318.25	214030
04/0811	non-progressor	NA	552	1731.25	1988.75	852756	11899.5	3861	1480.5	615148
07/0140	non-progressor	NA	354	996	2099	1.54884e+06	20087	602	130	203896
07/0140	non-progressor	NA	554	689.5	2266.5	1.22063e+06	12604.5	467	101	136864
04/1119	non-progressor	NA	0	2679	3305.25	445131	3360.5	2641	458	410554
04/1119	non-progressor	NA	175	1830.25	2795.5	255449	3014.25	846	215.5	224551
04/1119	non-progressor	NA	357	1052.5	2354	129311	1725.5	536	244	93950
07/0360	non-progressor	NA	0	1160.5	14663.2	566514	6098	1906	879.25	229651
07/0360	non-progressor	NA	179	1024.25	13008	506466	6192.5	1506	642.75	207904
07/0360	non-progressor	NA	350	809.5	16358	702484	7127.5	1518	791	236587
07/0360	non-progressor	NA	539	1000	21934.5	672806	6216	2108.5	971.25	252226
07/1112	non-progressor	NA	0	638	268.5	159674	2436	1257.5	179.5	121138
07/1112	non-progressor	NA	181	555.5	321.5	328776	2994	1224	192.75	88979.5
07/1112	non-progressor	NA	351	552.5	338	158638	2988.25	966.5	190.5	50162
07/1112	non-progressor	NA	552	610.5	313.75	189250	2688.75	1102	180.5	124564
07/1132	non-progressor	NA	0	1250.5	8641.5	1.20145e+06	6054.75	1465	1127.5	172556
07/1132	non-progressor	NA	168	5949.25	13129.8	1.47771e+06	6862	3940.5	822.25	734972
07/1132	non-progressor	NA	369	1850.25	17617.5	1.46355e+06	13703.8	1527.5	456.5	107454
07/1132	non-progressor	NA	543	1563.75	15796.5	1.49281e+06	14514.5	1432.5	365.75	75378.5
07/1135	non-progressor	NA	0	644.75	4726	261456	2699.5	770.5	283.75	54621.5
07/1135	non-progressor	NA	172	878.5	8893.5	778527	2898	661.5	331	43126
07/1135	non-progressor	NA	351	1348	6648	426920	2496.25	633	248	49264
07/1135	non-progressor	NA	543	637.5	7518	711475	2152	717	293.5	66398
07/1147	non-progressor	NA	0	670.5	1190	10735	915	1534.5	721.5	232258
09/0818	non-progressor	NA	0	977	801	18206.8	1686.75	1818	367.5	93191.8
09/0397	non-progressor	NA	0	915.25	6360.5	1.04291e+06	8433	872	143.5	210400
09/0398	non-progressor	NA	0	3658	20055.5	2066569	8049	703	313.5	175670
09/0520	non-progressor	NA	0	795.25	12523.5	860129	7583.5	2170	4187	161575
09/0625	non-progressor	NA	0	632	14115	1144461	12106.8	415	6196.75	95324.8
03/0711	non-progressor	NA	0	1208.75	12466	1.01106e+06	8482.25	1389.5	3243.75	229643
03/0714	non-progressor	NA	0	4390.25	32017.5	2779547	23305	1727	695	486782
06/0129	non-progressor	NA	0	2527.75	6240	1.19206e+06	7709.5	1743	868.5	632343
07/0157	non-progressor	NA	0	1618.5	23730	1477649	9123.5	845	302	412433
07/0157	non-progressor	NA	186	1419.5	26177.2	1.54664e+06	11233.8	762.5	269	416738
07/0157	non-progressor	NA	361	1182.25	22333	1.38326e+06	12006.8	652	261.5	338588
07/0157	non-progressor	NA	568	1345.25	21513	1360743	10726.2	440	187.5	342726
07/0180	non-progressor	NA	0	717.75	6902.5	1.45255e+06	23852.5	582	241.75	409041
07/0180	non-progressor	NA	179	899.25	6417	1.3708e+06	23447.5	550	180.5	135690
07/0180	non-progressor	NA	354	898.25	5144.5	1.24284e+06	22491.8	576.5	236	52785.5
07/0180	non-progressor	NA	536	642.5	4257	1.01814e+06	18960.8	500	192	21059.5
07/0208	non-progressor	NA	0	4193	17687.2	2838592	57600.5	1631.5	432	341127
07/0282	non-progressor	NA	0	2364.5	30103.8	2.55012e+06	35653.2	2733	1436.75	906556
07/0282	non-progressor	NA	178	1785	29834	2.51014e+06	35167	1789	1063	916733
07/0282	non-progressor	NA	350	1477.75	23194	930281	39395	2506	770.75	265778
07/0282	non-progressor	NA	539	2594.75	29989	2.73015e+06	43727	2697	1411.5	668336
07/0355	non-progressor	NA	0	580.25	3210.5	911063	8293.25	1188	440	52881.8
07/0355	non-progressor	NA	179	644.5	3005	1293178	8473.5	1330.5	129.5	60385.5
07/0355	non-progressor	NA	350	726	3801.5	1477735	16563.8	1161	145	61134.5
07-0355	non-progressor	NA	539	703.75	2560.5	1309842	17126	1436	220.5	51107
09/0587	non-progressor	NA	0	900.5	42019	959116	2624.75	1183	389.25	118882
09/0712	non-progressor	NA	0	1744	6830.25	1.92896e+06	16639	1060	438.5	706719
09/0590	non-progressor	NA	0	802.5	8553.5	998168	4853	2158	310.5	342114
07/1147	non-progressor	NA	172	1274.5	874.5	24582.2	2009	1924	876.5	196908
07/1147	non-progressor	NA	351	1211	1066.75	14845	4271.5	1738	782	172944
07/1147	non-progressor	NA	546	1155.75	860	4146.25	1851	2392.5	1055.5	189886
04/1058	non-progressor	NA	0	1060	30448.5	1624412	22523.5	904	245.5	290573
04/1058	non-progressor	NA	189	2186.25	24638.2	1.72639e+06	29931	904	242.5	401910
04/1058	non-progressor	NA	532	1671.75	27731.2	1.95457e+06	35457	1212	339	341224
01/0945	non-progressor	NA	0	1079.5	10003	347034	6078	677	263.25	99770.5
09/0272	non-progressor	NA	0	768	252.5	494161	4043	979	177	74675.5
04/1067	non-progressor	NA	0	1702	7155	451788	8928	664	176.25	83899.5
04/1067	non-progressor	NA	163	1588.5	14231.2	1035812	12292.5	534.5	177.5	57761.5
04/1067	non-progressor	NA	346	1333.75	9544.5	614271	6377	535	171.25	69407.5
09/0636	non-progressor	NA	0	1299	1465.5	117742	5020.5	6717.5	2709	270858
09/0296	non-progressor	NA	0	1208.25	34274.5	1.53301e+06	10014.5	664	149	120360
09/0345	non-progressor	NA	0	543.75	2068.5	590315	9773	759	196.5	227332
07/0240	non-progressor	NA	0	831.75	4273	557712	11609	28978	381	224124
07/0240	non-progressor	NA	179	1090.25	3413	604242	10691	26243	393.5	267378
07/0240	non-progressor	NA	350	720.75	3012.25	615251	9812	12882.5	316.5	300033
07/0240	non-progressor	NA	588	1087	2259.25	315232	12389	21463	187	174634
09/0402	non-progressor	NA	0	577	1127	190645	9554	643	146	148875
07/0143	non-progressor	NA	0	1104.5	5342.5	270820	2696	656	186.5	199976
07/0143	non-progressor	NA	216	1148	6680.5	517562	2925	642	194	184685
07/0143	non-progressor	NA	354	1137.25	6535.5	631424	2745	611	185	171421
07/0143	non-progressor	NA	565	1016.25	8833.5	284958	2127	667	284.5	155340
07/0388	non-progressor	NA	0	1443	20320.8	1.75077e+06	33611	2707.5	1457.5	322418
07/0388	non-progressor	NA	231	1217.25	23997.5	1798830	33623	1445	660.75	451919
07/0388	non-progressor	NA	357	1468	21284	1.66541e+06	25194	1439.5	406.75	305161
07/0388	non-progressor	NA	547	1419.75	25316.2	2.0709e+06	35619	1272.5	429.5	390524
09/0529	non-progressor	NA	0	1511.75	27487	2.57193e+06	57725	567.5	285	57903.2
07/0208	non-progressor	NA	182	3642.25	28277	2.84566e+06	58978.5	1173.5	342.5	201370
07/0208	non-progressor	NA	354	3076	23861.5	2754163	64772.5	998.5	320.5	301920
07/0208	non-progressor	NA	551	2817.5	44570	1.61465e+06	19110	1539.5	314	235547
06/0129	non-progressor	NA	231	2213.25	7455.5	1.02586e+06	10621	2160.5	901.75	358072
06/0129	non-progressor	NA	378	1870.75	9865	973810	6778	2070	880	475336
06/0129	non-progressor	NA	541	2657.25	7208.5	1091988	11996	1432	623	340752
09/0578	non-progressor	NA	0	787	10954.2	2371	4978	264	107.5	4129.5
04/1058	non-progressor	NA	354	798	26260.5	1.54842e+06	15935	495.5	198.5	321876
03/0697	non-progressor	NA	0	1006.5	12912.5	1.03792e+06	17902.5	808	283.5	102554
04/0886	non-progressor	NA	0	1252.75	14959.2	1387188	773	859.5	217.75	182517
04/0886	non-progressor	NA	185	1412.75	22683.8	1367815	1429	839	338.5	188774
04/0886	non-progressor	NA	353	1726	17522.2	1.77609e+06	1234.5	1047	406.25	206781
04/0886	non-progressor	NA	534	1186	23144.8	1.43478e+06	79.5	1080.5	442.5	83141.5
04/0979	non-progressor	NA	0	1263.5	11786.8	705981	10685.5	552	170	242829
04/0979	non-progressor	NA	185	895.25	9161	1.19311e+06	10431	492	158.25	160596
04/0979	non-progressor	NA	364	786	7294.25	972398	7136	426.5	165.5	50279.5
04/0979	non-progressor	NA	542	707	7398.75	1055461	8853.5	490	120.5	117028
09/0314	progressor	385	NA	1631.5	21127	1.16621e+06	7151.25	1122	397	275377
07/0150	progressor	256	NA	841	11645.5	517674	6040.5	1226	492.25	299640
07/0262	progressor	389	NA	646.75	23807.2	1.30928e+06	2629.75	469.5	332	92295.5
07/0262	progressor	560	NA	751.5	23832.8	1.00786e+06	1553	527	403.5	63518.2
07/0262	progressor	739	NA	761	28732	1.39633e+06	1042	412	954.25	86370.5
04/1241	progressor	461	NA	364.5	3838.75	288500	2030.25	472	283.5	22219
07/0561	progressor	211	NA	1044.75	16756.5	2.24857e+06	49443.5	557	304.5	62663
07/0386	progressor	894	NA	2731.5	17795.2	1698425	7321	2142	913	261426
07/1153	progressor	203	NA	913.75	11698.8	306680	829.5	751	446.25	178493
07/0060	progressor	378	NA	4816.5	44983	2.85658e+06	104.5	54187	15161.2	1.73006e+06
04/0030	progressor	254	NA	610.25	639	1.67672e+06	21977.5	537	48	83546.8
04/0779	progressor	198	NA	938.25	86600.2	1.24002e+06	340	716	341.5	75667
07/0060	progressor	557	NA	4404	44012.8	2.61555e+06	102.75	46351	19389.5	1.57255e+06
07/0060	progressor	193	NA	4647.5	43099	3132535	206.5	57772	21635.5	1.10777e+06
07/0386	progressor	544	NA	2567.5	13812.8	1.94777e+06	6613.25	1408	562	791807
07/0386	progressor	351	NA	1933.25	14533.5	1933927	7681	731	439.75	298548
07/0663	progressor	600	NA	9082.5	97079	3.2082e+06	88.5	81395	41386.8	1.87758e+06
07/0663	progressor	411	NA	9525.75	112550	3.06411e+06	81	88105.5	41404.2	1850022
07/1153	progressor	739	NA	805.75	8877	225692	925.5	604	313.5	188225
07/1153	progressor	574	NA	948.75	11593.5	417622	970.25	640	364	282800
07/1153	progressor	388	NA	801	10819.2	352567	919.25	681.5	284.25	235527
09/0278	progressor	563	NA	1714	1999.5	1840241	28406.2	445	275	126598
09/0507	progressor	457	NA	1483	42415.8	1936017	9636.25	15120	7784	726594
09/0789	progressor	280	NA	510	10348.2	1.75922e+06	22398	461	164.5	59326
04/0152	progressor	409	NA	1968	30868	1587027	633.5	1932	879.5	399316
04/0859	progressor	308	NA	2773.75	69669.8	2.1171e+06	3042.25	1449	466.5	335971
07/0257	progressor	258	NA	2978	100296	1.83216e+06	153.75	2590.5	809.25	577745
07/0390	progressor	456	NA	1753.25	42788.5	1754454	24182.8	3787	162.5	250040
07/0390	progressor	284	NA	1673.75	35096.2	1473884	19230.5	2768	202.25	228597
07/0414	progressor	389	NA	708.25	770.25	663599	12478	736.5	49	293397
07/0414	progressor	196	NA	700	456.25	499198	11774.2	483	42.75	33492.5
07/0425	progressor	284	NA	1905.75	3872.75	662326	10170	1373	208	351577
07/0630	progressor	728	NA	3589.5	13580.2	1024757	584.75	1793	722.25	256744
07/0630	progressor	539	NA	2045	10081.2	924756	640	989	521.75	215663
07/0630	progressor	373	NA	1484.25	7248	722535	1020.5	987.5	462.25	154562
07/0630	progressor	188	NA	1639.75	6333.5	730740	1921.5	606	376.5	163071
07/0259	progressor	554	NA	1862	74202.5	1289496	11551.5	1063	400	352887
07/0259	progressor	375	NA	1594	74817.2	1283051	10341.2	862	322.5	320091
09/0453	progressor	210	NA	2007.5	6094.25	2.17785e+06	40263	3751	647.25	383370
04/0695	progressor	617	NA	1586.75	10295.5	1.8179e+06	19902.5	1010.5	260.25	107403
04/0910	progressor	790	NA	2518	4612.5	311951	6193	1790.5	797.25	478875
04/1056	progressor	391	NA	852.25	411.5	150309	5206.75	558	183	59611
07/0390	progressor	634	NA	1645.5	20328.5	1.44894e+06	13614.8	2783	155.5	281713
07/0692	progressor	461	NA	2068.75	9197.5	1485555	19585.2	1186.5	408.5	174127
07/0692	progressor	273	NA	1640.5	10344.8	1.46137e+06	20196.5	978	391.5	115304
04/0238	progressor	278	NA	1006	20609	2.86329e+06	74977.8	41893	13386	412232
04/0238	progressor	54	NA	1499.25	25298.5	2.75562e+06	33215.2	88484.5	35992.5	820064
06/0127	progressor	184	NA	2278.5	7720.25	3.14985e+06	59633.5	1565	412	224973
06/0127	progressor	1	NA	3638.25	5515.25	2.34474e+06	64665	14718	4962.5	389248
07/0135	progressor	91	NA	3145	59840	1.43221e+06	10303.8	1859.5	766	236690
07/1003	progressor	633	NA	1028.75	18728	1.59612e+06	27943.2	1347	561.5	143679
07/1003	progressor	445	NA	1050.5	19654.5	1560000	28743.2	1733	1226.5	157078
07/1003	progressor	275	NA	1017	19752.5	1.74053e+06	28426.5	1189.5	679.75	148396
07/1003	progressor	78	NA	1299.25	23575	1.71951e+06	29505.5	6410	2472.5	250768
09/0624	progressor	733	NA	2446.5	21136.2	2.06625e+06	666	982	305	138895
07/0663	progressor	227	NA	9673.5	121226	3.29882e+06	91.5	103973	46121	2010294
04/1241	progressor	241	NA	506.5	9670.5	408196	3581.5	702	171.5	19542.5
02/0185	progressor	268	NA	2181	30104	1253503	9041.5	26783	11524.5	1.22002e+06
09/0569	progressor	698	NA	1414	2639	1805607	21618	2257.5	877	2.03869e+06
01/0993	progressor	199	NA	602.5	57714.5	1443374	12002	559.5	202	70102.5
04/0695	progressor	429	NA	1061	12288	2.20141e+06	25960	505	210.25	58866.5
04/0695	progressor	266	NA	1848.5	9509	2.268e+06	44629	526	164.5	35573.8
04/0695	progressor	70	NA	1479.5	11238.8	2398791	60395	624	284.5	79694
04/0718	progressor	434	NA	897	1758.5	42232	2737	1447	600	229013
04/0718	progressor	243	NA	1120	1598.5	8920.5	2163	1470.5	566.75	111034
04/0718	progressor	79	NA	688.5	1598.5	40960.5	1451.5	942.5	404	146786
04/0910	progressor	433	NA	885.25	4322	285192	1144.5	602.5	209	212270
04/0910	progressor	251	NA	988.75	4830.75	282485	7706.5	544	245.25	149342
04/1056	progressor	205	NA	897.25	377	95084.2	6704	498.5	165	58021.5
04/1056	progressor	37	NA	1043.75	2310.75	1.49361e+06	46347	795	357	218911
07/0262	progressor	200	NA	669.5	26591	703925	8181	655	220.5	82530
04/0152	progressor	217	NA	1432.25	25111	990462	473	7164	3877.25	632869
