# Supplementary material for: Age and sex influence antibody profiles associated with tuberculosis progression
Source: Nat Microbiol. 2024 Apr 24;9(6):1513–25. doi: 10.1038/s41564-024-01678-x (PMC11153143; doi:10.1038/s41564-024-01678-x)
Supplement: Supplementary file 9 — Statistical source data. [file 41564_2024_1678_MOESM9_ESM.xlsx]

## Sheet: ED Fig 2A
FeatureName	Freq
totalIgG_PPD	0
totalIgG_ESAT6	0
totalIgG_Hspx	11
totalIgG_CFP10	0
totalIgG_Ag85	27
totalIgG_Tbad	5
totalIgG_LAM	81
IgG1_PPD	0
IgG1_ESAT6	43
IgG1_Hspx	95
IgG1_CFP10	8
IgG1_Ag85	50
IgG1_Tbad	10
IgG1_LAM	81
IgG2_PPD	79
IgG2_ESAT6	90
IgG2_Hspx	7
IgG2_CFP10	97
IgG2_Ag85	10
IgG2_Tbad	27
IgG2_LAM	94
IgG3_PPD	0
IgG3_ESAT6	0
IgG3_Hspx	11
IgG3_CFP10	71
IgG3_Ag85	3
IgG3_Tbad	12
IgG3_LAM	95
IgG4_PPD	11
IgG4_ESAT6	55
IgG4_Hspx	20
IgG4_CFP10	2
IgG4_Ag85	86
IgG4_Tbad	3
IgG4_LAM	19
IgA1_PPD	99
IgA1_ESAT6	9
IgA1_Hspx	5
IgA1_CFP10	14
IgA1_Ag85	7
IgA1_Tbad	1
IgA1_LAM	16
IgA2_PPD	77
IgA2_ESAT6	7
IgA2_Hspx	9
IgA2_CFP10	1
IgA2_Ag85	0
IgA2_Tbad	10
IgA2_LAM	16
IgM_PPD	98
IgM_ESAT6	99
IgM_Hspx	9
IgM_CFP10	1
IgM_Ag85	1
IgM_Tbad	3
IgM_LAM	95
FcgR2A_LAM	10
FcgR2A_ESAT6.CFP10	0
FcgR2A_PPD	69
FcgR2A_TbAd	0
FcgR2A_Hspx	32
FcgR2A_Ag85.AB	4
FcgR2B_LAM	0
FcgR2B_ESAT6.CFP10	0
FcgR2B_PPD	7
FcgR2B_TbAd	23
FcgR2B_Hspx	28
FcgR2B_Ag85.AB	0
FcgR3A_LAM	40
FcgR3A_ESAT6.CFP10	31
FcgR3A_PPD	3
FcgR3A_TbAd	2
FcgR3A_Hspx	9
FcgR3A_Ag85.AB	1
FcgR3B_LAM	20
FcgR3B_ESAT6.CFP10	0
FcgR3B_PPD	99
FcgR3B_TbAd	0
FcgR3B_Hspx	0
FcgR3B_Ag85.AB	45
SNA_PPD	2
SNA_ESAT6.CFP10	34
SNA_Hspx	0
SNA_Ag85	0
SNA_Tbad	17
SNA_LAM	23
RCA_PPD	13
RCA_ESAT6.CFP10	0
RCA_Hspx	1
RCA_Ag85	0
RCA_Tbad	0
RCA_LAM	26

## Sheet: ED Fig 2B
FeatureName	Freq
IgG_LAM	39
IgG_PPD	0
IgG_HspX	0
IgG_CFP10	0
IgG_Ag85	0
IgG_ESAT6	61
IgG1_LAM	0
IgG1_PPD	4
IgG1_HspX	6
IgG1_CFP10	1
IgG1_Ag85	2
IgG1_ESAT6	3
IgG2_LAM	1
IgG2_PPD	63
IgG2_HspX	2
IgG2_CFP10	14
IgG2_Ag85	16
IgG2_ESAT6	8
IgG3_LAM	19
IgG3_PPD	34
IgG3_HspX	0
IgG3_CFP10	36
IgG3_Ag85	38
IgG3_ESAT6	57
IgG4_LAM	1
IgG4_PPD	5
IgG4_HspX	7
IgG4_CFP10	2
IgG4_Ag85	2
IgG4_ESAT6	4
IgA1_LAM	1
IgA1_PPD	92
IgA1_HspX	16
IgA1_CFP10	1
IgA1_Ag85	0
IgA1_ESAT6	4
IgM_LAM	7
IgM_PPD	2
IgM_HspX	5
IgM_CFP10	0
IgM_Ag85	23
IgM_ESAT6	0
FcgR2A_LAM	0
FcgR2A_PPD	3
FcgR2A_HspX	0
FcgR2A_CFP10	0
FcgR2A_Ag85	0
FcgR2A_ESAT6	0
FcgR2B_LAM	0
FcgR2B_PPD	4
FcgR2B_HspX	48
FcgR2B_CFP10	0
FcgR2B_Ag85	0
FcgR2B_ESAT6	0
FcgR3A_LAM	0
FcgR3A_PPD	0
FcgR3A_HspX	1
FcgR3A_CFP10	0
FcgR3A_Ag85	11
FcgR3A_ESAT6	0
FcgR3B_LAM	0
FcgR3B_PPD	11
FcgR3B_HspX	33
FcgR3B_CFP10	0
FcgR3B_Ag85	0
FcgR3B_ESAT6	1
SNA_LAM	6
SNA_PPD	3
SNA_HspX	0
SNA_CFP10	1
SNA_Ag85	0
SNA_ESAT6	0
RCA_LAM	11
RCA_PPD	0
RCA_HspX	0
RCA_CFP10	4
RCA_Ag85	1
RCA_ESAT6	12
