# Supplementary material for: Age and sex influence antibody profiles associated with tuberculosis progression
Source: Nat Microbiol. 2024 Apr 24;9(6):1513–25. doi: 10.1038/s41564-024-01678-x (PMC11153143; doi:10.1038/s41564-024-01678-x)
Supplement: Supplementary file 10 — Statistical source data. [file 41564_2024_1678_MOESM10_ESM.xlsx]

## Sheet: ED Fig 3A
non-progressors age (years)	progressors age (years)
13	13
13	15
13	17
14	16
16	13
15	14
17	12
17	15
17	16
14	13
14	15
14	17
14	18
15	18
13	18
15	17
15	16
14	15
17	17
16	17
14	16
15	16
16	16
17	15
14	16
14	15
13	14
15	17
18	14
18	15
18	16
18	14
17	16
17	18
16	17
17	17
18
17
16
17
17
16
17
17
17
16
16
16
16
17
17
16
16
15
16
17
15
15
15
17
16
16
17
16
18
16
14
13
13
14
13
16
13
16
14
15
15
15
16
15
15
16
15
14
16
15
15
16
18
17
17
17
16
18
17
17
15
16
18
17
17
14
15
15

## Sheet: ED Fig 3B
non-progressors age (years)	progressors age (years)
8	13
10	14
10	14
11	15
11	15
12	15
12	16
12	17
12	17
12	17
12	17
13	19
13	19
13	19
13	21
13	22
13	22
14	24
14	24
14	24
14	25
14	27
14	27
15	31
15	35
15	38
15	38
15	39
15	43
15	45
15	45
15	45
15	47
15	47
16	52
16	52
16	53
17	57
17	60
17
17
17
17
18
18
18
18
18
18
18
18
19
19
19
19
19
19
19
19
19
20
20
20
21
21
21
21
21
21
21
21
21
21
22
22
22
22
22
22
23
23
23
23
23
23
23
23
24
24
24
24
24
24
24
24
24
25
25
25
25
26
26
26
27
27
27
27
27
29
30
30
30
30
30
31
31
31
31
32
32
32
33
35
35
36
37
37
37
37
37
38
38
39
40
40
42
42
42
45
45
46
46
47
47
47
48
48
48
48
48
49
49
49
49
51
51
51
52
52
53
53
53
53
55
55
56
56
57
59
