# Supplementary material for: Age and sex influence antibody profiles associated with tuberculosis progression
Source: Nat Microbiol. 2024 Apr 24;9(6):1513–25. doi: 10.1038/s41564-024-01678-x (PMC11153143; doi:10.1038/s41564-024-01678-x)
Supplement: Supplementary file 11 — Statistical source data. [file 41564_2024_1678_MOESM11_ESM.xlsx]

## Sheet: ED Fig4A-B
	Risk6	Adolescent
GC6_1	0.464546	1
GC6_5	0.882476	0
GC6_8	0.678543	1
GC6_201	0.843751	0
GC6_19	0.838766	1
GC6_21	0.65186	1
GC6_22	0.333921	1
GC6_217	NA	1
GC6_23	0.471487	0
GC6_24	0.449618	0
GC6_218	NA	0
GC6_437	0.400922	0
GC6_26	0.380079	0
GC6_225	NA	0
GC6_459	0.882334	0
GC6_29	0.729667	0
GC6_44	0.19799	0
GC6_50	0.405316	0
GC6_58	0.83328	1
GC6_70	0.139901	0
GC6_71	0.84004	0
GC6_427	NA	0
GC6_72	0.347077	0
GC6_77	NA	1
GC6_79	0.308214	0
GC6_337	NA	0
GC6_87	NA	0
GC6_484	0.569137	0
GC6_94	NA	0
GC6_99	NA	0
GC6_106	0.909539	0
GC6_107	0.535561	1
GC6_286	NA	1
GC6_370	0.961635	0
GC6_290	NA	0
GC6_111	0.640446	0
GC6_299	0.706766	0
GC6_128	0.582478	0
GC6_129	0.606835	0
GC6_136	0.272451	0
GC6_142	0.897259	1
GC6_488	NA	1
GC6_377	0.603727	1
GC6_147	0.769608	0
GC6_506	NA	0
GC6_534	0.905919	0
GC6_152	0.699041	1
GC6_397	0.861691	1
GC6_390	NA	1
GC6_176	0.461145	1
GC6_181	NA	1
GC6_394	0.543414	0
GC6_395	0.346543	1
GC6_564	NA	1
GC6_556	NA	1
GC6_186	0.468449	1
GC6_189	0.226316	0
GC6_424	NA	1
GC6_82	0.440875	0
GC6_83	0.346488	0
GC6_273	NA	0
GC6_85	0.095016	0
GC6_507	0.420607	0
GC6_278	NA	0
GC6_356	NA	0
GC6_502	NA	0
GC6_91	0.40992	0
GC6_92	0.254391	1
GC6_280	NA	0
GC6_277	NA	1
GC6_276	NA	0
GC6_283	NA	0
GC6_98	0.691077	0
GC6_504	0.61033	0
GC6_440	NA	1
GC6_284	NA	0
GC6_516	NA	1
GC6_353	NA	0
GC6_352	NA	1
GC6_171	0.362155	1
GC6_359	0.18094	0
GC6_456	NA	0
GC6_438	0.528377	0
GC6_104	NA	0
GC6_446	NA	1
GC6_18	0.355965	1
GC6_358	NA	1
GC6_212	NA	1
GC6_108	0.788212	1
GC6_298	NA	0
GC6_110	0.207592	0
GC6_193	NA	1
GC6_112	0.363832	0
GC6_364	NA	0
GC6_114	NA	0
GC6_362	NA	0
GC6_442	NA	1
GC6_330	NA	0
GC6_118	0.201712	0
GC6_316	NA	1
GC6_120	0.383324	1
GC6_522	NA	0
GC6_317	NA	0
GC6_215	NA	1
GC6_369	NA	1
GC6_345	NA	0
GC6_481	NA	0
GC6_174	0.334409	1
GC6_121	0.304546	1
GC6_373	NA	0
GC6_25	0.538459	0
GC6_375	NA	0
GC6_132	0.592758	1
GC6_133	0.35208	1
GC6_480	NA	1
GC6_483	NA	0
GC6_532	0.493022	0
GC6_368	NA	0
GC6_305	NA	1
GC6_374	0.337358	0
GC6_141	0.574429	0
GC6_3	NA	1
GC6_571	NA	0
GC6_530	NA	0
GC6_495	NA	0
GC6_122	0.302091	0
GC6_494	NA	0
GC6_451	NA	1
GC6_509	NA	0
GC6_149	0.295969	0
GC6_379	0.419756	1
GC6_151	NA	0
GC6_342	NA	1
GC6_154	0.40497	1
GC6_452	0.652513	0
GC6_63	0.34224	0
GC6_570	NA	0
GC6_230	NA	1
GC6_240	NA	0
GC6_32	0.619862	0
GC6_33	0.330374	1
GC6_229	NA	1
GC6_35	0.400559	0
GC6_36	0.061412	0
GC6_296	0.203338	0
GC6_228	NA	0
GC6_38	0.337439	0
GC6_194	NA	0
GC6_233	NA	1
GC6_247	NA	1
GC6_467	NA	0
GC6_41	0.305271	1
GC6_422	NA	1
GC6_42	0.156439	0
GC6_235	NA	0
GC6_308	NA	0
GC6_410	NA	1
GC6_468	NA	1
GC6_47	0.344012	1
GC6_251	NA	0
GC6_477	NA	1
GC6_253	NA	0
GC6_52	0.322926	0
GC6_324	0.447799	0
GC6_7	0.605144	0
GC6_544	NA	0
GC6_545	NA	0
GC6_547	0.190299	1
GC6_548	NA	1
GC6_350	NA	1
GC6_510	NA	0
GC6_161	0.440678	0
GC6_515	NA	0
GC6_551	NA	0
GC6_164	NA	0
GC6_382	NA	0
GC6_558	0.414992	0
GC6_550	NA	1
GC6_167	0.294097	1
GC6_388	NA	1
GC6_169	NA	1
GC6_391	NA	0
GC6_560	NA	0
GC6_518	NA	1
GC6_497	NA	1
GC6_392	NA	1
GC6_245	NA	1
GC6_180	0.189004	1
GC6_408	NA	0
GC6_54	0.234538	1
GC6_182	0.571155	1
GC6_55	0.392446	0
GC6_476	NA	1
GC6_57	0.8803	0
GC6_59	NA	1
GC6_414	NA	0
GC6_562	NA	0
GC6_328	NA	0
GC6_315	NA	0
GC6_557	NA	0
GC6_472	NA	0
GC6_188	NA	1
GC6_422.1	NA	0
GC6_478	NA	0
GC6_261	NA	0
GC6_63.1	0.34224	1
GC6_321	NA	0
GC6_320	NA	0
GC6_256	NA	1
GC6_326	NA	0
GC6_259	NA	0
GC6_267	NA	0
GC6_423	NA	0
GC6_327	NA	0
GC6_3.1	NA	0
GC6_263	NA	0
GC6_270	NA	0
GC6_255	NA	0
GC6_501	NA	0
GC6_416	NA	0
GC6_262	NA	0
GC6_78	0.192064	1
GC6_275	NA	1
GC6_272	NA	0
GC6_425	NA	1
GC6_13	0.264329	1
