# Supplementary material for: Age and sex influence antibody profiles associated with tuberculosis progression
Source: Nat Microbiol. 2024 Apr 24;9(6):1513–25. doi: 10.1038/s41564-024-01678-x (PMC11153143; doi:10.1038/s41564-024-01678-x)
Supplement: Supplementary file 12 — Statistical source data. [file 41564_2024_1678_MOESM12_ESM.xlsx]

## Sheet: ED Fig 5A
ACS_SeroScore	Group	Adolescent
4.20605	progressor	1
-2.14321	progressor	1
3.06888	progressor	1
-0.693968	progressor	0
3.42551	progressor	0
3.45418	progressor	0
-1.92684	progressor	0
2.25834	progressor	0
-1.94108	progressor	0
2.18595	progressor	1
-1.32727	progressor	0
-0.538219	progressor	0
3.38538	progressor	0
-4.57597	progressor	1
-1.83761	progressor	0
-0.0540891	progressor	0
-1.6824	progressor	0
-4.25827	progressor	0
-0.578828	progressor	0
0.367589	progressor	1
1.69115	progressor	0
6.55949	progressor	0
0.858563	progressor	0
0.483179	progressor	1
-1.01904	progressor	0
8.90012	progressor	0
-2.04915	progressor	1
2.04551	progressor	1
2.49281	progressor	1
2.00748	progressor	1
-2.13677	non-progressor	1
0.692117	non-progressor	0
-0.290565	non-progressor	0
0.431385	non-progressor	0
-0.620751	non-progressor	0
-0.60731	non-progressor	0
-0.987432	non-progressor	0
7.10713	non-progressor	0
3.17141	non-progressor	0
2.85636	non-progressor	0
-5.19781	non-progressor	1
0.409798	non-progressor	0
-5.97155	non-progressor	1
-2.12404	non-progressor	0
-0.0862512	non-progressor	0
-1.73819	non-progressor	0
-1.71458	non-progressor	0
-2.32102	non-progressor	1
3.71554	non-progressor	0
0.176697	non-progressor	1
2.74887	non-progressor	0
-2.48115	non-progressor	1
1.37415	non-progressor	1
7.71266	non-progressor	0
-3.23265	non-progressor	0
-1.36594	non-progressor	0
-2.52882	non-progressor	0
-1.84706	non-progressor	1
-1.11129	non-progressor	1
1.52626	non-progressor	1
-1.52021	non-progressor	1
-3.49167	non-progressor	1
0.166069	non-progressor	0
3.66247	non-progressor	0
-4.90062	non-progressor	1
6.66758	non-progressor	0
-2.55361	non-progressor	0
-3.79249	non-progressor	0
-2.92456	non-progressor	0
-1.52644	non-progressor	1
-1.20956	non-progressor	0
-1.64827	non-progressor	0
3.0061	non-progressor	1
-3.7926	non-progressor	1
1.10304	non-progressor	0
-3.1965	non-progressor	0
1.19715	non-progressor	1
-1.24945	non-progressor	1
5.47553	non-progressor	0
1.41368	non-progressor	0
-2.72181	non-progressor	1
-5.97473	non-progressor	1
2.81348	non-progressor	0
5.42559	non-progressor	0
0.0967106	non-progressor	0
-3.91268	non-progressor	1
-1.16703	non-progressor	1
-1.14228	non-progressor	1
-0.0874179	non-progressor	0
2.80425	non-progressor	0
1.69083	non-progressor	0
5.12718	non-progressor	1
-2.09973	non-progressor	0
1.58561	non-progressor	0
-0.582218	non-progressor	1
4.80579	non-progressor	0
0.273313	non-progressor	0
-0.516723	non-progressor	0
-0.304167	non-progressor	0
3.45897	non-progressor	0
1.96243	non-progressor	1
-3.26104	non-progressor	0
5.9484	non-progressor	0
1.1515	non-progressor	1
-2.46722	non-progressor	0
-0.253089	non-progressor	1
-3.42473	non-progressor	1
4.13054	non-progressor	0
0.00680255	non-progressor	0
0.175394	non-progressor	0
7.98139	non-progressor	1
-0.945017	non-progressor	0
1.05682	non-progressor	0
-0.501949	non-progressor	1
-5.73899	non-progressor	1
-0.608917	non-progressor	0
4.0555	non-progressor	0
1.77683	non-progressor	0
1.10369	non-progressor	0
-2.64606	non-progressor	0
-4.04543	non-progressor	0
-0.486468	non-progressor	1
-2.86774	non-progressor	1
3.53618	non-progressor	0
-2.57021	non-progressor	1
-0.102816	non-progressor	1
-0.758151	non-progressor	0
2.73058	non-progressor	0
1.9957	non-progressor	0
4.1155	non-progressor	1
-1.35068	non-progressor	1
-2.36591	non-progressor	1
1.47978	non-progressor	0
0.121581	non-progressor	1
1.11792	non-progressor	0
1.78535	non-progressor	0
-3.55157	non-progressor	0
-4.16665	non-progressor	0
1.37672	non-progressor	0
0.902484	non-progressor	0
1.09548	non-progressor	1
0.0840658	non-progressor	1
-3.13195	non-progressor	1
0.041563	non-progressor	0
-0.224296	non-progressor	0
2.04639	non-progressor	0
-2.3791	non-progressor	0
-5.64677	non-progressor	0
3.3641	non-progressor	0
3.29772	non-progressor	0
1.62007	non-progressor	1
0.310005	non-progressor	1
-0.0622855	non-progressor	1
-3.08449	non-progressor	1
2.25738	non-progressor	0
3.1287	non-progressor	0
-5.07535	non-progressor	1
5.77769	non-progressor	1
-2.27389	non-progressor	1
6.397	non-progressor	1
-4.44439	non-progressor	1
3.88981	non-progressor	0
-5.22138	non-progressor	1
-1.24071	non-progressor	1
-3.25278	non-progressor	0
-0.539639	non-progressor	1
0.887406	non-progressor	0
-2.73342	non-progressor	1
4.31689	non-progressor	0
0.838469	non-progressor	0
-1.51458	non-progressor	0
-1.15883	non-progressor	0
-1.66126	non-progressor	0
4.70757	non-progressor	0
-3.93623	non-progressor	1
-0.102816	non-progressor	0
0.780986	non-progressor	0
-3.7854	non-progressor	0
0.00680255	non-progressor	1
3.26469	non-progressor	0
-0.197375	non-progressor	0
-3.96786	non-progressor	1
-2.9408	non-progressor	0
2.59259	non-progressor	0
-0.989623	non-progressor	0
0.0521444	non-progressor	0
-1.20678	non-progressor	0
-0.582218	non-progressor	0
-1.90889	non-progressor	0
-2.53012	non-progressor	0
1.24251	non-progressor	0
0.386655	non-progressor	0
1.79071	non-progressor	0
0.0997089	non-progressor	0
-3.23686	non-progressor	1
-8.3352	non-progressor	1
-2.68787	non-progressor	0
1.9142	non-progressor	1
-1.31856	non-progressor	1

## Sheet: ED Fig 5B
ACS_SeroScore	Group	Adolescent
-0.860524	progressor	1
5.95199	progressor	0
1.62041	progressor	1
-0.809074	progressor	0
1.3412	progressor	1
-0.269322	progressor	0
1.72776	progressor	0
2.07164	progressor	0
-2.05172	progressor	1
6.52015	progressor	0
-0.183771	progressor	0
-0.100111	progressor	0
2.14636	progressor	1
0.665263	progressor	0
0.0455569	progressor	1
2.28568	progressor	0
0.994676	progressor	1
6.52414	progressor	1
-3.55185	progressor	0
-2.22434	non-progressor	1
0.685114	non-progressor	0
-0.244949	non-progressor	0
0.43465	non-progressor	0
-0.588292	non-progressor	0
-0.604828	non-progressor	0
-1.08146	non-progressor	0
7.05953	non-progressor	0
3.18057	non-progressor	0
2.76976	non-progressor	0
-5.1738	non-progressor	1
0.442201	non-progressor	0
-5.93688	non-progressor	1
-2.14434	non-progressor	0
-0.0524188	non-progressor	0
-1.68603	non-progressor	0
-1.69225	non-progressor	0
-2.3372	non-progressor	1
3.65378	non-progressor	0
0.147773	non-progressor	1
2.76303	non-progressor	0
-2.50956	non-progressor	1
1.3761	non-progressor	1
7.52592	non-progressor	0
-3.21115	non-progressor	0
-1.35586	non-progressor	0
-2.4773	non-progressor	0
-1.79513	non-progressor	1
-1.08855	non-progressor	1
1.48625	non-progressor	1
-1.55438	non-progressor	1
-3.53022	non-progressor	1
0.21775	non-progressor	0
3.65958	non-progressor	0
-4.91847	non-progressor	1
6.50874	non-progressor	0
-2.64226	non-progressor	0
-3.72517	non-progressor	0
-2.96762	non-progressor	0
-1.55373	non-progressor	1
-1.23697	non-progressor	0
-1.59835	non-progressor	0
2.98422	non-progressor	1
-3.80116	non-progressor	1
1.12129	non-progressor	0
-3.16114	non-progressor	0
1.25764	non-progressor	1
-1.24721	non-progressor	1
5.52252	non-progressor	0
1.47371	non-progressor	0
-2.76248	non-progressor	1
-5.98535	non-progressor	1
2.76514	non-progressor	0
5.30753	non-progressor	0
-0.00338202	non-progressor	0
-3.90022	non-progressor	1
-1.11081	non-progressor	1
-1.13467	non-progressor	1
-0.0133846	non-progressor	0
2.80085	non-progressor	0
1.6824	non-progressor	0
5.05996	non-progressor	1
-2.13741	non-progressor	0
1.58845	non-progressor	0
-0.558364	non-progressor	1
4.81194	non-progressor	0
0.236725	non-progressor	0
-0.490363	non-progressor	0
-0.310743	non-progressor	0
3.39659	non-progressor	0
1.93242	non-progressor	1
-3.19405	non-progressor	0
5.98073	non-progressor	0
1.10848	non-progressor	1
-2.48254	non-progressor	0
-0.384851	non-progressor	1
-3.47904	non-progressor	1
4.07584	non-progressor	0
-0.0394817	non-progressor	0
0.203336	non-progressor	0
7.9266	non-progressor	1
-0.8919	non-progressor	0
0.94858	non-progressor	0
-0.563671	non-progressor	1
-5.687	non-progressor	1
-0.605286	non-progressor	0
4.07329	non-progressor	0
1.76286	non-progressor	0
1.02956	non-progressor	0
-2.69045	non-progressor	0
-4.03057	non-progressor	0
-0.44818	non-progressor	1
-2.84777	non-progressor	1
3.49665	non-progressor	0
-2.60148	non-progressor	1
-0.126028	non-progressor	1
-0.756547	non-progressor	0
2.71509	non-progressor	0
2.07815	non-progressor	0
4.06664	non-progressor	1
-1.33339	non-progressor	1
-2.39441	non-progressor	1
1.59079	non-progressor	0
0.0765597	non-progressor	1
1.10673	non-progressor	0
1.86015	non-progressor	0
-3.52592	non-progressor	0
-4.19012	non-progressor	0
1.31401	non-progressor	0
0.829651	non-progressor	0
1.14846	non-progressor	1
0.0595176	non-progressor	1
-3.15472	non-progressor	1
0.0958704	non-progressor	0
-0.254065	non-progressor	0
2.09428	non-progressor	0
-2.44176	non-progressor	0
-5.67397	non-progressor	0
3.39217	non-progressor	0
3.29299	non-progressor	0
1.52124	non-progressor	1
0.264434	non-progressor	1
-0.139553	non-progressor	1
-3.07221	non-progressor	1
2.17583	non-progressor	0
3.13516	non-progressor	0
-5.10083	non-progressor	1
5.81426	non-progressor	1
-2.32517	non-progressor	1
6.44875	non-progressor	1
-4.38903	non-progressor	1
3.84483	non-progressor	0
-5.25914	non-progressor	1
-1.29999	non-progressor	1
-3.29455	non-progressor	0
-0.524106	non-progressor	1
0.937189	non-progressor	0
-2.74454	non-progressor	1
4.35809	non-progressor	0
0.84807	non-progressor	0
-1.56345	non-progressor	0
-1.2104	non-progressor	0
-1.68624	non-progressor	0
4.75951	non-progressor	0
-3.99677	non-progressor	1
-0.126028	non-progressor	0
0.786732	non-progressor	0
-3.8267	non-progressor	0
-0.0394817	non-progressor	1
3.31464	non-progressor	0
-0.160839	non-progressor	0
-3.93781	non-progressor	1
-3.01056	non-progressor	0
2.61461	non-progressor	0
-0.968744	non-progressor	0
0.0247303	non-progressor	0
-1.15962	non-progressor	0
-0.558364	non-progressor	0
-1.85024	non-progressor	0
-2.42743	non-progressor	0
1.32206	non-progressor	0
0.426011	non-progressor	0
1.897	non-progressor	0
0.110588	non-progressor	0
-3.33889	non-progressor	1
-8.29206	non-progressor	1
-2.6477	non-progressor	0
1.86108	non-progressor	1
-1.41654	non-progressor	1

## Sheet: ED Fig 5C
ACS_SeroScore	Group	Adolescent
-1.35418	progressor	0
2.7457	progressor	0
0.786446	progressor	0
0.226698	progressor	0
9.00067	progressor	0
-0.698764	progressor	1
-4.55979	progressor	1
2.22763	progressor	1
-2.1048	non-progressor	1
0.778988	non-progressor	0
-0.168094	non-progressor	0
0.534733	non-progressor	0
-0.511621	non-progressor	0
-0.516375	non-progressor	0
-0.957541	non-progressor	0
7.10321	non-progressor	0
3.24623	non-progressor	0
2.87457	non-progressor	0
-5.06396	non-progressor	1
0.53216	non-progressor	0
-5.83405	non-progressor	1
-2.03382	non-progressor	0
0.020573	non-progressor	0
-1.5987	non-progressor	0
-1.61089	non-progressor	0
-2.23702	non-progressor	1
3.75021	non-progressor	0
0.243177	non-progressor	1
2.84771	non-progressor	0
-2.39129	non-progressor	1
1.4602	non-progressor	1
7.68369	non-progressor	0
-3.12385	non-progressor	0
-1.26631	non-progressor	0
-2.38505	non-progressor	0
-1.72268	non-progressor	1
-1.00792	non-progressor	1
1.57538	non-progressor	1
-1.45026	non-progressor	1
-3.4059	non-progressor	1
0.269412	non-progressor	0
3.72449	non-progressor	0
-4.81104	non-progressor	1
6.7173	non-progressor	0
-2.52352	non-progressor	0
-3.64087	non-progressor	0
-2.84109	non-progressor	0
-1.44484	non-progressor	1
-1.13226	non-progressor	0
-1.51136	non-progressor	0
3.07177	non-progressor	1
-3.68501	non-progressor	1
1.19645	non-progressor	0
-3.08357	non-progressor	0
1.32709	non-progressor	1
-1.15883	non-progressor	1
5.54703	non-progressor	0
1.51465	non-progressor	0
-2.63611	non-progressor	1
-5.86251	non-progressor	1
2.84686	non-progressor	0
5.44669	non-progressor	0
0.0933544	non-progressor	0
-3.78667	non-progressor	1
-1.02912	non-progressor	1
-1.03843	non-progressor	1
0.0425462	non-progressor	0
2.85535	non-progressor	0
1.76702	non-progressor	0
5.20962	non-progressor	1
-2.03577	non-progressor	0
1.66076	non-progressor	0
-0.463267	non-progressor	1
4.86645	non-progressor	0
0.338803	non-progressor	0
-0.40876	non-progressor	0
-0.199743	non-progressor	0
3.48321	non-progressor	0
2.02677	non-progressor	1
-3.11349	non-progressor	0
6.0215	non-progressor	0
1.20396	non-progressor	1
-2.37491	non-progressor	0
-0.254484	non-progressor	1
-3.34006	non-progressor	1
4.20849	non-progressor	0
0.103326	non-progressor	0
0.276149	non-progressor	0
8.06405	non-progressor	1
-0.820641	non-progressor	0
1.11024	non-progressor	0
-0.453862	non-progressor	1
-5.58133	non-progressor	1
-0.51693	non-progressor	0
4.13576	non-progressor	0
1.84157	non-progressor	0
1.17665	non-progressor	0
-2.56772	non-progressor	0
-3.93284	non-progressor	0
-0.376978	non-progressor	1
-2.75029	non-progressor	1
3.57128	non-progressor	0
-2.48367	non-progressor	1
-0.0155418	non-progressor	1
-0.661332	non-progressor	0
2.82664	non-progressor	0
2.12129	non-progressor	0
4.1713	non-progressor	1
-1.25677	non-progressor	1
-2.29142	non-progressor	1
1.61639	non-progressor	0
0.170326	non-progressor	1
1.19806	non-progressor	0
1.89047	non-progressor	0
-3.44274	non-progressor	0
-4.07544	non-progressor	0
1.4079	non-progressor	0
0.93751	non-progressor	0
1.22241	non-progressor	1
0.154085	non-progressor	1
-3.06143	non-progressor	1
0.159594	non-progressor	0
-0.142993	non-progressor	0
2.13511	non-progressor	0
-2.33875	non-progressor	0
-5.56174	non-progressor	0
3.44243	non-progressor	0
3.35169	non-progressor	0
1.63657	non-progressor	1
0.368538	non-progressor	1
-0.0227222	non-progressor	1
-2.97311	non-progressor	1
2.28829	non-progressor	0
3.1994	non-progressor	0
-4.98941	non-progressor	1
5.84	non-progressor	1
-2.20142	non-progressor	1
6.50217	non-progressor	1
-4.30211	non-progressor	1
3.91143	non-progressor	0
-5.13676	non-progressor	1
-1.18723	non-progressor	1
-3.17908	non-progressor	0
-0.445387	non-progressor	1
1.01239	non-progressor	0
-2.63777	non-progressor	1
4.40625	non-progressor	0
0.920895	non-progressor	0
-1.45717	non-progressor	0
-1.09876	non-progressor	0
-1.58492	non-progressor	0
4.81256	non-progressor	0
-3.87408	non-progressor	1
-0.0155418	non-progressor	0
0.849255	non-progressor	0
-3.70427	non-progressor	0
0.103326	non-progressor	1
3.37125	non-progressor	0
-0.0876495	non-progressor	0
-3.8426	non-progressor	1
-2.89575	non-progressor	0
2.69671	non-progressor	0
-0.888062	non-progressor	0
0.109552	non-progressor	0
-1.09147	non-progressor	0
-0.463267	non-progressor	0
-1.77189	non-progressor	0
-2.37167	non-progressor	0
1.37582	non-progressor	0
0.483599	non-progressor	0
1.92256	non-progressor	0
0.207163	non-progressor	0
-3.21079	non-progressor	1
-8.18592	non-progressor	1
-2.55373	non-progressor	0
1.97033	non-progressor	1
-1.26632	non-progressor	1
